# Supplementary material for: Pituitary hormones are specifically expressed in trigeminal sensory neurons and contribute to pain responses in the trigeminal system
Source: Sci Rep. 2021 Sep 8;11:17813. doi: 10.1038/s41598-021-97084-y (PMC8426369; doi:10.1038/s41598-021-97084-y)
Supplement: Supplementary file 1 — Supplementary Information 1. [file 41598_2021_97084_MOESM1_ESM.xlsx]

## Sheet: DEseq_all_DRGP_vs_DRGG_rpkm
id	DRG L3-L5; total read	DRG L1-T10; total read	FC (L1-T10 DRG/L3-L5 DRG)	pval	padj	geneName	DRG L1-T10; RPKM	DRG L3-L5; RPKM	NG/JG; RPKM	TG; RPKM
0610005C13Rik	1.51667	1.64242	1.08292	0.997067	1	RIKEN cDNA 0610005C13 gene	0.16075	0.14925	0.934	0.26175
0610007C21Rik	1172.06	1225.32	1.04544	0.768382	1	NA	1317.34	1323.18	1424.65	3744.12
0610007L01Rik	430.434	519.555	1.20705	0.976424	1	NA	560.263	482.458	107.076	315.072
0610007P08Rik	325.891	215.465	0.661157	0.252896	1	NA	234.527	365.592	57.0153	108.361
0610007P14Rik	359.551	506.426	1.40849	0.506127	1	NA	45.6538	33.7923	58.0555	86.0417
0610007P22Rik	150.035	147.775	0.984942	0.891683	1	NA	160.668	169.446	282.62	293.094
0610008F07Rik	0	0	NA	NA	NA	NA	0	0	0	0
0610009B14Rik	0.903075	0	0	0.905349	1	NA	0	0.9925	0	1.756
0610009B22Rik	306.058	251.83	0.822818	0.53077	1	RIKEN cDNA 0610009B22 gene	33.5367	42.8278	34.441	70.5028
0610009D07Rik	465.811	694.609	1.49118	0.258385	1	NA	66.9057	46.938	53.967	113.615
0610009L18Rik	34.8386	65.6934	1.88565	0.372011	1	RIKEN cDNA 0610009L18 gene	11.5177	6.38425	11.0073	28.441
0610009O20Rik	341.147	386.57	1.13315	0.7404	1	NA	17.2045	15.9277	11.1895	8.845
0610010B08Rik	0	0	NA	NA	NA	NA	0	0	0	0
0610010F05Rik	541.701	584.327	1.07869	0.949326	1	RIKEN cDNA 0610010F05 gene	15.1412	14.5512	15.2088	6.68825
0610010K14Rik	330.953	308.227	0.931333	0.997743	1	RIKEN cDNA 0610010K14 gene	35.8095	40.6763	16.832	104.126
0610010O12Rik	967.118	544.313	0.562819	0.156802	1	NA	588.574	1074.05	1136.89	1011.08
0610011F06Rik	467.404	314.4	0.672652	0.299951	1	NA	41.7403	63.9453	41.2927	99.825
0610011L14Rik	358.837	478.09	1.33233	0.523009	1	NA	516.239	401.199	671.099	439.309
0610012G03Rik	439.27	392.835	0.89429	0.827154	1	RIKEN cDNA 0610012G03 gene	28.6513	33.5307	26.2563	74.5187
0610012H03Rik	1.81567	0.692391	0.381342	0.918093	1	NA	0.04775	0.129	0	0
0610030E20Rik	375.038	314.288	0.838017	0.97742	1	RIKEN cDNA 0610030E20 gene	7.3215	9.1635	5.23925	6.45375
0610031J06Rik	927.042	1354.99	1.46163	0.283473	1	NA	94.511	67.8645	98.5095	101.15
0610037L13Rik	581.561	521.956	0.897509	0.823946	1	NA	36.0202	41.887	50.9078	67.7013
0610037P05Rik	479.896	460.705	0.960011	0.849431	1	NA	497.11	536.593	704.244	482.66
0610038B21Rik	5.16512	0.590229	0.114272	0.675696	1	RIKEN cDNA 0610038B21 gene	0.04125	0.3845	1.15625	0.03225
0610039K10Rik	3.25548	3.86074	1.18592	0.829842	1	RIKEN cDNA 0610039K10 gene	0.46175	0.38825	0.14625	0.65775
0610040B10Rik	17.2336	2.35359	0.13657	0.240812	1	RIKEN cDNA 0610040B10 gene	0.59375	4.3275	2.20325	6.705
0610040F04Rik	2.28074	10.4283	4.57231	0.483136	1	RIKEN cDNA 0610040F04 gene	0.4735	0.10825	0.10125	0.1025
0610040J01Rik	232.898	293.119	1.25857	0.485778	1	RIKEN cDNA 0610040J01 gene	16.7933	14.1502	21.9225	8.2325
0610043K17Rik	9.31612	5.36977	0.576395	0.960943	1	RIKEN cDNA 0610043K17 gene	0.933	1.69075	4	0
0910001L09Rik	382.995	341.18	0.89082	0.841845	1	NA	364.132	428.87	256.042	725.394
100043387	0	0	NA	NA	NA	NA	0	0	0	0
1100001G20Rik	5.43424	20.9708	3.85901	0.352811	1	NA	5.04125	1.416	2.0645	0.66925
1110001A16Rik	104.267	116.653	1.11879	0.932461	1	NA	8.3475	7.6905	4.313	15.776
1110001J03Rik	169.633	174.288	1.02744	0.888292	1	NA	42.601	43.0307	39.9455	166.967
1110002B05Rik	1348.09	1315.41	0.975753	0.954526	1	NA	1419.09	1521.67	1599.45	1845.26
1110002L01Rik	17.7212	6.48834	0.366134	0.709699	1	RIKEN cDNA 1110002L01 gene	0.2	0.605	0.44975	0.247
1110002N22Rik	44.6225	50.0838	1.12239	0.824554	1	NA	54.2175	50.293	4.17375	119.976
1110003E01Rik	2131.81	2041.06	0.95743	0.893042	1	NA	2183.89	2382.58	1460.51	3007.76
1110004E09Rik	182.54	203.166	1.113	0.89338	1	NA	18.66	17.4435	8.71075	43.5105
1110004F10Rik	972.822	899.36	0.924485	0.739637	1	RIKEN cDNA 1110004F10 gene	68.9062	77.6472	76.6623	83.603
1110005A03Rik	136.023	190.368	1.39952	0.338983	1	NA	206.406	153.185	204.095	276.999
1110006O24Rik	21.8072	10.9144	0.500496	0.638301	1	RIKEN cDNA 1110006O24 gene	1.46	3.2145	4.1435	4.5265
1110007C09Rik	563.485	363.703	0.645453	0.250085	1	NA	47.9305	77.5487	62.0125	121.364
1110008F13Rik	112.605	105.337	0.935453	0.794526	1	NA	10.7297	11.9475	6.85825	19.4445
1110008J03Rik	237.499	143.891	0.605858	0.222078	1	NA	156.544	264.777	2.2965	144.502
1110008L16Rik	134.378	56.9463	0.423776	0.140197	1	NA	1.9705	4.77975	2.936	0.6835
1110008P14Rik	552.332	511.22	0.925567	0.820264	1	RIKEN cDNA 1110008P14 gene	83.7583	93.729	131.672	159.863
1110012D08Rik	248.431	460.685	1.85438	0.103623	1	NA	494.172	279.599	438.594	84.8492
1110012J17Rik	517.118	254.235	0.491638	0.195693	1	NA	277.434	573.433	536.891	348.855
1110012L19Rik	179.617	138.855	0.773062	0.650713	1	RIKEN cDNA 1110012L19 gene	14.101	19.0463	13.2272	49.726
1110014N23Rik	700.149	803.907	1.14819	0.71985	1	NA	869.938	784.678	798.037	877.773
1110017D15Rik	4.86336	7.8982	1.62402	0.932528	1	RIKEN cDNA 1110017D15 gene	0.6705	0.42	0	1.8175
1110017F19Rik	2.31257	4.60528	1.99142	0.896816	1	NA	4.9755	2.67475	22.4752	27.281
1110018G07Rik	325.893	584.392	1.7932	0.183437	1	NA	629.322	366.103	393.757	119.635
1110018J18Rik	166.159	182.169	1.09636	0.829855	1	NA	196.019	186.02	206.57	84.2738
1110020A21Rik	21.8514	9.90861	0.453455	0.542755	1	RIKEN cDNA 1110020A21 gene	0.8225	1.9855	0	1.5595
1110020G09Rik	63.4707	79.5031	1.25259	0.996846	1	NA	87.3535	70.0593	177.721	5.75975
1110021J02Rik	212.996	139.598	0.655403	0.391959	1	NA	150.269	238.994	168.562	200.166
1110021L09Rik	97.1581	159.035	1.63687	0.311283	1	NA	169.595	109.783	39.967	39.5823
1110028C15Rik	93.4111	240.672	2.57648	0.0689587	1	NA	261.894	106.523	235.988	214.279
1110031I02Rik	156.256	246.796	1.57943	0.413373	1	NA	265.944	175.074	296.003	290.39
1110032A03Rik	369.642	363.112	0.982335	0.929697	1	RIKEN cDNA 1110032A03 gene	21.7508	23.2153	31.1178	67.596
1110032A04Rik	0	9.30864	Inf	0.207318	1	NA	9.86425	0	0	0
1110032F04Rik	64.3561	46.6292	0.724551	0.527077	1	RIKEN cDNA 1110032F04 gene	1.99325	2.80325	0.011	1.96375
1110034A24Rik	93.7737	148.581	1.58447	0.596781	1	NA	162.262	105.338	0.98	119.623
1110034B05Rik	267.488	152.042	0.568407	0.195126	1	NA	167.626	298.764	585.342	158.121
1110034G24Rik	161.042	155.085	0.963012	0.893547	1	NA	11.3102	12.2942	14.4383	24.6002
1110036E04Rik	2.32534	0	0	0.788451	1	RIKEN cDNA 1110036E04 gene	0	0.3385	0	0
1110037F02Rik	296.609	340.089	1.14659	0.808424	1	NA	5.1355	4.68725	4.53925	7.91475
1110038B12Rik	201.604	204.369	1.01372	0.796839	1	RIKEN cDNA 1110038B12 gene	37.0955	38.0842	66.0932	99.6885
1110038D17Rik	442.722	166.133	0.375254	0.032813	1	NA	175.624	493.522	41.7358	106.553
1110038F14Rik	317.393	199.766	0.629397	0.406712	1	RIKEN cDNA 1110038F14 gene	19.6135	32.5397	33.444	46.3203
1110046J04Rik	39.5793	59.361	1.4998	0.783193	1	RIKEN cDNA 1110046J04 gene	8.2315	5.661	0.92575	29.6755
1110049F12Rik	1040.35	834.148	0.801794	0.506721	1	NA	898.621	1164.47	815.108	1518.57
1110051M20Rik	1234.37	832.16	0.674157	0.205685	1	RIKEN cDNA 1110051M20 gene	45.3058	69.2075	46.5823	46.835
1110054M08Rik	21.1137	28.8833	1.36799	0.930904	1	NA	3.6285	2.7825	2.05975	9.7525
1110054O05Rik	357.609	539.408	1.50837	0.409385	1	NA	583.041	401.509	143.213	507.585
1110057K04Rik	550.214	620.746	1.12819	0.714375	1	NA	21.4977	19.967	7.9195	16.8125
1110058L19Rik	414.994	168.143	0.405171	0.0412855	1	NA	26.8298	69.3482	55.781	67.826
1110059E24Rik	435.812	364.378	0.836088	0.598495	1	RIKEN cDNA 1110059E24 gene	27.488	34.033	10.6095	14.9763
1110059G10Rik	222.387	248.237	1.11624	0.828155	1	RIKEN cDNA 1110059G10 gene	7.9185	7.44025	7.54875	12.6107
1110059M19Rik	0.465068	0	0	0.981257	1	NA	0	0.0475	0	0
1110065P20Rik	40.2905	40.9872	1.01729	1	1	RIKEN cDNA 1110065P20 gene	5.86125	5.89625	5.98425	12.5858
1110067D22Rik	636.154	911.026	1.43208	0.227783	1	NA	982.214	714.485	519.402	163.694
1190002F15Rik	10.1606	1.79897	0.177053	0.45457	1	NA	0.33625	1.89125	4.39675	5.31625
1190002H23Rik	1994.62	2831.55	1.4196	0.332601	1	NA	3067.67	2253.69	6605.26	6287.71
1190002N15Rik	98.0851	275.96	2.81347	0.271117	1	NA	7.58125	2.82025	4.1235	3.89875
1190003J15Rik	0.465068	0	0	0.981257	1	NA	0	0.528	0	0
1190003K10Rik	5.58082	0	0	0.485274	1	NA	0	0.576	0	0
1190005F20Rik	453.06	355.55	0.784775	0.556599	1	NA	383.784	508.545	401.293	280.272
1190005I06Rik	25.0142	36.0468	1.44106	0.722199	1	RIKEN cDNA 1190005I06 gene	5.283	3.83025	0	6.06075
1190007F08Rik	109.075	115.215	1.05629	0.895851	1	NA	124.567	122.935	406.925	352.161
1190007I07Rik	42.1204	52.9763	1.25773	0.585981	1	RIKEN cDNA 1190007I07 gene	7.70375	6.3765	10.6177	17.3208
1200009I06Rik	19.4702	8.70178	0.446929	0.670605	1	NA	8.6755	22.356	6.95625	29
1200011I18Rik	544.688	398.597	0.73179	0.50331	1	NA	428.962	605.541	695.73	479.29
1200011M11Rik	200.967	204.732	1.01873	0.951953	1	NA	218.358	225.431	245.187	102.156
1200014J11Rik	277.048	352.853	1.27362	0.826816	1	NA	6.097	4.94825	7.81875	4.8875
1200016B10Rik	229.51	332.852	1.45027	0.352708	1	NA	360.318	259.569	772.16	396.591
1300001I01Rik	666.61	479.623	0.719495	0.454342	1	NA	509.709	744.12	761.91	302.35
1300002E11Rik	189.327	175.47	0.926811	0.827485	1	RIKEN cDNA 1300002E11 gene	4.73625	5.3745	3.72825	7.42725
1300002K09Rik	1.39521	1.88761	1.35293	0.895631	1	NA	0.05175	0.04375	0.00775	0.01175
1300010F03Rik	423.369	603.835	1.42626	0.384324	1	NA	660.45	477.22	1330.46	180.039
1300014I06Rik	136.616	460.353	3.36968	0.00481751	0.679749	NA	493.089	154.49	428.613	314.099
1300015D01Rik	17.1035	0.98136	0.0573777	0.216691	1	NA	1.0385	19.533	0.63225	25.364
1300017J02Rik	1.86027	1.73098	0.930496	1	1	RIKEN cDNA 1300017J02 gene	0.08325	0.09225	0	0
1300018I17Rik	222.829	374.404	1.68024	0.44109	1	NA	401.022	248.759	394.613	489.081
1300018J18Rik	352.588	285.63	0.810095	0.545451	1	NA	308.816	393.713	167.885	131.844
1500001M20Rik	119.004	101.984	0.856981	0.841449	1	NA	109.571	133.857	31.5237	218.715
1500002O10Rik	0	0	NA	NA	NA	NA	0	0	0	0
1500002O20Rik	257.649	343.505	1.33323	0.533207	1	NA	373.969	289.371	502.083	175.349
1500003O03Rik	1971.74	1538.7	0.780375	0.454098	1	NA	1649.6	2203.26	1327.17	754.399
1500004A13Rik	119.392	68.3361	0.572366	0.263343	1	RIKEN cDNA 1500004A13 gene	2.068	3.65075	0.77125	1.593
1500009C09Rik	0.930137	5.80351	6.23941	0.556398	1	RIKEN cDNA 1500009C09 gene	0.3265	0.05525	0	0.30325
1500009L16Rik	53.9168	74.7828	1.387	0.296908	1	RIKEN cDNA 1500009L16 gene	6.77425	5.09925	27.206	4.9395
1500010J02Rik	380.437	409.084	1.0753	0.96841	1	NA	432.861	425.197	221.405	151.948
1500011B03Rik	1011.7	425.282	0.420363	0.1075	1	RIKEN cDNA 1500011B03 gene	26.2688	64.7223	32.417	37.7737
1500011H22Rik	375.125	287.819	0.767262	0.515346	1	NA	307.224	420.382	358.508	469.166
1500011K16Rik	277.802	230.151	0.82847	0.639468	1	NA	30.7913	38.4772	48.9485	87.883
1500012F01Rik	162.865	193.064	1.18543	0.756915	1	NA	27.9542	24.5665	22.3062	46.3368
1500015A07Rik	33.0753	45.4585	1.37439	0.860291	1	RIKEN cDNA 1500015A07 gene	2.66125	1.99775	0	0.891
1500015O10Rik	90.4649	61.7614	0.682711	0.961771	1	NA	7.23725	11.5915	0.032	47.0547
1500016L03Rik	0	0	NA	NA	NA	NA	0	0	0	0
1500017E21Rik	0	0.377522	Inf	1	1	NA	0.014	0	0	0
1500031L02Rik	385.699	396.215	1.02726	0.918518	1	NA	430.954	431.8	182.316	318.739
1500032L24Rik	1106.16	923.329	0.834718	0.64066	1	NA	996.058	1242.3	1228.14	3336.83
1520402A15Rik	223.454	294.206	1.31663	0.397123	1	NA	318.077	251.576	163.626	451.17
1600002D24Rik	12.5568	1.38478	0.110281	0.441217	1	RIKEN cDNA 1600002D24 gene	0.06875	0.6415	0.6885	0.61325
1600002H07Rik	164.294	118.225	0.719598	0.5877	1	NA	5.9895	8.583	4.40525	3.58625
1600002K03Rik	77.3922	36.0217	0.465443	0.438518	1	RIKEN cDNA 1600002K03 gene	5.65825	13.3677	20.501	22.742
1600010M07Rik	2.65661	8.68818	3.2704	0.561856	1	RIKEN cDNA 1600010M07 gene	1.39625	0.4915	7.3045	1.3815
1600012F09Rik	48.3291	62.2868	1.2888	0.803863	1	NA	67.2645	54.3368	56.4032	85.3315
1600012H06Rik	435.988	411.944	0.944852	0.933637	1	RIKEN cDNA 1600012H06 gene	15.8635	17.635	16.9932	4.488
1600014C10Rik	538.116	301.711	0.560681	0.277638	1	RIKEN cDNA 1600014C10 gene	9.423	17.2625	5.78525	2.55025
1600014C23Rik	0.465068	0	0	0.981257	1	RIKEN cDNA 1600014C23 gene	0	0.1015	0	0
1600014K23Rik	0	0	NA	NA	NA	NA	0	0	0	0
1600015I10Rik	25.123	0	0	0.0193125	1	NA	0	1.13525	0	0
1600016N20Rik	1.86027	1.03859	0.558298	0.978222	1	NA	0.05575	0.1025	0	0
1600019K03Rik	0.930137	0.377522	0.405878	1	1	RIKEN cDNA 1600019K03 gene	0.07825	0.22	0	1.189
1600020E01Rik	112.306	106.732	0.950365	0.869396	1	RIKEN cDNA 1600020E01 gene	16.7495	18.4035	14.6288	31.6365
1600021P15Rik	82.3683	145.951	1.77193	0.493478	1	NA	159.129	92.4963	1.986	45.0862
1600025M17Rik	4.18562	0	0	0.601377	1	RIKEN cDNA 1600025M17 gene	0	0.86375	0	0.0895
1600027N09Rik	44.3068	27.1625	0.613053	0.748263	1	NA	28.8148	49.4948	0.3455	117.665
1600029D21Rik	0.465068	0	0	0.981257	1	NA	0	0.528	0	6.882
1600029I14Rik	3.25548	0	0	0.690724	1	RIKEN cDNA 1600029I14 gene	0	0.42675	0	0
1600029O15Rik	5.45904	4.0148	0.73544	0.866381	1	ribosomal protein L17 pseudogene	0.2475	0.334	0	0.62175
1700001C02Rik	1.86027	0	0	0.839332	1	RIKEN cDNA 1700001C02 gene	0	0.295	0	0
1700001C19Rik	2.79041	0	0	0.7387	1	RIKEN cDNA 1700001C19 gene	0	0.1755	0	0
1700001F09Rik	0.930137	0	0	0.938967	1	RIKEN cDNA 1700001F09 gene	0	0.119	0	0
1700001G11Rik	3.37099	2.13323	0.632819	0.924372	1	RIKEN cDNA 1700001G11 gene	0.29275	0.4815	0	0.27825
1700001G17Rik	3.25548	5.12137	1.57315	0.779645	1	RIKEN cDNA 1700001G17 gene	0.648	0.41525	0	0
1700001J03Rik	4.18562	1.45277	0.347086	0.949152	1	RIKEN cDNA 1700001J03 gene	0.21275	0.60675	0	0
1700001J11Rik	10.3897	10.4812	1.00881	0.987431	1	ring finger protein 19A pseudogene	0.45175	0.468	0.40775	0.07325
1700001K19Rik	9.09007	6.01357	0.661554	0.851891	1	RIKEN cDNA 1700001K19 gene	0.65175	1.0495	0.326	1.13625
1700001K23Rik	2.31257	0.96965	0.419296	0.890173	1	RIKEN cDNA 1700001K23 gene	0.20925	0.54475	2.62025	0
1700001L05Rik	174.363	111.944	0.642018	0.245726	1	RIKEN cDNA 1700001L05 gene	2.0325	3.219	0.00575	3.3655
1700001L19Rik	59.6519	16.6758	0.279552	0.148711	1	RIKEN cDNA 1700001L19 gene	0.982	3.6385	0.08175	3.9655
1700001O22Rik	24.688	27.4074	1.11015	0.90498	1	RIKEN cDNA 1700001O22 gene	1.83725	1.70875	1.8845	0.484
1700001P01Rik	2.31257	0	0	0.715478	1	RIKEN cDNA 1700001P01 gene	0	0.4265	0	0
1700003E16Rik	70.1496	61.989	0.883669	0.749117	1	RIKEN cDNA 1700003E16 gene	3.27975	3.773	3.33575	1.7265
1700003F12Rik	1.47163	1.34717	0.915426	0.991516	1	RIKEN cDNA 1700003F12 gene	0.1905	0.23125	0	2.38525
1700003G13Rik	0	0	NA	NA	NA	NA	0	0	0	0
1700003G18Rik	1.86027	0.188761	0.101469	0.907602	1	RIKEN cDNA 1700003G18 gene	0.03	0.3385	0.39025	0.07875
1700003H04Rik	0.465068	0	0	0.981257	1	RIKEN cDNA 1700003H04 gene	0	0.06925	0	0
1700003L19Rik	4.65068	0.346196	0.0744397	0.668157	1	RIKEN cDNA 1700003L19 gene	0.051	0.703	0	0.0585
1700003M02Rik	163.483	14.0268	0.0857999	0.127794	1	NA	0.90775	10.4355	0.05525	0.23825
1700003M07Rik	4.18562	1.38478	0.330843	0.851323	1	RIKEN cDNA 1700003M07 gene	0.066	0.20475	0	0.061
1700006A11Rik	0	0.346196	Inf	1	1	RIKEN cDNA 1700006A11 gene	0.01925	0	0	0.086
1700006E09Rik	1.86027	0	0	0.839332	1	NA	0	0.3	0	0
1700007B14Rik	2.53558	0.188761	0.074445	0.839058	1	NA	0.0085	0.1325	0.582	0
1700007E06Rik	0	0	NA	NA	NA	NA	0	0	1.0435	0
1700007F19Rik	1.36814	0.692391	0.506081	0.927382	1	RIKEN cDNA 1700007F19 gene	0.04625	0.09225	0.33775	0.0895
1700007G11Rik	1.3506	2.24383	1.66135	0.9204	1	NA	0.27775	0.17775	0	0
1700007I08Rik	10.2518	0	0	0.201173	1	NA	0	11.6323	0	0
1700007K09Rik	0	0.346196	Inf	1	1	NA	0.05625	0	0	0
1700007K13Rik	5.58082	0	0	0.485274	1	RIKEN cDNA 1700007K13 gene	0	0.785	0	2.12675
1700007P06Rik	0	0	NA	NA	NA	RIKEN cDNA 1700007P06 gene	0	0	0	0.8335
1700008A04Rik	0	0	NA	NA	NA	NA	0	0	0	0
1700008F21Rik	2.53558	0	0	0.755853	1	NA	0	0.1745	0	0.14875
1700008I05Rik	4.18562	0	0	0.601377	1	NA	0	0.266	0	0
1700008J07Rik	65.2396	31.2684	0.479286	0.49777	1	RIKEN cDNA 1700008J07 gene	1.3945	3.021	0.5285	3.679
1700008K24Rik	0	0.692391	Inf	0.98743	1	RIKEN cDNA 1700008K24 gene	0.0805	0	0.02725	0
1700008O03Rik	9.78549	7.91318	0.808665	1	1	RIKEN cDNA 1700008O03 gene	0.9495	1.221	1.67525	2.2335
1700008P02Rik	0	0	NA	NA	NA	RIKEN cDNA 1700008P02 gene	0	0	0	0
1700008P20Rik	0.930137	0	0	0.938967	1	NA	0	1.05575	0	0
1700009J07Rik	1.86027	0	0	0.839332	1	RIKEN cDNA 1700009J07 gene	0	0.2305	0	0
1700009N14Rik	0.465068	0	0	0.981257	1	RIKEN cDNA 1700009N14 gene	0	0.04175	0	0.03475
1700009P17Rik	0.675302	27.5018	40.7252	0.0269832	1	NA	2.813	0.07425	3.0365	3.502
1700010B08Rik	3.25548	0	0	0.690724	1	RIKEN cDNA 1700010B08 gene	0	0.411	0	0.04875
1700010D01Rik	0.930137	0	0	0.938967	1	RIKEN cDNA 1700010D01 gene	0	0.21075	0	0
1700010I02Rik	0.465068	0	0	0.981257	1	RIKEN cDNA 1700010I02 gene	0	0.12	0	0
1700010I14Rik	23.9168	19.3969	0.811014	0.942558	1	RIKEN cDNA 1700010I14 gene	1.14175	1.435	0	0.13025
1700010J16Rik	3.25548	0	0	0.690724	1	RIKEN cDNA 1700010J16 gene	0	0.41325	0	0
1700010K23Rik	0.840933	0	0	0.910052	1	RIKEN cDNA 1700010K23 gene	0	0.25675	0	0
1700010M22Rik	0	0	NA	NA	NA	NA	0	0	0	0
1700011A15Rik	0	0	NA	NA	NA	NA	0	0	0	0
1700011E24Rik	4.51537	0	0	0.483097	1	NA	0	0.581	0	0.9215
1700011F03Rik	0	0	NA	NA	NA	NA	0	0	0	0.49175
1700011F14Rik	37.8869	28.1733	0.743616	0.751889	1	NA	30.235	42.0252	0.3455	43.3462
1700011H14Rik	0	1.24523	Inf	0.897523	1	NA	0.1215	0	0	0
1700011I03Rik	35.9422	12.8876	0.358564	0.269589	1	NA	1.4445	4.08125	0.14275	1.01525
1700011L22Rik	16.8622	0	0	0.0423415	1	RIKEN cDNA 1700011L22 gene	0	1.888	0	0.61125
1700011M02Rik	0	0	NA	NA	NA	RIKEN cDNA 1700011M02 gene	0	0	0	0.60925
1700012A03Rik	0	0	NA	NA	NA	RIKEN cDNA 1700012A03 gene	0	0	0	0
1700012A16Rik	9.8584	2.18904	0.222048	0.715936	1	NA	2.36525	11.2095	0	3.45525
1700012B07Rik	6.51096	0	0	0.419465	1	RIKEN cDNA 1700012B07 gene	0	0.50075	0	0
1700012B09Rik	0	0	NA	NA	NA	RIKEN cDNA 1700012B09 gene	0	0	0	0
1700012B15Rik	77.1309	96.145	1.24652	0.68803	1	NA	102.642	86.014	120.432	135.782
1700012D14Rik	8.50832	2.86728	0.336998	0.631124	1	RIKEN cDNA 1700012D14 gene	0.48325	1.49575	0.10925	0.758
1700012L04Rik	0	0	NA	NA	NA	NA	0	0	0	0
1700012P22Rik	0	0	NA	NA	NA	RIKEN cDNA 1700012P22 gene	0	0	0	0
1700013D24Rik	0	0.566283	Inf	0.980244	1	RIKEN cDNA 1700013D24 gene	0.10475	0	0	0
1700013F07Rik	4.57425	5.11958	1.11922	0.979928	1	RIKEN cDNA 1700013F07 gene	0.98075	0.867	0	0.072
1700013G24Rik	0	0	NA	NA	NA	RIKEN cDNA 1700013G24 gene	0	0	0	0
1700013H16Rik	0.930137	0	0	0.938967	1	RIKEN cDNA 1700013H16 gene	0	0.08575	0	0
1700013N18Rik	9.62407	2.49046	0.258774	0.56381	1	NA	2.8555	10.6732	0.2585	0
1700014N06Rik	0	0	NA	NA	NA	NA	0	0	0	0
1700015E13Rik	0	4.26646	Inf	0.53274	1	NA	0.63225	0	0	0.55025
1700015F17Rik	1.53775	2.86539	1.86336	0.879454	1	RIKEN cDNA 1700015F17 gene	0.423	0.24375	0.04825	7.346
1700015G11Rik	0.930137	0	0	0.938967	1	RIKEN cDNA 1700015G11 gene	0	0.26925	0	0
1700016C15Rik	0.465068	1.5411	3.31371	0.888732	1	RIKEN cDNA 1700016C15 gene	0.213	0.07	0	0.13025
1700016D06Rik	1.39521	5.63311	4.03748	0.660082	1	RIKEN cDNA 1700016D06 gene	0.48025	0.12475	0.02025	0.07325
1700016H13Rik	0	0.346196	Inf	1	1	RIKEN cDNA 1700016H13 gene	0.04025	0	0.5125	0
1700016K19Rik	0	0.346196	Inf	1	1	RIKEN cDNA 1700016K19 gene	0.0415	0	0	0.23775
1700016L21Rik	0	0	NA	NA	NA	RIKEN cDNA 1700016L21 gene	0	0	0	0
1700016M24Rik	0	0.346196	Inf	1	1	NA	0.38225	0	0	1.317
1700016P04Rik	0	0	NA	NA	NA	RIKEN cDNA 1700016P04 gene	0	0	0	0
1700017B05Rik	136.548	298.825	2.18842	0.399734	1	RIKEN cDNA 1700017B05 gene	6.1655	3.14775	2.38125	1.66925
1700017D01Rik	0	0	NA	NA	NA	NA	0	0	0.2895	0
1700017G19Rik	2.79041	0	0	0.7387	1	RIKEN cDNA 1700017G19 gene	0	0.1295	0	0
1700017J07Rik	0	0.566283	Inf	0.980244	1	RIKEN cDNA 1700017J07 gene	0.11875	0	0	0.93375
1700017N19Rik	3.00064	0.534957	0.178281	0.848196	1	RIKEN cDNA 1700017N19 gene	0.0335	0.20025	0	0
1700018A04Rik	0	0	NA	NA	NA	RIKEN cDNA 1700018A04 gene	0	0	0	0
1700018A14Rik	0.374294	0.188761	0.504313	0.980212	1	RIKEN cDNA 1700018A14 gene	0.1875	0.412	0	0
1700018B08Rik	0	0	NA	NA	NA	RIKEN cDNA 1700018B08 gene	0	0	0	0
1700018B24Rik	0	0.346196	Inf	1	1	enhancer of rudimentary homolog pseudogene	0.01125	0	0	0
1700018C11Rik	0	0	NA	NA	NA	NA	0	0	0	0
1700018F24Rik	0	0	NA	NA	NA	RIKEN cDNA 1700018F24 gene	0	0	0	0
1700018L02Rik	2.9417	11.5579	3.92899	0.677589	1	RIKEN cDNA 1700018L02 gene	1.01825	0.27	0.195	0.13025
1700018L24Rik	0.930137	1.03859	1.1166	1	1	NA	1.1465	1.05575	0	0
1700019A02Rik	2.07051	1.15841	0.559482	1	1	RIKEN cDNA 1700019A02 gene	0.191	0.37025	0	0.34525
1700019B03Rik	4.65068	0	0	0.560276	1	NA	0	0.3255	0	0
1700019D03Rik	134.353	87.7403	0.653059	0.347486	1	RIKEN cDNA 1700019D03 gene	11.1903	17.8845	0.2875	8.95125
1700019E08Rik	0	0	NA	NA	NA	RIKEN cDNA 1700019E08 gene	0	0	0	0
1700019E19Rik	183.906	243.415	1.32358	0.401062	1	NA	263.457	206.848	292.67	576.681
1700019G17Rik	29.0306	2.86212	0.0985895	0.163766	1	NA	0.09275	0.97275	0.5475	0.1445
1700019G24Rik	0	0	NA	NA	NA	RIKEN cDNA 1700019G24 gene	0	0	0	0
1700019L03Rik	17.6475	12.5009	0.708365	0.946894	1	NA	0.823	1.1825	0.0825	2.64725
1700019M22Rik	0	0	NA	NA	NA	NFX-like protein	0	0	0	0
1700019N12Rik	116.073	121.285	1.04491	0.951511	1	NA	128.896	130.76	316.216	283.757
1700019N19Rik	0	0	NA	NA	NA	RIKEN cDNA 1700019N19 gene	0	0	0	0
1700019O17Rik	0.930137	0	0	0.938967	1	NA	0	0.06125	0	0
1700020A23Rik	0	2.45389	Inf	0.732669	1	RIKEN cDNA 1700020A23 gene	0.33125	0	0.845	0
1700020C07Rik	3.25548	0	0	0.690724	1	NA	0	3.6955	0	0
1700020D05Rik	0.465068	0	0	0.981257	1	RIKEN cDNA 1700020D05 gene	0	0.05175	0	0
1700020I14Rik	335.407	392.201	1.16933	0.684065	1	NA	27.4503	24.376	25.2157	33.0953
1700020L24Rik	18.7428	7.32169	0.39064	0.747606	1	RIKEN cDNA 1700020L24 gene	0.879	2.29	0	0.837
1700020M21Rik	1.86027	0	0	0.839332	1	RIKEN cDNA 1700020M21 gene	0	0.3275	0	0
1700020N01Rik	0	0	NA	NA	NA	RIKEN cDNA 1700020N01 gene	0	0	0	0
1700020N18Rik	0	2.90554	Inf	0.685959	1	RIKEN cDNA 1700020N18 gene	0.60675	0	0	0
1700020O03Rik	314.201	283.68	0.902863	0.895083	1	NA	304.303	352.503	451.709	89.891
1700021C14Rik	26.717	29.1269	1.0902	0.972744	1	NA	31.7042	29.7207	30.9548	29.7583
1700021F05Rik	244.135	274.313	1.12361	0.798333	1	RIKEN cDNA 1700021F05 gene	32.9162	30.4198	17.5295	74.2668
1700021F07Rik	0.930137	1.38478	1.48879	0.989106	1	RIKEN cDNA 1700021F07 gene	0.237	0.16375	0	0
1700021K19Rik	829.85	907.377	1.09342	0.828113	1	NA	18.334	17.352	18.2117	9.1995
1700022A21Rik	0.930137	0	0	0.938967	1	glycerol-3-phosphate dehydrogenase 1-like pseudogene	0	0.07275	0	0
1700022E09Rik	0.465068	0	0	0.981257	1	RIKEN cDNA 1700022E09 gene	0	0.136	0	0
1700022I11Rik	1.39521	0	0	0.890203	1	RIKEN cDNA 1700022I11 gene	0	0.0425	0	0
1700022P22Rik	0.675302	0.382691	0.566696	1	1	NA	0.09125	0.179	0	0
1700023A16Rik	1.39521	0	0	0.890203	1	NA	0	1.58375	0	0
1700023E05Rik	2.84935	3.87343	1.35941	0.947781	1	NA	0.23675	0.1865	0	0.01825
1700023F02Rik	5.11575	0.188761	0.036898	0.639201	1	RIKEN cDNA 1700023F02 gene	0.054	1.66875	0	0.14125
1700023I07Rik	0	0	NA	NA	NA	NA	0	0	0	1.4755
1700023L04Rik	5.94007	0.943805	0.158888	0.599076	1	NA	0.14125	0.99525	0	0.25875
1700024G13Rik	0.225769	0	0	0.981257	1	RIKEN cDNA 1700024G13 gene	0	0.062	0	0
1700024P03Rik	1.86027	0	0	0.839332	1	NA	0	2.11175	0	0
1700024P04Rik	0	0	NA	NA	NA	RIKEN cDNA 1700024P04 gene	0	0	0	0
1700024P16Rik	2.04742	2.01372	0.983539	0.95745	1	NA	0.06325	0.07075	0	0.0525
1700025B11Rik	0	0	NA	NA	NA	RIKEN cDNA 1700025B11 gene	0	0	0	0
1700025C18Rik	0	0	NA	NA	NA	RIKEN cDNA 1700025C18 gene	0	0	0	0.06975
1700025E21Rik	0.465068	4.50054	9.67716	0.671975	1	NA	4.96775	0.528	0	0.439
1700025F22Rik	0.675302	0	0	0.949673	1	NA	0	0.12075	0	0.1375
1700025F24Rik	0	0	NA	NA	NA	RIKEN cDNA 1700025F24 gene	0	0	0	0
1700025G04Rik	226.977	168.408	0.741958	0.435363	1	RIKEN cDNA 1700025G04 gene	1.8655	2.63	1.47125	1.41775
1700025K23Rik	58.8505	106.994	1.81806	0.540519	1	NA	118.044	65.6598	76.0883	205.583
1700025M24Rik	0.930137	0	0	0.938967	1	RIKEN cDNA 1700025M24 gene	0	0.13625	0	0
1700025N23Rik	0	0.692391	Inf	0.98743	1	RIKEN cDNA 1700025N23 gene	0.08425	0	0.0385	0
1700026D08Rik	2.32534	3.11576	1.33991	0.940513	1	NA	0.26425	0.203	0.53475	0.59425
1700026D11Rik	0.465068	0	0	0.981257	1	RIKEN cDNA 1700026D11 gene	0	0.062	0	0
1700026J04Rik	14.4362	4.15053	0.287509	0.674248	1	NA	4.21875	16.4773	0	4.03775
1700026L06Rik	1.14037	1.69885	1.48973	0.922272	1	NA	0.24975	0.19225	0	0.19475
1700027A15Rik	1.39521	0	0	0.890203	1	RIKEN cDNA 1700027A15 gene	0	0.2755	0	0
1700027A23Rik	0.465068	1.03859	2.23319	0.987435	1	NA	1.1465	0.528	0	5.0775
1700027D21Rik	0.465068	3.80815	8.18837	0.730714	1	NA	4.2035	0.528	0	0
1700027F09Rik	6.04589	0	0	0.451263	1	RIKEN cDNA 1700027F09 gene	0	0.8925	0	0
1700027H10Rik	0	3.46196	Inf	0.676503	1	RIKEN cDNA 1700027H10 gene	0.651	0	0.39325	0.07325
1700027I24Rik	0.187147	0.692391	3.69972	1	1	RIKEN cDNA 1700027I24 gene	0.10925	0.0295	0	0
1700027J07Rik	0.210233	0.346196	1.64672	1	1	RIKEN cDNA 1700027J07 gene	0.036	0.02275	0	0
1700027L20Rik	0.465068	1.38478	2.97759	0.955049	1	NA	1.5285	0.528	0	0
1700028B04Rik	0	0	NA	NA	NA	NADH dehydrogenase (ubiquinone) 1 beta subcomplex 8 pseudogene	0	0	0	0
1700028I16Rik	0	0	NA	NA	NA	RIKEN cDNA 1700028I16 gene	0	0	0	0
1700028J19Rik	0.465068	0	0	0.981257	1	RIKEN cDNA 1700028J19 gene	0	0.04425	0	2.761
1700028K03Rik	1.3506	10.8635	8.04341	0.349126	1	RIKEN cDNA 1700028K03 gene	0.37675	0.0475	0	0.066
1700028M03Rik	0	0	NA	NA	NA	RIKEN cDNA 1700028M03 gene	0	0	0	0
1700028P14Rik	2.79041	0.346196	0.124066	0.822366	1	RIKEN cDNA 1700028P14 gene	0.04375	0.3625	0	0
1700028P15Rik	1.39521	0.346196	0.248132	0.94236	1	RIKEN cDNA 1700028P15 gene	0.04425	0.18375	0	0.15275
1700029B22Rik	0	0	NA	NA	NA	RIKEN cDNA 1700029B22 gene	0	0	0	0
1700029F09Rik	133.158	231.274	1.73684	0.264491	1	NA	252.094	149.992	430.514	146.697
1700029F12Rik	4.18562	0	0	0.601377	1	RIKEN cDNA 1700029F12 gene	0	0.40025	0	0
1700029G01Rik	33.5127	132.9	3.96567	0.00611263	0.724635	NA	142.943	38.1615	199.485	83.151
1700029H14Rik	6.03236	0.346196	0.0573898	0.553123	1	RIKEN cDNA 1700029H14 gene	0.0265	0.474	0.3945	0
1700029I01Rik	3.84875	4.27764	1.11144	0.947389	1	NA	4.48525	4.39025	0	0.878
1700029I15Rik	8.43891	4.24743	0.503315	0.780963	1	RIKEN cDNA 1700029I15 gene	1.2555	2.615	8.474	0.70475
1700029J03Rik	0	0.207539	Inf	1	1	RIKEN cDNA 1700029J03 gene	0.03	0	0	0
1700029J07Rik	32.2581	48.3732	1.49957	0.614663	1	RIKEN cDNA 1700029J07 gene	1.94325	1.33125	0.42625	2.12725
1700029J11Rik	0.465068	0	0	0.981257	1	NA	0	0.528	0	0
1700029M20Rik	0.465068	1.03859	2.23319	0.987435	1	RIKEN cDNA 1700029M20 gene	0.03875	0.01775	0	0
1700029P11Rik	0	0	NA	NA	NA	RIKEN cDNA 1700029P11 gene	0	0	0	0
1700030C10Rik	60.9132	30.1776	0.49542	0.271971	1	RIKEN cDNA 1700030C10 gene	1.90475	3.89375	0.02	0.52775
1700030F18Rik	0	0	NA	NA	NA	NA	0	0	0	1.32025
1700030J22Rik	44.3684	14.5313	0.327514	0.326332	1	RIKEN cDNA 1700030J22 gene	0.55425	1.67775	1.485	0.744
1700030K09Rik	167.725	151.138	0.901103	0.946774	1	RIKEN cDNA 1700030K09 gene	6.7495	7.77025	6.4645	11.8033
1700030L20Rik	0	0	NA	NA	NA	RIKEN cDNA 1700030L20 gene	0	0	0	0
1700031F05Rik	3.25548	0	0	0.690724	1	RIKEN cDNA 1700031F05 gene	0	0.27025	0.02075	0
1700031M16Rik	0	0	NA	NA	NA	RIKEN cDNA 1700031M16 gene	0	0	0.04175	0
1700034E13Rik	0	0	NA	NA	NA	RIKEN cDNA 1700034E13 gene	0	0	0	0
1700034F02Rik	8.32663	3.22771	0.387638	0.948231	1	NA	0.14725	0.43075	0.06325	0.0195
1700034H14Rik	239.187	320.686	1.34073	0.611283	1	NA	346.848	269.517	387.36	263.538
1700034H15Rik	2.32534	2.28471	0.982527	0.995527	1	RIKEN cDNA 1700034H15 gene	0.058	0.0605	0.3245	0.05625
1700034I23Rik	1.72294	1.51009	0.876459	0.973715	1	FUN14 domain containing 2 pseudogene	0.064	0.08075	1.26675	0
1700034J05Rik	7.36743	34.1565	4.63615	0.103911	1	RIKEN cDNA 1700034J05 gene	1.83975	0.41075	0	0
1700034K08Rik	0.930137	4.84674	5.21078	0.702227	1	RIKEN cDNA 1700034K08 gene	0.8615	0.17	0	0.07075
1700034O15Rik	0	0	NA	NA	NA	NA	0	0	0	0
1700034P13Rik	0.187147	1.38389	7.39467	0.934208	1	RIKEN cDNA 1700034P13 gene	0.105	0.01375	0	0.088
1700036G14Rik	0	0	NA	NA	NA	RIKEN cDNA 1700036G14 gene	0	0	0	0
1700037C18Rik	81.0437	46.7931	0.577382	0.425817	1	RIKEN cDNA 1700037C18 gene	4.60775	8.2455	4.87625	4.69325
1700037H04Rik	1278.73	787.008	0.615463	0.239035	1	RIKEN cDNA 1700037H04 gene	67.8533	113.776	75.21	54.9065
1700039E15Rik	0.465068	2.42337	5.21078	0.856837	1	NA	0.154	0.03025	0	0
1700040I03Rik	87.1347	121.01	1.38877	0.735123	1	NA	130.816	97.3395	99.2442	169.905
1700040L02Rik	1.8921	12.1168	6.40391	0.594798	1	NA	1.0735	0.17575	0	0.88425
1700040N02Rik	12.3478	6.85235	0.554945	0.879042	1	NA	7.679	14.0177	13.8963	55.2028
1700041C23Rik	0	0	NA	NA	NA	RIKEN cDNA 1700041C23 gene	0	0	0	0
1700041M19Rik	0	1.73098	Inf	0.870271	1	RIKEN cDNA 1700041M19 gene	0.16875	0	0	0
1700042B14Rik	0	2.76956	Inf	0.750824	1	NA	0.28875	0	0	0
1700042G07Rik	0	0	NA	NA	NA	RIKEN cDNA 1700042G07 gene	0	0	0	0
1700042G15Rik	6.06268	0	0	0.382945	1	RIKEN cDNA 1700042G15 gene	0	0.33375	0	0.1295
1700044K03Rik	4.18562	0	0	0.601377	1	RIKEN cDNA 1700044K03 gene	0	1.2535	0	0
1700045H11Rik	1.86027	0.566283	0.304408	0.978241	1	RIKEN cDNA 1700045H11 gene	0.09425	0.35375	0	0
1700045I19Rik	3.99443	4.15166	1.03936	0.966303	1	NA	4.71575	4.62	0	0.4295
1700047G03Rik	1.9813	0.207539	0.104748	0.846979	1	RIKEN cDNA 1700047G03 gene	0.02825	0.2695	0	0
1700047I17Rik2	0	0	NA	NA	NA	NA	0	0	0	0
1700047L14Rik	0	0	NA	NA	NA	RIKEN cDNA 1700047L14 gene	0	0	0	0
1700047M11Rik	16.1969	25.576	1.57907	0.531622	1	RIKEN cDNA 1700047M11 gene	4.05825	2.68175	18.402	10.8522
1700048O20Rik	22.0847	18.825	0.852402	0.67263	1	RIKEN cDNA 1700048O20 gene	1.11275	1.3155	0	0.837
1700049E15Rik	0.465068	0	0	0.981257	1	RIKEN cDNA 1700049E15 gene	0	0.057	0	0
1700049E22Rik	0.465068	0	0	0.981257	1	RIKEN cDNA 1700049E22 gene	0	0.10325	0	0.086
1700049G17Rik	39.3194	72.8082	1.85171	0.547733	1	NA	1.52375	0.8635	0.13775	0.5285
1700049L16Rik	0	0	NA	NA	NA	hematological and neurological expressed 1-like pseudogene	0	0	0	0
1700052I22Rik	0	0	NA	NA	NA	RIKEN cDNA 1700052I22 gene	0	0	0	0
1700052K11Rik	41.4086	24.5792	0.593577	0.712285	1	RIKEN cDNA 1700052K11 gene	1.10875	1.94075	0.389	4.462
1700052N19Rik	176.163	146.144	0.829596	0.780659	1	NA	6.90675	8.56475	4.737	2.31725
1700054K19Rik	0	0	NA	NA	NA	RIKEN cDNA 1700054K19 gene	0	0	0	0
1700054N08Rik	10.9216	8.73716	0.799989	0.993804	1	NA	9.579	12.265	0	26.6495
1700054O13Rik	0	0	NA	NA	NA	NA	0	0	0	0
1700055C04Rik	0	0	NA	NA	NA	RIKEN cDNA 1700055C04 gene	0	0	0	0
1700055N04Rik	3.48125	0	0	0.660143	1	NA	0	0.19625	0	0
1700056E22Rik	13.3079	0.346196	0.0260144	0.139378	1	RIKEN cDNA 1700056E22 gene	0.0395	1.55175	0	0.537
1700057G04Rik	0.465068	0	0	0.981257	1	RIKEN cDNA 1700057G04 gene	0	0.04975	0	0.0465
1700057H15Rik	1.39521	0.692391	0.496265	0.979205	1	RIKEN cDNA 1700057H15 gene	0.07775	0.161	0	0
1700057K13Rik	1.44855	0	0	0.828027	1	NA	0	1.665	12.521	0
1700058G18Rik	0.6307	0.188761	0.299288	0.960869	1	NA	0.1875	0.7295	4.17375	0
1700060C20Rik	0	0.207539	Inf	1	1	RIKEN cDNA 1700060C20 gene	0.04025	0	0	0
1700061F12Rik	1.86027	0	0	0.839332	1	RIKEN cDNA 1700061F12 gene	0	0.238	0	0
1700061G19Rik	7.18626	4.16874	0.580099	0.988745	1	NA	0.18325	0.3305	0.41975	0.13475
1700061I17Rik	0.465068	0.692391	1.48879	1	1	RIKEN cDNA 1700061I17 gene	0.03875	0.02675	0.58225	0
1700061J05Rik	0	0.346196	Inf	1	1	NA	0.38225	0	0	0
1700063A18Rik	0	0.692391	Inf	0.98743	1	RIKEN cDNA 1700063A18 gene	0.213	0	0	0
1700063D05Rik	0	3.52815	Inf	0.615523	1	RIKEN cDNA 1700063D05 gene	0.5665	0	0	4.87275
1700065D16Rik	3.25548	0	0	0.690724	1	RIKEN cDNA 1700065D16 gene	0	0.4855	0	0
1700065I16Rik	0	0.692391	Inf	0.98743	1	gasdermin pseudogene	0.09025	0	0	0
1700065I17Rik	1.39521	0	0	0.890203	1	NA	0	0.27925	0	0
1700065J11Rik	1.39521	0	0	0.890203	1	RIKEN cDNA 1700065J11 gene	0	0.3675	0	0.50925
1700065J18Rik	6.97603	0.692391	0.0992529	0.576752	1	RIKEN cDNA 1700065J18 gene	0.18775	1.94575	0	0.10775
1700066B17Rik	0.374294	4.42987	11.8353	0.720747	1	RIKEN cDNA 1700066B17 gene	0.9255	0.07675	0	1.48025
1700066B19Rik	5.89931	1.41611	0.240047	0.657263	1	RIKEN cDNA 1700066B19 gene	0.06075	0.27025	0.01375	0.8855
1700066M21Rik	150.873	157.55	1.04426	0.944954	1	RIKEN cDNA 1700066M21 gene	5.73	5.603	4.733	6.94025
1700066O22Rik	0.465068	0	0	0.981257	1	RIKEN cDNA 1700066O22 gene	0	0.055	0	0
1700067G17Rik	0.225769	0	0	0.981257	1	RIKEN cDNA 1700067G17 gene	0	0.041	0	0.28975
1700067K01Rik	7.71498	1.79897	0.233178	0.651605	1	RIKEN cDNA 1700067K01 gene	0.18775	0.81125	0.57425	3.77625
1700067P10Rik	0	0	NA	NA	NA	RIKEN cDNA 1700067P10 gene	0	0	0	0
1700069L16Rik	0	0.346196	Inf	1	1	RIKEN cDNA 1700069L16 gene	0.054	0	0	0
1700069P05Rik	0	0	NA	NA	NA	RIKEN cDNA 1700069P05 gene	0	0	0	0
1700071K01Rik	0	0	NA	NA	NA	RIKEN cDNA 1700071K01 gene	0	0	0	0
1700072B07Rik	0.465068	0	0	0.981257	1	RIKEN cDNA 1700072B07 gene	0	0.11775	0	0
1700072E05Rik	3.72055	0	0	0.644886	1	NA	0	4.22325	0	0
1700073E17Rik	2.32534	0	0	0.788451	1	ribosomal protein L7 pseudogene	0	0.0575	0	0
1700074P13Rik	0.930137	0	0	0.938967	1	RIKEN cDNA 1700074P13 gene	0	0.06375	0	0
1700080E11Rik	0	0	NA	NA	NA	NA	0	0	0	0
1700080N15Rik	3.99934	2.1085	0.527212	0.760652	1	RIKEN cDNA 1700080N15 gene	0.523	1.0155	3.24175	0.97675
1700080O16Rik	0	0.692391	Inf	0.98743	1	RIKEN cDNA 1700080O16 gene	0.0525	0	0	0
1700081H04Rik	0	0	NA	NA	NA	RIKEN cDNA 1700081H04 gene	0	0	0	0
1700081L11Rik	648.972	684.642	1.05496	0.870581	1	NA	736.692	728.974	570.952	443.782
1700084C01Rik	0.607613	2.52109	4.14917	0.868489	1	NA	0.185	0.048	3.0895	0.39125
1700084E18Rik	1.39521	0	0	0.890203	1	RIKEN cDNA 1700084E18 gene	0	0.364	0	0.49375
1700084J12Rik	6.85215	0.566283	0.0826431	0.521211	1	ribosomal protein L7-like 1 pseudogene	0.07675	1.0715	3.03975	0.394
1700085B03Rik	0	0.377522	Inf	1	1	NA	0.375	0	0	1.2885
1700086L19Rik	102.765	20.4162	0.198668	0.0201542	1	RIKEN cDNA 1700086L19 gene	2.1195	10.8413	6.51875	14.7015
1700086O06Rik	22.641	8.25938	0.364798	0.406569	1	RIKEN cDNA 1700086O06 gene	0.46975	1.2945	6.24375	2.435
1700088E04Rik	19.3677	6.22845	0.321589	0.365328	1	RIKEN cDNA 1700088E04 gene	0.53325	1.724	1.51825	1.8385
1700090G07Rik	0	0	NA	NA	NA	NA	0	0	0	0
1700092M07Rik	0	4.54221	Inf	0.564055	1	RIKEN cDNA 1700092M07 gene	1.308	0	0	0
1700093K21Rik	7.4411	0	0	0.362096	1	RIKEN cDNA 1700093K21 gene	0	0.58125	0.19025	0.4755
1700094D03Rik	102.475	66.4805	0.648749	0.519891	1	RIKEN cDNA 1700094D03 gene	2.33175	3.72425	3.1935	2.728
1700094J05Rik	0	0	NA	NA	NA	RIKEN cDNA 1700094J05 gene	0	0	0	0
1700095B10Rik	0	0.346196	Inf	1	1	RIKEN cDNA 1700095B10 gene	0.03625	0	0	0
1700095B22Rik	7.01521	1.52255	0.217035	0.546924	1	NA	1.716	7.73775	0.2845	0.98375
1700096J18Rik	0	0	NA	NA	NA	RIKEN cDNA 1700096J18 gene	0	0	0	0
1700096K18Rik	7.42517	51.2969	6.90851	0.0908324	1	RIKEN cDNA 1700096K18 gene	3.77575	0.5815	2.9	9.79525
1700101E01Rik	9.35734	0	0	0.173729	1	NA	0	1.09925	0	0.1405
1700102P08Rik	6.66381	1.59143	0.238816	0.701102	1	RIKEN cDNA 1700102P08 gene	0.16425	0.69225	7.15425	0.09725
1700106J16Rik	1.62097	4.15435	2.56287	0.837827	1	NA	0.37575	0.15	0	0.03525
1700106N22Rik	51.6248	100.34	1.94364	0.351923	1	NA	108.249	58.1395	57.614	81.784
1700108F19Rik	2.79041	1.38478	0.496265	0.945221	1	RIKEN cDNA 1700108F19 gene	0.175	0.36275	0	0.246
1700108J01Rik	0	0	NA	NA	NA	RIKEN cDNA 1700108J01 gene	0	0	0	0
1700108M19Rik	3.72055	1.03859	0.279149	0.845176	1	NA	1.1465	4.22325	0	0
1700109F18Rik	7.64268	0	0	0.267879	1	NA	0	8.497	6.60825	2.27225
1700109G14Rik	2.79041	0	0	0.7387	1	RIKEN cDNA 1700109G14 gene	0	0.3955	0	0.268
1700109H08Rik	3.02094	3.89364	1.28888	1	1	RIKEN cDNA 1700109H08 gene	0.5745	0.4755	0	0.061
1700110I01Rik	0	0	NA	NA	NA	RIKEN cDNA 1700110I01 gene	0	0	0	0
1700110K17Rik	2.31257	0.188761	0.081624	0.783866	1	RIKEN cDNA 1700110K17 gene	0.02625	0.37625	0	0
1700110M21Rik	0	0	NA	NA	NA	NA	0	0	0	0
1700111N16Rik	2.32534	0	0	0.788451	1	RIKEN cDNA 1700111N16 gene	0	0.23125	0	0
1700112E06Rik	15.3435	32.8063	2.13812	0.495725	1	NA	3.835	1.922	0.1895	12.207
1700112H15Rik	0.930137	1.38478	1.48879	0.989106	1	RIKEN cDNA 1700112H15 gene	0.195	0.13475	0	0
1700113H08Rik	1.742	9.66823	5.55006	0.484019	1	RIKEN cDNA 1700113H08 gene	0.75	0.148	3.4515	1.79075
1700113I22Rik	6.51096	7.80426	1.19863	0.793615	1	NA	8.364	7.39075	3.1295	17.8285
1700119H24Rik	6.04589	0.692391	0.114523	0.635961	1	RIKEN cDNA 1700119H24 gene	0.12975	1.16525	0	0
1700120K04Rik	1.2614	8.88484	7.04364	0.572477	1	RIKEN cDNA 1700120K04 gene	1.80275	0.26825	0	1.4465
1700121N20Rik	0.465068	0	0	0.981257	1	RIKEN cDNA 1700121N20 gene	0	0.05125	0	0
1700123I01Rik	1.39521	4.15077	2.97502	0.705735	1	NA	0.293	0.0975	0	0.054
1700123K08Rik	1.14037	0	0	0.90493	1	RIKEN cDNA 1700123K08 gene	0	0.12325	0	0
1700123L14Rik	1.39521	0	0	0.890203	1	nucleoporin 50 pseudogene	0	0.093	0	0
1700123M08Rik	5.38574	13.2966	2.46886	0.509316	1	RIKEN cDNA 1700123M08 gene	1.32775	0.56675	0.186	3.4825
1700123O20Rik	312.867	414.656	1.32534	0.438872	1	RIKEN cDNA 1700123O20 gene	23.8295	18.6367	9.93725	22.216
1700125D06Rik	2.79041	0	0	0.7387	1	NA	0	3.1675	0	0.49175
1700125G02Rik	0	0.346196	Inf	1	1	RIKEN cDNA 1700125G02 gene	0.07325	0	0	0.5045
1700125G22Rik	0.465068	0.58179	1.25098	0.996621	1	RIKEN cDNA 1700125G22 gene	0.07125	0.061	0	0
1700125H03Rik	5.07115	0.207539	0.0409253	0.625949	1	RIKEN cDNA 1700125H03 gene	0.03125	0.75475	0.956	0
1700125H20Rik	0	0.692391	Inf	0.98743	1	RIKEN cDNA 1700125H20 gene	0.078	0	0	0
1700126H18Rik	0	0	NA	NA	NA	RIKEN cDNA 1700126H18 gene	0	0	0	0
1700128F08Rik	3.44263	0	0	0.662663	1	U1-snRNP binding protein homolog pseudogene	0	0.3505	0	0.0395
1700129C05Rik	0	0	NA	NA	NA	RIKEN cDNA 1700129C05 gene	0	0	0.0265	0.041
1810006J02Rik	7.59395	4.08457	0.537872	0.783486	1	RIKEN cDNA 1810006J02 gene	0.26825	0.51375	0	0.5445
1810006K21Rik	865.413	803.236	0.928154	0.899025	1	NA	856.793	975.622	1108.44	2936.42
1810007D17Rik	0.187147	2.49046	13.3075	0.810376	1	RIKEN cDNA 1810007D17 gene	0.38325	0.02775	0	0.29075
1810007I06Rik	0	0	NA	NA	NA	NA	0	0	0	0
1810008A18Rik	414.659	379.202	0.91449	0.756264	1	NA	403.881	463.819	689.656	588.726
1810009A15Rik	225.558	136.019	0.603035	0.381419	1	RIKEN cDNA 1810009A15 gene	18.0542	31.1958	38.4588	75.0618
1810009J06Rik	0	0.692391	Inf	0.98743	1	RIKEN cDNA 1810009J06 gene	0.08875	0	0	0
1810010D01Rik	0.465068	5.35859	11.5221	0.522355	1	NA	0.6225	0.05625	0	0.47925
1810010H24Rik	14.0552	36.3384	2.5854	0.610762	1	RIKEN cDNA 1810010H24 gene	3.65375	1.439	0.03125	4.06425
1810011H11Rik	20.3801	71.632	3.5148	0.24135	1	NA	4.9145	1.57575	3.318	1.51475
1810011O10Rik	356.957	676.835	1.89612	0.0919849	1	NA	54.7238	30.5565	79.7765	61.5585
1810012P15Rik	338.191	186.167	0.55048	0.174174	1	NA	203.49	374.543	259.265	85.7682
1810013D10Rik	428.54	308.337	0.719506	0.456366	1	NA	327.274	479.521	417.513	606.034
1810013L24Rik	471.096	574.808	1.22015	0.853752	1	RIKEN cDNA 1810013L24 gene	15.3582	12.886	14.3387	14.7725
1810014B01Rik	29.8077	80.5227	2.7014	0.0611812	1	RIKEN cDNA 1810014B01 gene	5.32725	2.0915	24.596	7.596
1810014F10Rik	100.794	112.667	1.1178	0.866692	1	NA	123.053	113.013	334.896	328.696
1810018F18Rik	1.86027	0	0	0.839332	1	RIKEN cDNA 1810018F18 gene	0	0.14575	0	0
1810019D21Rik	4.65068	9.35693	2.01195	0.603658	1	RIKEN cDNA 1810019D21 gene	0.62	0.31975	0.586	0.10625
1810019J16Rik	1.39521	0	0	0.890203	1	NA	0	0.088	0	0.0245
1810020D17Rik	333.16	297.562	0.893149	0.986782	1	NA	319.459	375.035	397.701	1015.82
1810021B22Rik	9.52397	25.2002	2.64598	0.543723	1	RIKEN cDNA 1810021B22 gene	4.04875	1.63725	3.991	3.10525
1810022K09Rik	110.769	123.363	1.1137	0.918564	1	NA	32.861	30.6833	51.7077	63.0538
1810024B03Rik	0.840933	1.91974	2.28287	1	1	RIKEN cDNA 1810024B03 gene	0.1655	0.07675	0	1.3285
1810026B05Rik	206.6	369.123	1.78665	0.240486	1	RIKEN cDNA 1810026B05 gene	7.81725	4.547	9.2055	7.486
1810026J23Rik	399.673	874.992	2.18927	0.0397248	1	NA	29.9447	14.2577	20.0038	7.492
1810027O10Rik	696.549	644.112	0.924718	0.993006	1	NA	690.881	785.271	1236.45	2023.49
1810029B16Rik	32.1555	13.7372	0.42721	0.47904	1	NA	15.2253	36.1825	66.007	24.656
1810030J14Rik	0	0	NA	NA	NA	NA	0	0	0	0
1810030N24Rik	217.121	150.163	0.691608	0.500418	1	NA	161.357	243.844	425.99	482.608
1810030O07Rik	673.631	512.086	0.760187	0.504465	1	RIKEN cDNA 1810030O07 gene	21.3045	29.1687	14.231	5.5085
1810031K17Rik	463.853	577.572	1.24516	0.355055	1	NA	616.141	523.385	335.503	593.322
1810032O08Rik	38.844	47.6462	1.2266	0.550522	1	NA	2.4755	2.19525	1.35375	4.709
1810033B17Rik	31.626	64.3751	2.03551	0.531592	1	NA	5.7355	3.135	0	0
1810035I16Rik	2.79041	0	0	0.7387	1	NA	0	3.1675	0	1.756
1810035L17Rik	368.035	274.669	0.746311	0.485289	1	NA	294.987	413.694	586.971	732.718
1810037I17Rik	486.06	665.844	1.36988	0.394261	1	RIKEN cDNA 1810037I17 gene	73.8732	56.0147	75.2313	177.978
1810041L15Rik	660.201	265.374	0.401959	0.0474604	1	NA	4.8925	12.3788	0.293	0.84275
1810043G02Rik	623.233	413.38	0.663283	0.382003	1	NA	26.241	40.9592	72.2105	39.6823
1810043H04Rik	262.306	160.025	0.61007	0.39235	1	NA	33.9778	59.3242	42.8648	157.917
1810044D09Rik	24.6046	13.5564	0.55097	0.692863	1	RIKEN cDNA 1810044D09 gene	3.019	5.651	2.903	2.429
1810046J19Rik	1040.25	688.242	0.661614	0.245583	1	NA	739.659	1161.22	730.484	1793.65
1810046K07Rik	0	0	NA	NA	NA	RIKEN cDNA 1810046K07 gene	0	0	0	0.39225
1810048J11Rik	349.306	291.175	0.833581	0.530312	1	NA	317.879	389.772	12.7018	570.405
1810049H13Rik	56.9051	21.7194	0.381677	0.325584	1	NA	23.832	63.7683	0.3455	111.156
1810053B23Rik	6.51096	0.346196	0.0531712	0.534159	1	RIKEN cDNA 1810053B23 gene	0.01475	0.28525	0.161	0.25025
1810055G02Rik	290.498	413.313	1.42277	0.396868	1	RIKEN cDNA 1810055G02 gene	23.608	17.265	17.6047	29.2055
1810058I24Rik	721.708	478.167	0.662549	0.320748	1	RIKEN cDNA 1810058I24 gene	39.1355	62.101	11.469	124.036
1810062G17Rik	0.210233	3.61853	17.212	0.69145	1	RIKEN cDNA 1810062G17 gene	0.4115	0.0265	0	7.19175
1810062O18Rik	1.05117	0	0	0.882438	1	RIKEN cDNA 1810062O18 gene	0	0.1605	0	1.60125
1810063B05Rik	232.047	193.255	0.832826	0.587068	1	NA	210.777	260.71	265.077	440.05
1810063B07Rik	173.277	108.729	0.627486	0.647119	1	NA	115.799	195.074	267.435	515.195
1810064F22Rik	1.86027	0.207539	0.111563	0.907041	1	RIKEN cDNA 1810064F22 gene	0.01025	0.09175	0	0
1810065E05Rik	0	0	NA	NA	NA	RIKEN cDNA 1810065E05 gene	0	0	0	0
1810074P20Rik	399.336	522.012	1.3072	0.458199	1	NA	559.727	450.923	872.049	345.831
2010001E11Rik	5.58082	0.346196	0.0620331	0.598303	1	NA	0.01675	0.27675	0	0
2010001M06Rik	5.0456	2.18904	0.43385	0.796792	1	NA	2.36525	5.836	0	22.905
2010001M09Rik	0	0	NA	NA	NA	NA	0	0	0	0
2010002M12Rik	60.8454	9.15531	0.150468	0.208683	1	NA	0.2735	2.00425	0.062	0.2175
2010002N04Rik	89.3389	190.756	2.13519	0.100233	1	NA	198.823	101.215	774.413	280.918
2010003K11Rik	4.18562	0	0	0.601377	1	RIKEN cDNA 2010003K11 gene	0	0.4065	0	0.588
2010003K15Rik	0	0	NA	NA	NA	NA	0	0	0	0
2010005H15Rik	8.8363	1.66031	0.187896	0.734365	1	NA	0.35725	1.88175	1.23175	0.659
2010007H12Rik	67.9561	58.1527	0.855739	0.757886	1	NA	64.1993	76.2188	84.7933	139.236
2010009K17Rik	2.22663	0.96965	0.435478	0.905044	1	RIKEN cDNA 2010009K17 gene	0.179	0.42975	0	0
2010011I20Rik	292.104	335.445	1.14838	0.878254	1	NA	361.808	326.95	505.292	399.944
2010012O05Rik	412.647	238.794	0.578687	0.198256	1	NA	11.862	21.1258	19.2862	23.8768
2010015L04Rik	95.748	32.8333	0.342913	0.238281	1	NA	0.74975	2.2605	0.7915	0.438
2010016I18Rik	5.18341	1.45366	0.280445	0.667661	1	RIKEN cDNA 2010016I18 gene	0.104	0.37875	0	1.1265
2010106E10Rik	9.30137	5.53913	0.595518	0.901559	1	RIKEN cDNA 2010106E10 gene	0.4725	0.816	0	0.29175
2010106G01Rik	774.037	1033.14	1.33474	0.250804	1	NA	1093.06	877.626	380.832	737.277
2010107E04Rik	2060.92	1425.23	0.691547	0.256615	1	NA	416.408	625.441	757.503	1193.29
2010107G12Rik	12.0918	1.38478	0.114523	0.448029	1	NA	0.0705	0.63375	0.06425	0
2010107G23Rik	387.38	181.117	0.467544	0.130327	1	NA	11.1535	24.7898	22.8983	14.8968
2010107H07Rik	88.6155	82.1504	0.927043	0.915947	1	NA	88.147	100.227	232.941	263.401
2010109I03Rik	8.8363	0	0	0.289962	1	NA	0	0.53075	0.0185	0.02325
2010109K11Rik	92.6818	104.863	1.13143	0.563593	1	NA	114.186	106.169	19.825	56.388
2010110P09Rik	95.4935	56.4059	0.590678	0.416661	1	NA	59.9517	107.062	64.9758	182.639
2010111I01Rik	949.699	1005.59	1.05885	0.974585	1	NA	11.8447	11.5435	15.0073	16.6118
2010204K13Rik	10.787	24.7184	2.2915	0.54717	1	RIKEN cDNA 2010204K13 gene	2.775	1.2745	4.77	5.94975
2010300C02Rik	0.930137	1.79791	1.93295	0.889242	1	RIKEN cDNA 2010300C02 gene	0.04475	0.02425	0.78325	0.12775
2010305A19Rik	199.914	107.96	0.54003	0.233959	1	NA	117.309	223.485	89.543	300.269
2010315B03Rik	0	0	NA	NA	NA	RIKEN cDNA 2010315B03 gene	0	0	0	0
2010317E24Rik	2.07051	6.73355	3.25212	0.608221	1	NA	6.9945	2.355	0.34775	4.829
2010320M18Rik	58.715	78.7671	1.34152	0.67715	1	RIKEN cDNA 2010320M18 gene	11.5145	8.89725	7.784	32.7593
2010321M09Rik	220.541	241.899	1.09685	0.587048	1	NA	259.892	248.814	354.57	95.714
2200002D01Rik	3.14879	11.0722	3.51633	0.537425	1	RIKEN cDNA 2200002D01 gene	2.34575	0.6945	2.95075	3.463
2200002J24Rik	0.465068	0	0	0.981257	1	RIKEN cDNA 2200002J24 gene	0	0.086	0	0.4005
2200002K05Rik	641.677	382.17	0.59558	0.240345	1	NA	414.399	710.727	297.921	154.013
2210009G21Rik	72.829	41.4293	0.568857	0.41752	1	NA	44.724	81.74	0	10.8897
2210010C04Rik	6.04589	0.692391	0.114523	0.635961	1	RIKEN cDNA 2210010C04 gene	0.0355	0.31975	0	0
2210010C17Rik	3.72055	0	0	0.644886	1	NA	0	4.22325	0	0
2210012G02Rik	298.937	255.972	0.856272	0.656813	1	NA	275.869	333.459	366.945	337.479
2210013O21Rik	839.501	645.218	0.768573	0.413893	1	NA	80.5768	108.626	54.9775	145.397
2210015D19Rik	282.357	127.237	0.450624	0.10475	1	NA	7.31425	17.0562	12.8682	17.5523
2210016F16Rik	301.616	420.429	1.39392	0.408354	1	RIKEN cDNA 2210016F16 gene	15.933	11.995	5.72025	21.7935
2210016L21Rik	804.97	630.36	0.783084	0.455591	1	RIKEN cDNA 2210016L21 gene	51.447	67.8127	43.3077	95.4762
2210018M11Rik	479.127	348.411	0.727179	0.469292	1	NA	9.16225	13.2905	5.2925	4.68775
2210019I11Rik	0	0	NA	NA	NA	NA	0	0	0	0
2210020M01Rik	255.746	141.079	0.551638	0.194738	1	NA	152.108	283.816	6.9105	226.835
2210021J22Rik	148.745	181.496	1.22018	0.600892	1	NA	196.326	167.993	245.474	396.768
2210039B01Rik	2.98118	0.692391	0.232254	0.7545	1	RIKEN cDNA 2210039B01 gene	0.07325	0.31575	0	0.04125
2210403K04Rik	213.277	288.781	1.35402	0.713711	1	NA	307.683	236.807	429.118	169.145
2210404J11Rik	56.7752	82.5672	1.45428	0.434502	1	NA	89.105	64.6282	149.19	85.376
2210404O07Rik	27.9178	11.0116	0.394429	0.540369	1	NA	1.9155	5.41025	0	8.85
2210407C18Rik	0	0.692391	Inf	0.98743	1	RIKEN cDNA 2210407C18 gene	0.08625	0	0.03225	0
2210408F21Rik	131.356	74.2597	0.565331	0.257703	1	RIKEN cDNA 2210408F21 gene	7.74175	13.9377	2.86775	16.5735
2210408I21Rik	169.052	89.9989	0.532375	0.298105	1	RIKEN cDNA 2210408I21 gene	1.702	3.32975	0.1405	3.431
2210409E12Rik	0	0	NA	NA	NA	transcription elongation factor B (SIII), polypeptide 2 pseudogene	0	0	0	0.22725
2210411K11Rik	34.0241	15.6966	0.461338	0.468316	1	NA	16.5418	38.5632	29.198	48.3475
2210414B05Rik	0.465068	0	0	0.981257	1	RIKEN cDNA 2210414B05 gene	0	0.06025	0	0
2210415F13Rik	2.32534	0	0	0.788451	1	NA	0	2.6395	0	9.02025
2210417A02Rik	0.465068	1.32133	2.84115	0.911685	1	RIKEN cDNA 2210417A02 gene	0.23775	0.09575	0	4.0095
2210417K05Rik	2.33251	2.97699	1.2763	0.947708	1	NA	3.24475	2.6465	0	20.7972
2300002M23Rik	0.465068	0	0	0.981257	1	RIKEN cDNA 2300002M23 gene	0	0.04225	0	0.281
2300003K06Rik	0	0	NA	NA	NA	RIKEN cDNA 2300003K06 gene	0	0	0	0
2300005B03Rik	6.04589	2.35991	0.390334	0.924672	1	NA	0.5265	1.4695	0	0.094
2300009A05Rik	60.1994	31.1159	0.51688	0.519051	1	RIKEN cDNA 2300009A05 gene	5.48025	11.35	8.371	23.256
2310001A20Rik	747.416	581.992	0.778671	0.565703	1	NA	629.701	837.635	357.354	342.089
2310001H17Rik	33.9965	14.6582	0.431167	0.450571	1	RIKEN cDNA 2310001H17 gene	1.921	5.002	0.405	4.1165
2310001K24Rik	0	0.692391	Inf	0.98743	1	RIKEN cDNA 2310001K24 gene	0.16625	0	0	0
2310002J15Rik	4.37276	0	0	0.576481	1	NA	0	0.633	0	0
2310002L09Rik	0	0	NA	NA	NA	RIKEN cDNA 2310002L09 gene	0	0	0	0
2310002L13Rik	0	0	NA	NA	NA	NA	0	0	0	0
2310003C23Rik	86.2329	135.721	1.57389	0.273055	1	NA	143.119	97.6605	115.422	167.709
2310003F16Rik	683.197	690.804	1.01113	0.969596	1	NA	745.861	767.398	978.011	1897.55
2310003H01Rik	460.433	339.884	0.738184	0.670576	1	NA	11.4085	16.2667	7.17525	4.25925
2310003L22Rik	194.71	153.216	0.786891	0.459193	1	NA	166.639	216.938	104.064	350.559
2310004I24Rik	195.574	214.082	1.09463	0.747882	1	NA	230.671	218.981	134.132	204.552
2310004N24Rik	358.068	286.328	0.799646	0.37715	1	NA	307.543	399.876	300.778	677.794
2310005A03Rik	12.2892	0	0	0.145926	1	RIKEN cDNA 2310005A03 gene	0	1.00225	0	0
2310005G13Rik	3.25548	1.38478	0.42537	0.913554	1	NA	0.04975	0.12025	0	0
2310007B03Rik	1.39521	0	0	0.890203	1	NA	0	0.06675	0	0
2310007L24Rik	1.86027	0	0	0.839332	1	NA	0	0.2655	0	0
2310008H04Rik	265.282	295.721	1.11474	0.5414	1	NA	314.781	300.652	352.026	136.457
2310008H09Rik	354.833	352.601	0.993711	0.874222	1	NA	378.767	398.387	250.076	668.583
2310009A05Rik	111.396	114.576	1.02855	0.918275	1	RIKEN cDNA 2310009A05 gene	25.2293	25.3813	17.7883	67.0468
2310009B15Rik	29.0311	29.7983	1.02642	1	1	RIKEN cDNA 2310009B15 gene	5.56475	5.67725	4.2575	9.92225
2310010M20Rik	0.187147	2.76956	14.7989	0.83806	1	NA	3.057	0.206	0	0.49175
2310011J03Rik	588.774	518.081	0.879931	0.693067	1	RIKEN cDNA 2310011J03 gene	33.5907	39.6675	22.5458	61.3963
2310014F07Rik	3.25548	0	0	0.690724	1	NA	0	3.6955	0	0
2310014H01Rik	136.457	391.699	2.87049	0.00630604	0.730378	NA	415.16	155.138	196.852	238.201
2310014L17Rik	13.8754	20.0773	1.44697	0.832718	1	NA	0.6205	0.49525	0.204	0.01525
2310015A10Rik	54.8151	43.8852	0.800603	0.764645	1	RIKEN cDNA 2310015A10 gene	0.96375	1.27	0.40925	2.995
2310015B20Rik	0	3.20894	Inf	0.641845	1	NA	0.71475	0	0.0775	3.12825
2310015D24Rik	4.65068	2.61213	0.561666	0.946499	1	RIKEN cDNA 2310015D24 gene	0.098	0.18075	0	0.015
2310016C08Rik	111.042	175.423	1.57979	0.376877	1	NA	184.443	123.626	154.8	496.185
2310016M24Rik	755.173	725.34	0.960496	0.901179	1	NA	783.904	847.092	1358.32	2072.99
2310021P13Rik	788.649	699.207	0.886588	0.519829	1	NA	753.546	884.356	759.878	438.019
2310022A10Rik	206.445	142.112	0.68838	0.584006	1	RIKEN cDNA 2310022A10 gene	5.39925	8.47425	23.4688	3.22475
2310022B05Rik	332.439	299.279	0.900253	0.854612	1	RIKEN cDNA 2310022B05 gene	9.74425	11.2792	14.0015	13.213
2310028H24Rik	194.034	181.428	0.935036	0.634802	1	NA	197.265	215.71	376.355	80.88
2310028O11Rik	1006.84	851.482	0.845694	0.728531	1	NA	910.801	1129.54	1450.91	2417.84
2310030A07Rik	0	0	NA	NA	NA	RIKEN cDNA 2310030A07 gene	0	0	0	0
2310030G06Rik	5.94667	9.1481	1.53836	0.845027	1	RIKEN cDNA 2310030G06 gene	0.75575	0.55025	5.21875	3.02225
2310030N02Rik	95.2692	93.8982	0.985609	0.70212	1	NA	101.832	106.264	47.8588	166.91
2310033E01Rik	0	2.07717	Inf	0.82976	1	NA	2.29275	0	1.739	0
2310033P09Rik	131.321	154.621	1.17743	0.928693	1	RIKEN cDNA 2310033P09 gene	13.4445	11.8	13.9855	33.7118
2310034C09Rik	0	0	NA	NA	NA	RIKEN cDNA 2310034C09 gene	0	0	0	0
2310034G01Rik	17.5834	11.6607	0.663167	0.991607	1	RIKEN cDNA 2310034G01 gene	1.60975	2.532	0	6.254
2310034O05Rik	0	0	NA	NA	NA	RIKEN cDNA 2310034O05 gene	0	0	0	0
2310035C23Rik	464.066	287.165	0.618802	0.250297	1	NA	5.62525	9.549	8.41375	3.93375
2310035K24Rik	228.095	183.733	0.80551	0.718294	1	NA	199.483	257.63	148.038	231.12
2310036O22Rik	330.046	238.726	0.723311	0.359747	1	NA	29.027	41.5573	28.0757	71.017
2310037I24Rik	118.626	104.889	0.884199	0.684488	1	NA	112.947	132.635	173.288	54.2452
2310039H08Rik	63.2769	72.5155	1.146	0.756101	1	RIKEN cDNA 2310039H08 gene	9.99475	9.23775	7.804	43.2082
2310040G24Rik	14.2157	37.468	2.63569	0.325602	1	RIKEN cDNA 2310040G24 gene	5.06425	2.06225	5.582	14.0608
2310042D19Rik	50.5005	37.6806	0.746142	0.519501	1	NA	41.2122	56.83	51.4753	28.915
2310042E22Rik	0.465068	0	0	0.981257	1	NA	0	0.041	0	0
2310043J07Rik	1.12288	0.346196	0.30831	0.896071	1	NA	0.38225	1.236	0	1.96725
2310043L19Rik	1.86027	0.346196	0.186099	0.90294	1	RIKEN cDNA 2310043L19 gene	0.0545	0.30125	0	0
2310044G17Rik	1016.41	957.203	0.941748	0.644466	1	NA	24.307	26.6645	31.0248	14.2442
2310044H10Rik	1927.7	1620.01	0.840383	0.568965	1	NA	1749.94	2162.36	1717.21	1953.35
2310045N01Rik	296.101	338.226	1.14226	0.776331	1	NA	59.921	54.9263	70.875	75.3695
2310046A06Rik	1092.54	690.623	0.632129	0.714386	1	NA	729.452	1241.97	964.135	3358.35
2310046K01Rik	209.986	37.1727	0.177025	0.0351313	1	NA	38.9888	235.798	24.0998	14.5685
2310046O06Rik	797.241	649.408	0.81457	0.558139	1	NA	697.255	893.793	836.037	398.563
2310047B19Rik	147.696	194.962	1.32002	0.794411	1	NA	213.445	165.641	154.745	192.815
2310047M10Rik	296.146	237.033	0.800393	0.455531	1	NA	14.1022	18.3265	17.017	10.4563
2310050B05Rik	0.465068	0	0	0.981257	1	NA	0	0.528	0	8.7925
2310050C09Rik	1.39521	0	0	0.890203	1	RIKEN cDNA 2310050C09 gene	0	0.14825	0	0
2310057J16Rik	177.079	33.4866	0.189106	0.02643	1	NA	36.4057	195.972	36.5613	183.123
2310057J18Rik	4.65068	1.73098	0.372199	0.856102	1	RIKEN cDNA 2310057J18 gene	0.14425	0.3985	0.0195	0
2310057M21Rik	300.084	174.965	0.583055	0.161529	1	RIKEN cDNA 2310057M21 gene	8.57075	15.0557	12.5732	3.63475
2310057N15Rik	0.930137	0	0	0.938967	1	RIKEN cDNA 2310057N15 gene	0	0.10275	0	0
2310061C15Rik	148.027	96.4431	0.651522	0.317047	1	NA	103.166	164.955	96.2085	332.914
2310061I04Rik	364.311	258.488	0.709526	0.346293	1	RIKEN cDNA 2310061I04 gene	22.4995	32.4327	27.646	31.2745
2310061J03Rik	12.1459	15.2056	1.25191	0.976511	1	NA	1.23375	1.01675	4.16775	3.28525
2310061N02Rik	0.465068	0	0	0.981257	1	RIKEN cDNA 2310061N02 gene	0	0.0665	0	0
2310065F04Rik	1.86027	0.346196	0.186099	0.90294	1	RIKEN cDNA 2310065F04 gene	0.014	0.0775	0	0.016
2310067B10Rik	555.904	667.823	1.20133	0.843064	1	NA	14.3295	12.4023	5.96125	5.93125
2310068J16Rik	4.20467	5.63828	1.34096	0.965752	1	RIKEN cDNA 2310068J16 gene	0.5445	0.4335	0	0.7045
2310069B03Rik	1.86027	0	0	0.839332	1	RIKEN cDNA 2310069B03 gene	0	0.115	0	0.0805
2310069G16Rik	2.46789	1.52887	0.619504	1	1	RIKEN cDNA 2310069G16 gene	0.17925	0.324	10.6973	1.44
2310079F23Rik	111.891	149.834	1.33911	0.47814	1	NA	161.714	126.021	161.927	10.917
2310079G19Rik	2.32534	0	0	0.788451	1	RIKEN cDNA 2310079G19 gene	0	0.3	0	0
2400001E08Rik	486.145	488.521	1.00489	0.975214	1	NA	521.528	545.133	489.144	1571.04
2400003C14Rik	1227.29	1214.06	0.98922	0.913208	1	NA	1309.9	1378.86	1422.32	518.548
2410001C21Rik	1096.01	977.922	0.89226	0.702873	1	NA	1040.89	1226.89	1091.81	921.801
2410002F23Rik	341.124	302.256	0.886061	0.812912	1	RIKEN cDNA 2410002F23 gene	16.3205	19.2673	21.226	12.8652
2410002I01Rik	243.166	264.795	1.08895	0.651038	1	NA	282.41	274.165	292.553	105.964
2410002O22Rik	596.228	808.07	1.3553	0.53696	1	NA	870.489	668.32	667.087	579.327
2410003K15Rik	148.038	287.151	1.93972	0.169424	1	NA	309.733	167.046	211.66	333.246
2410004A20Rik	0.903075	0	0	0.905349	1	NA	0	0.9925	0	0
2410004B18Rik	199.021	196.505	0.987354	0.941216	1	RIKEN cDNA 2410004B18 gene	21.7093	22.82	29.9082	49.789
2410004I01Rik	10.2315	0	0	0.235942	1	RIKEN cDNA 2410004I01 gene	0	1.2135	0	0
2410004N09Rik	47.3771	65.2787	1.37785	0.634187	1	NA	16.3317	12.2048	18.2812	24.9222
2410004P03Rik	4.18562	0.346196	0.0827108	0.705102	1	RIKEN cDNA 2410004P03 gene	0.02125	0.2635	0	0
2410006H16Rik	223.826	384.72	1.71883	0.198233	1	RIKEN cDNA 2410006H16 gene	87.837	54.2815	111.654	131.286
2410007B07Rik	0	0	NA	NA	NA	NA	0	0	0	0
2410012M07Rik	0	0.692391	Inf	0.98743	1	NA	0.042	0	0	0
2410015M20Rik	563.967	464.571	0.823756	0.757351	1	NA	66.1063	83.783	79.0175	219.411
2410016O06Rik	45.4697	107.35	2.3609	0.212781	1	NA	4.97775	2.17725	3.576	2.20675
2410017I17Rik	0	2.29726	Inf	0.787693	1	RIKEN cDNA 2410017I17 gene	0.16325	0	0	0
2410017P09Rik	291.823	271.989	0.932035	0.813239	1	NA	293.158	327.256	404.458	274.25
2410018L13Rik	0	1.997	Inf	0.795751	1	RIKEN cDNA 2410018L13 gene	0.1545	0	0.0985	0.30875
2410018M08Rik	19.0649	14.7058	0.771351	0.783998	1	NA	0.62075	0.8495	0.0115	0.22575
2410022L05Rik	334.103	194.623	0.582522	0.193157	1	NA	211.244	374.494	3.80775	790.007
2410042D21Rik	302.797	214.002	0.706751	0.420796	1	NA	226.986	338.333	173.326	92.726
2410057H14Rik	12.7162	0.188761	0.0148441	0.150346	1	NA	0.1875	14.203	94.9783	0.4295
2410066E13Rik	467.648	232.083	0.496277	0.118947	1	NA	248.952	522.415	180.918	51.1335
2410075B13Rik	98.2898	70.5172	0.717442	0.765514	1	NA	75.992	110.476	277.999	144.939
2410076I21Rik	16.2966	6.40883	0.393261	0.456308	1	NA	0.77775	2.063	0.3125	1.34125
2410088K16Rik	0	0	NA	NA	NA	NA	0	0	0	0
2410089E03Rik	175.306	188.904	1.07756	0.985825	1	NA	1.965	1.874	1.2825	1.9375
2410091C18Rik	438.91	282.75	0.644209	0.39989	1	NA	298.665	491.454	363.961	355.879
2410114N07Rik	4.18562	0	0	0.601377	1	NA	0	0.498	0	0
2410127L17Rik	5.21293	6.83936	1.312	0.968473	1	NA	0.35275	0.2795	0.1735	0.21325
2410131K14Rik	173.319	203.452	1.17386	0.928969	1	RIKEN cDNA 2410131K14 gene	8.32075	7.28675	11.2355	3.7555
2410137F16Rik	10.8547	15.8419	1.45945	0.678186	1	NA	17.3547	12.3112	232.549	7.714
2410137M14Rik	0	0	NA	NA	NA	RIKEN cDNA 2410137M14 gene	0	0	0	0
2410141K09Rik	2.79041	0	0	0.7387	1	RIKEN cDNA 2410141K09 gene	0	0.60925	0	0
2500003M10Rik	1799.44	1986.33	1.10386	0.887526	1	NA	2152	2019.77	2164.21	894.387
2500004C02Rik	27.6719	56.0353	2.02499	0.320962	1	RIKEN cDNA 2500004C02 gene	3.16375	1.656	8.25025	1.1895
2510002D24Rik	137.9	87.0567	0.631304	0.492931	1	RIKEN cDNA 2510002D24 gene	7.4845	12.5545	20.2042	28.3248
2510003D18Rik	2.79041	2.76956	0.992529	0.996684	1	NA	3.057	3.1675	0	0.49175
2510003E04Rik	313.734	391.964	1.24935	0.657766	1	NA	17.0663	14.142	7.537	11.392
2510006D16Rik	715.062	776.007	1.08523	0.891747	1	NA	834.015	805.595	1132.22	1686.33
2510009E07Rik	2298.57	1004.11	0.436843	0.0921152	1	RIKEN cDNA 2510009E07 gene	20.955	49.303	21.4585	4.91525
2510012J08Rik	409.16	335.488	0.819944	0.692868	1	NA	361.554	459.219	81.4985	166.406
2510039O18Rik	73.5662	72.3331	0.983237	0.833085	1	RIKEN cDNA 2510039O18 gene	2.87075	3.06	0.833	2.5415
2510049J12Rik	3.67595	13.1554	3.57879	0.524743	1	NA	0.571	0.16425	0	0.1035
2600006L11Rik	0.465068	0.723718	1.55615	0.993698	1	NA	0.75725	0.528	0	0
2610001J05Rik	886.272	1027.01	1.1588	0.667585	1	RIKEN cDNA 2610001J05 gene	61.3967	55.3237	83.2905	131.557
2610002D18Rik	0	1.73098	Inf	0.870271	1	NA	1.91075	0	0.3455	0.439
2610002I17Rik	124.956	108.879	0.871341	0.769567	1	NA	116.26	140.028	63.3327	131.226
2610002J02Rik	570.853	424.126	0.742969	0.529752	1	NA	30.1595	42.007	53.2812	63.817
2610002M06Rik	217.596	259.196	1.19118	0.97847	1	RIKEN cDNA 2610002M06 gene	4.754	4.15425	0.38225	5.264
2610005L07Rik	49.3187	36.1897	0.733792	0.575008	1	cadherin 11 pseudogene	0.9785	1.3745	1.798	0.9305
2610008E11Rik	353.776	423.194	1.19622	0.710068	1	RIKEN cDNA 2610008E11 gene	10.8027	9.41325	5.0195	5.6075
2610015P09Rik	77.0273	98.2187	1.27512	0.61043	1	NA	2.8325	2.38575	4.577	8.48475
2610017I09Rik	6.51096	0	0	0.419465	1	NA	0	1.34375	0.06325	7.31975
2610018G03Rik	37.9147	33.0867	0.87266	0.754622	1	NA	1.783	2.09475	2.4445	0.42375
2610019F03Rik	398.193	264.398	0.663993	0.244359	1	NA	290.448	443.106	166.102	53.2557
2610020C07Rik	5.62748	7.23637	1.2859	0.985537	1	RIKEN cDNA 2610020C07 gene	0.34	0.2905	0.016	0.74775
2610020H08Rik	7.84803	30.2894	3.85949	0.123888	1	NA	1.35	0.37625	0.012	0.2965
2610021K21Rik	17.195	1.03769	0.0603485	0.179173	1	NA	1.18975	19.0055	0	0
2610024G14Rik	239.271	187.837	0.785041	0.558903	1	NA	201.304	268.659	461.864	127.796
2610027L16Rik	265.139	307.451	1.15958	0.737422	1	NA	329.173	297.89	167.501	190.265
2610028E06Rik	0	3.46196	Inf	0.676503	1	RIKEN cDNA 2610028E06 gene	0.10775	0	0	0
2610028H24Rik	2.50651	2.07717	0.828712	0.975491	1	RIKEN cDNA 2610028H24 gene	0.1295	0.16075	0	0
2610029G23Rik	237.373	333.455	1.40477	0.384177	1	NA	358.231	268.067	412.289	467.851
2610029I01Rik	205.767	129.892	0.631256	0.231507	1	NA	141.025	228.618	3.071	203.892
2610034B18Rik	378.331	464.18	1.22692	0.678379	1	NA	22.8278	19.3675	10.4153	16.7685
2610034M16Rik	143.61	30.3553	0.211372	0.191057	1	NA	0.74325	3.885	1.86725	16.217
2610035D17Rik	406.234	458.5	1.12866	0.895002	1	RIKEN cDNA 2610035D17 gene	26.876	24.549	70.482	23.8053
2610037D02Rik	3.72055	6.76005	1.81695	0.637834	1	RIKEN cDNA 2610037D02 gene	0.2095	0.116	0	0.10875
2610039C10Rik	82.6321	81.6963	0.988675	0.877058	1	NA	86.723	93.0088	55.6362	156.657
2610044O15Rik	100.497	81.6447	0.812411	0.864484	1	NA	88.099	112.99	174.62	60.385
2610100L16Rik	3.81852	0.188761	0.049433	0.656598	1	NA	0.01375	0.3125	0	0.33675
2610101N10Rik	870.517	1120.38	1.28703	0.373427	1	NA	1210.27	985.855	1697.74	844.809
2610109H07Rik	5.11575	0.346196	0.0676725	0.632534	1	NA	0.38225	5.807	0	11.4932
2610203C20Rik	110.212	141.383	1.28283	0.643628	1	NA	5.86725	4.80475	14.2325	3.86225
2610203C22Rik	13.799	15.0946	1.09389	0.935986	1	RIKEN cDNA 2610203C22 gene	1.21325	1.2745	0	4.82275
2610204G22Rik	13.9204	34.3281	2.46604	0.575848	1	NA	37.6628	15.5388	55.477	27.2578
2610206C17Rik	33.8056	48.6557	1.43928	0.60149	1	RIKEN cDNA 2610206C17 gene	3.078	2.2135	2.4585	1.97125
2610301B20Rik	350.076	465.417	1.32947	0.698009	1	RIKEN cDNA 2610301B20 gene	23.9082	18.3998	11.2655	11.7215
2610301G19Rik	467.756	405.525	0.866957	0.902092	1	NA	440.995	525.855	564.557	292.901
2610305D13Rik	92.0011	45.2875	0.49225	0.239777	1	NA	1.94425	4.02425	3.88725	0.3285
2610306M01Rik	51.2085	83.4996	1.63058	0.560065	1	RIKEN cDNA 2610306M01 gene	8.6825	5.607	15.7935	25.8193
2610318N02Rik	0	0.346196	Inf	1	1	RIKEN cDNA 2610318N02 gene	0.03	0	0	0
2610507B11Rik	1026.8	1058.12	1.03051	0.99778	1	RIKEN cDNA 2610507B11 gene	15.18	15.3935	9.63525	11.176
2610507I01Rik	208.58	207.507	0.994855	0.912365	1	RIKEN cDNA 2610507I01 gene	7.57575	8.06175	0.648	5.16625
2610524H06Rik	142.991	81.2866	0.568475	0.247799	1	RIKEN cDNA 2610524H06 gene	9.14175	16.7365	16.0138	24.1013
2610528A11Rik	0	0.346196	Inf	1	1	RIKEN cDNA 2610528A11 gene	0.05025	0	0	2.08225
2610528E23Rik	125.018	59.5058	0.475979	0.237295	1	NA	63.0453	140.127	24.8727	140.659
2610528J11Rik	0	1.73098	Inf	0.870271	1	RIKEN cDNA 2610528J11 gene	0.20825	0	0	0
2700007P21Rik	411.122	461.713	1.12306	0.982894	1	NA	501.566	462.959	812	291.108
2700023E23Rik	33.0324	21.5992	0.653879	0.616756	1	NA	22.6812	37.0832	38.254	89.5798
2700029M09Rik	330.371	337.555	1.02175	0.957309	1	NA	30.4818	31.149	22.525	60.529
2700046A07Rik	16.9682	0	0	0.176442	1	RIKEN cDNA 2700046A07 gene	0	0.90125	0	0.93725
2700046G09Rik	17.5897	13.2005	0.75047	0.649462	1	RIKEN cDNA 2700046G09 gene	0.87375	1.22675	0	2.333
2700049A03Rik	124.088	142.87	1.15136	0.785238	1	RIKEN cDNA 2700049A03 gene	2.68175	2.4105	0.316	0.798
2700050L05Rik	91.9029	333.18	3.62535	0.0249865	1	NA	362.607	103.158	121.033	197.332
2700060E02Rik	325.208	330.879	1.01744	0.978578	1	NA	23.6068	23.9902	26.5095	50.0315
2700062C07Rik	85.5416	107.871	1.26104	0.48517	1	RIKEN cDNA 2700062C07 gene	11.2122	9.32675	5.19875	24.1537
2700078E11Rik	498.239	462.12	0.927507	0.80027	1	NA	491.68	556.168	406.391	200.702
2700078K21Rik	775.723	687.142	0.885808	0.746799	1	NA	741.706	869.619	308.638	625.894
2700081O15Rik	113.463	99.0049	0.872578	0.678943	1	RIKEN cDNA 2700081O15 gene	2.177	2.55575	6.33475	1.9185
2700086A05Rik	13.6566	5.48506	0.401641	0.647865	1	NA	0.71025	1.83775	0	0
2700089E24Rik	1821.76	1429.49	0.784673	0.461548	1	NA	56.0938	74.3457	44.6467	42.6213
2700090O03Rik	1.2614	4.4344	3.51546	0.793482	1	NA	4.88175	1.459	0	2.57725
2700094K13Rik	212.578	161.742	0.760862	0.449655	1	NA	25.7555	34.6707	42.3428	54.7122
2700097O09Rik	145.756	171.706	1.17803	0.616271	1	RIKEN cDNA 2700097O09 gene	15.36	13.8633	18.2615	15.514
2700099C18Rik	10.1173	13.7073	1.35484	0.860166	1	NDC80 homolog, kinetochore complex component pseudogene	1.1095	0.879	2.03875	0.34
2810001G20Rik	57.4788	35.002	0.608954	0.400546	1	RIKEN cDNA 2810001G20 gene	4.12675	7.1185	0.57775	8.31125
2810002D19Rik	117.892	109.706	0.930561	0.97309	1	RIKEN cDNA 2810002D19 gene	7.95	8.8445	1.53225	9.90725
2810002N01Rik	314.455	288.896	0.918721	0.881941	1	NA	311.381	353.866	278.329	597.287
2810004N23Rik	228.108	203.045	0.890128	0.815242	1	RIKEN cDNA 2810004N23 gene	15.9072	18.41	13.1405	22.9563
2810006K23Rik	228.832	144.673	0.632224	0.440964	1	RIKEN cDNA 2810006K23 gene	5.3775	8.9055	6.97675	8.365
2810007J24Rik	5.58082	0	0	0.485274	1	NA	0	0.2815	0	0.014
2810008D09Rik	231.928	187.682	0.809228	0.468837	1	NA	33.636	43.3715	51.1827	118.51
2810008M24Rik	859.977	973.55	1.13207	0.795004	1	NA	1055.11	971.214	1432.74	569.218
2810021B07Rik	65.9028	81.585	1.23796	0.985262	1	NA	87.3418	74.6502	70.3632	80.393
2810021J22Rik	54.0291	42.9986	0.795842	0.80079	1	RIKEN cDNA 2810021J22 gene	0.9005	1.2525	2.0745	0.62475
2810025M15Rik	91.5256	82.0005	0.895929	0.991132	1	RIKEN cDNA 2810025M15 gene	7.083	8.61575	6.66475	22.4282
2810030E01Rik	127.08	226.551	1.78273	0.183362	1	NA	246.321	142.916	205.257	101.516
2810032G03Rik	82.489	40.2973	0.488517	0.485228	1	RIKEN cDNA 2810032G03 gene	3.395	7.2355	11.1218	0.678
2810046L04Rik	175.82	165.147	0.939297	0.829953	1	NA	180.994	198.474	64.5565	131.027
2810047C21Rik1	0.930137	0.188761	0.202939	0.980218	1	RIKEN cDNA 2810047C21 gene 1	0.01125	0.064	0	0
2810055F11Rik	14.9266	29.8968	2.00292	0.557499	1	NA	32.1358	17.2645	0	20.106
2810055G20Rik	96.6575	205.48	2.12586	0.222165	1	NA	7.03725	3.463	15.058	10.4868
2810403A07Rik	981.038	976.712	0.99559	0.833844	1	NA	34.8242	36.6575	46.5153	31.2045
2810403D21Rik	20.5991	8.94146	0.434071	0.610402	1	RIKEN cDNA 2810403D21 gene	0.9425	2.248	8.66	1.54625
2810405F15Rik	0.465068	0	0	0.981257	1	RIKEN cDNA 2810405F15 gene	0	0.034	0	0.3345
2810405K02Rik	303.911	232.386	0.764651	0.624302	1	NA	248.519	343.274	134.477	1096.38
2810407C02Rik	412.237	230.181	0.558371	0.160611	1	NA	248.022	461.32	339.62	278.77
2810408A11Rik	7.12485	30.5838	4.29256	0.338383	1	RIKEN cDNA 2810408A11 gene	1.9355	0.489	2.56625	1.02725
2810408I11Rik	0	8.90519	Inf	0.258336	1	RIKEN cDNA 2810408I11 gene	1.34425	0	0	5.3655
2810408M09Rik	99.2565	188.536	1.89948	0.205089	1	NA	10.7487	6.0275	10.418	8.84575
2810410L24Rik	21.2401	32.8542	1.5468	0.683818	1	RIKEN cDNA 2810410L24 gene	2.1235	1.4255	0.4475	1.48825
2810417H13Rik	10.1857	11.2857	1.108	0.933325	1	NA	0.508	0.4855	0.08725	0.98375
2810422J05Rik	310.117	311.398	1.00413	0.998158	1	NA	334.411	350.247	337.587	944.22
2810422O20Rik	46.7527	32.2442	0.689675	0.730487	1	NA	35.0307	52.4817	0.691	13.8773
2810428I15Rik	653.772	521.67	0.797939	0.648221	1	NA	84.4905	110.63	63.1347	217.8
2810429I04Rik	3.1759	3.40384	1.07177	0.985685	1	RIKEN cDNA 2810429I04 gene	0.6365	0.598	1.00225	0.73925
2810432D09Rik	159.935	155.088	0.969697	0.846986	1	NA	166.059	180.856	175.97	419.587
2810432L12Rik	557.339	594.534	1.06674	0.825936	1	NA	642.361	622.59	924.442	660.561
2810433D01Rik	2.32534	2.76956	1.19104	0.967258	1	RIKEN cDNA 2810433D01 gene	0.2285	0.19725	0.14875	0.1285
2810442I21Rik	1.39521	1.86768	1.33864	0.925514	1	NA	0.04325	0.034	0	0.01875
2810442N19Rik	20.5267	7.0395	0.342944	0.741583	1	RIKEN cDNA 2810442N19 gene	0.80325	2.536	0	3.15275
2810453I06Rik	161.236	139.16	0.863081	0.755919	1	NA	151.021	180.91	161.1	80.032
2810454H06Rik	17.2862	29.5	1.70656	0.602188	1	RIKEN cDNA 2810454H06 gene	1.10675	0.70325	0.34375	2.04525
2810459M11Rik	3.1647	0.19393	0.061279	0.774839	1	RIKEN cDNA 2810459M11 gene	0.00625	0.10725	0.02075	0.0915
2810474O19Rik	400.346	684.38	1.70947	0.148389	1	NA	11.8102	7.376	6.4945	5.91475
2900002K06Rik	2.49971	18.1055	7.24302	0.299923	1	NA	18.932	2.88075	22.9825	9.41125
2900005J15Rik	7.66686	26.1591	3.41197	0.211214	1	RIKEN cDNA 2900005J15 gene	1.392	0.4275	0.7555	1.81
2900006K08Rik	14.6146	21.8413	1.49449	0.532027	1	NA	23.9713	16.6438	23.7155	39.8867
2900010M23Rik	563.546	364.361	0.64655	0.244944	1	NA	395.094	633.655	490.397	1278.49
2900011O08Rik	1222.38	603.315	0.493558	0.139632	1	NA	27.6417	57.4665	27.3407	17.77
2900026A02Rik	311.339	248.478	0.798093	0.799362	1	RIKEN cDNA 2900026A02 gene	4.58225	5.987	5.17025	3.23625
2900041M22Rik	57.731	10.8913	0.188657	0.0980956	1	RIKEN cDNA 2900041M22 gene	0.82375	4.76725	0.0515	2.2805
2900052N01Rik	319.698	221.052	0.69144	0.40175	1	RIKEN cDNA 2900052N01 gene	8.99325	13.825	32.0065	10.5457
2900053A13Rik	263.813	231.23	0.876491	0.879196	1	NA	249.72	297.243	196.747	618.855
2900056M20Rik	622.061	530.471	0.852764	0.588099	1	NA	13.579	16.4193	14.8332	7.54175
2900060B14Rik	7.43599	5.03265	0.676797	0.790906	1	RIKEN cDNA 2900060B14 gene	0.92525	1.38275	18.8837	1.4305
2900064A13Rik	978.962	918.735	0.938478	0.936146	1	NA	990.561	1101.3	1639.03	2666.39
2900073G15Rik	926.779	1272.12	1.37262	0.191325	1	NA	1360.91	1050.48	1658.89	2647.69
2900079G21Rik	12.7242	4.38298	0.34446	0.531724	1	RIKEN cDNA 2900079G21 gene	0.07275	0.212	0.292	0.35425
2900092C05Rik	0.465068	0	0	0.981257	1	RIKEN cDNA 2900092C05 gene	0	0.0615	0	0
2900092D14Rik	6.69811	1.73098	0.258428	0.72228	1	RIKEN cDNA 2900092D14 gene	0.06725	0.26725	0.1215	0.10575
2900092E17Rik	519.809	348.949	0.671303	0.291844	1	NA	375.384	584.262	415.746	1085.28
2900093L17Rik	0.465068	0	0	0.981257	1	NA	0	0.528	9.32925	5.5935
2900097C17Rik	1086.57	820.378	0.755016	0.35238	1	RIKEN cDNA 2900097C17 gene	17.8858	24.6462	19.4073	8.537
3000002C10Rik	9.93689	9.37981	0.943938	0.960407	1	glyceraldehyde-3-phosphate dehydrogenase pseudogene	0.803	0.87775	0.1015	0.7195
3010026O09Rik	219.623	108.914	0.495914	0.123658	1	NA	10.409	21.2565	6.88625	13.8387
3110001D03Rik	263.979	302.315	1.14522	0.72764	1	NA	321.356	296.757	142.345	778.447
3110001I22Rik	12.0853	49.3827	4.08619	0.161139	1	NA	3.3345	0.86225	1.25075	3.383
3110002H16Rik	261.284	293.788	1.1244	0.637844	1	NA	14.6357	13.582	9.9025	3.08375
3110003A17Rik	120.571	122.427	1.01539	0.94847	1	NA	129.405	135.917	106.031	193.624
3110007F17Rik	8.72882	9.0306	1.03457	0.957905	1	NA	1.04875	1.0645	1.01575	1.78775
3110009E18Rik	35.9555	17.6349	0.490463	0.465504	1	RIKEN cDNA 3110009E18 gene	1.7545	3.6775	0.413	4.03025
3110021A11Rik	0.187147	2.07717	11.0992	0.901702	1	RIKEN cDNA 3110021A11 gene	0.278	0.025	0	2.53925
3110035E14Rik	2.79041	8.65489	3.10165	0.619811	1	NA	0.29925	0.09925	0.008	0.08475
3110039I08Rik	7.57496	9.46926	1.25007	0.969969	1	NA	1.40075	1.14975	3.39075	0.98325
3110039M20Rik	0.187147	0	0	0.981257	1	RIKEN cDNA 3110039M20 gene	0	0.024	4.411	0
3110040N11Rik	104.305	52.3655	0.50204	0.247262	1	RIKEN cDNA 3110040N11 gene	6.5535	13.5083	18.3742	16.4352
3110043O21Rik	636.068	555.235	0.872918	0.681399	1	NA	18.58	21.983	25.1028	10.3473
3110045C21Rik	12.2488	4.65432	0.37998	0.591409	1	RIKEN cDNA 3110045C21 gene	0.4335	1.2	0.33625	1.43375
3110047P20Rik	361.05	76.6544	0.21231	0.0358671	1	NA	0.968	4.6775	0.7645	1.43575
3110052M02Rik	231.865	111.911	0.482654	0.379791	1	NA	2.716	5.91425	1.3175	2.0145
3110056O03Rik	903.967	568.211	0.628575	0.307179	1	NA	608.711	1012.36	241.293	342.535
3110057O12Rik	19.6837	30.9709	1.57343	0.65504	1	NA	1.3585	0.898	0.22075	0.85075
3110062M04Rik	41.9207	65.9958	1.5743	0.460253	1	NA	1.88025	1.275	1.5955	3.186
3110070M22Rik	8.5588	15.1911	1.77491	0.799954	1	RIKEN cDNA 3110070M22 gene	1.46975	0.85625	0.03075	5.29925
3110079O15Rik	0	0	NA	NA	NA	NA	0	0	0	0
3110082D06Rik	19.278	19.387	1.00565	0.909661	1	NA	21.399	21.8878	0	9.6485
3110082I17Rik	61.8186	85.3026	1.37989	0.696379	1	RIKEN cDNA 3110082I17 gene	6.219	4.7875	7.32425	9.51775
3110099E03Rik	0.465068	0	0	0.981257	1	RIKEN cDNA 3110099E03 gene	0	0.02	0	0.012
3200002M19Rik	59.4822	30.0498	0.505189	0.447988	1	NA	31.4615	66.0517	15.6512	63.1797
3230401D17Rik	59.7574	80.7963	1.35207	0.695719	1	NA	86.8233	67.0012	88.9758	71.0955
3300002I08Rik	14.5873	10.087	0.691491	0.795248	1	RIKEN cDNA 3300002I08 gene	1.669	2.50275	3.6035	1.38775
3425401B19Rik	2.03192	0.346196	0.170379	0.811768	1	RIKEN cDNA 3425401B19 gene	0.007	0.04025	0	0
3632451O06Rik	1335.01	639.344	0.478904	0.17409	1	NA	24.8915	53.6028	16.228	1.8415
3632454L22Rik	0	0.931256	Inf	0.943543	1	RIKEN cDNA 3632454L22 gene	0.019	0	0.2255	0.143
3830403N18Rik	2.32534	3.19434	1.37371	0.826629	1	RIKEN cDNA 3830403N18 gene	0.33775	0.25675	0.0335	1.403
3830406C13Rik	571.409	397.605	0.695834	0.362806	1	RIKEN cDNA 3830406C13 gene	16.6522	24.9445	28.2722	15.9262
3830408C21Rik	18.3124	5.24972	0.286676	0.444231	1	RIKEN cDNA 3830408C21 gene	0.2935	1.068	0.1645	1.3765
3830417A13Rik	0	0	NA	NA	NA	RIKEN cDNA 3830417A13 gene	0	0	0	0
3830431G21Rik	271.723	117.186	0.43127	0.0983713	1	NA	129.944	301.418	75.0817	44.8465
3930402G23Rik	3.85032	2.67335	0.694321	0.938066	1	RIKEN cDNA 3930402G23 gene	0.1	0.15525	0	1.3595
4430402I18Rik	38.6495	3.58646	0.0927945	0.11785	1	RIKEN cDNA 4430402I18 gene	0.1645	2.00225	0.599	0.0595
4632411B12Rik	699.938	836.896	1.19567	0.652922	1	NA	909.038	787.34	994.833	302.12
4632415K11Rik	109.252	88.2714	0.807959	0.927321	1	NA	95.044	123.626	138.817	17.8742
4632415L05Rik	194.859	239.243	1.22778	0.449972	1	RRS1 ribosome biogenesis regulator homolog pseudogene	6.275	5.3605	3.2655	8.5885
4632427E13Rik	80.1254	129.158	1.61195	0.400496	1	RIKEN cDNA 4632427E13 gene	21.1535	13.458	25.953	21.7142
4632428C04Rik	72.4629	23.4829	0.324068	0.0862912	1	RIKEN cDNA 4632428C04 gene	1.05875	3.32025	2.3085	4.50175
4632428N05Rik	529.466	1347.28	2.5446	0.488593	1	NA	28.0285	12.5765	0.1255	7.354
4632434I11Rik	15.9398	25.4269	1.59518	0.64677	1	NA	0.811	0.5205	2.95125	0.0815
4732415M23Rik	19.891	15.906	0.799658	0.992241	1	NA	16.856	22.1307	0.60625	20.3208
4732416N19Rik	2.32534	0.622616	0.267752	0.948065	1	RIKEN cDNA 4732416N19 gene	0.129	0.47725	0	0.2575
4732418C07Rik	411.578	687.358	1.67006	0.128154	1	NA	739.02	465.033	1037.39	856.434
4732456N10Rik	2.79041	0	0	0.7387	1	NA	0	0.1245	0	0
4732471D19Rik	67.0702	349.097	5.20495	0.0149026	1	NA	377.438	76.1813	666.037	139.538
4732471J01Rik	29.8273	31.6662	1.06165	0.909596	1	RIKEN cDNA 4732471J01 gene	0.783	0.7795	1.7265	0.76675
4732490B19Rik	5.58082	2.9771	0.533453	0.920387	1	RIKEN cDNA 4732490B19 gene	0.1345	0.2585	0	0.16125
4831426I19Rik	163.474	84.611	0.517582	0.45277	1	NA	91.2422	186.256	172.766	258.623
4831440E17Rik	49.5066	23.1364	0.46734	0.363101	1	RIKEN cDNA 4831440E17 gene	0.541	1.172	0.659	0.686
4832428D23Rik	0	9.4609	Inf	0.202802	1	NA	10.041	0	17.9282	1.80875
4833403I15Rik	7.16071	18.8827	2.63699	0.490777	1	NA	0.6225	0.25425	0.07225	0
4833418N02Rik	13.1377	9.81735	0.747266	0.9079	1	RIKEN cDNA 4833418N02 gene	0.69875	0.97925	0	0.86875
4833419F23Rik	1.8921	17.0586	9.01568	0.276353	1	RIKEN cDNA 4833419F23 gene	2.1395	0.24725	0	0.35925
4833420G17Rik	512.419	418.53	0.816772	0.616008	1	RIKEN cDNA 4833420G17 gene	16.5068	21.2123	19.2155	13.156
4833422C13Rik	11.2728	5.88354	0.521921	0.610208	1	RIKEN cDNA 4833422C13 gene	0.117	0.225	0	0.299
4833422F24Rik	2.32534	6.04035	2.59762	0.600609	1	NA	6	2.6395	0.3455	118.012
4833423E24Rik	5.11575	1.73098	0.338362	0.827184	1	NA	0.1125	0.34225	0.04575	0
4833424O15Rik	0.856469	8.65489	10.1053	0.577066	1	NA	0.236	0.02425	0.3255	0.23175
4833427G06Rik	0.465068	0	0	0.981257	1	RIKEN cDNA 4833427G06 gene	0	0.0675	0	0
4833428L15Rik	2.32534	2.07717	0.893277	1	1	RIKEN cDNA 4833428L15 gene	0.1815	0.20875	0	0
4833439L19Rik	2013.29	2141.11	1.06349	0.820405	1	RIKEN cDNA 4833439L19 gene	86.1587	84.2655	69.163	61.5688
4833442J19Rik	65.255	52.0185	0.797157	0.97767	1	NA	56.006	74.5325	150.774	70.3782
4921501E09Rik	0	0	NA	NA	NA	NA	0	0	0	0
4921504E06Rik	11.6267	0	0	0.222559	1	RIKEN cDNA 4921504E06 gene	0	0.653	0	0.02425
4921506M07Rik	2.79041	0.207539	0.0743756	0.82788	1	NA	0.016	0.2135	0	0.0295
4921507P07Rik	1.39521	5.28691	3.78934	0.682503	1	RIKEN cDNA 4921507P07 gene	0.24375	0.0675	0	0.149
4921509C19Rik	0	0	NA	NA	NA	RIKEN cDNA 4921509C19 gene	0	0	0	0
4921510H08Rik	0.930137	1.03859	1.1166	1	1	NA	1.1465	1.05575	0	3.76
4921511C20Rik	0	1.73098	Inf	0.870271	1	high density lipoprotein (HDL) binding protein pseudogene	0.119	0	0	0
4921511H03Rik	2.28074	3.80815	1.6697	0.924785	1	NA	0.40075	0.2475	0	0
4921511M17Rik	0	0	NA	NA	NA	NA	0	0	0	0
4921513D23Rik	766.056	544.942	0.711361	0.28324	1	NA	588.653	856.409	1314.34	830.741
4921513I03Rik	1.86027	0	0	0.839332	1	RIKEN cDNA 4921513I03 gene	0	0.1205	0	0
4921515J06Rik	0	0	NA	NA	NA	NA	0	0	0	0
4921517D21Rik	3.25548	1.03859	0.319027	0.878073	1	NA	1.1465	3.6955	0	0.92125
4921517D22Rik	1.38167	0	0	0.870906	1	RIKEN cDNA 4921517D22 gene	0	0.04925	0	0.041
4921517L17Rik	37.7189	49.9227	1.32355	0.785385	1	NA	53.9102	43.1277	31.3935	47.7593
4921523A10Rik	0	2.29098	Inf	0.754277	1	NA	2.34	0	0	0.859
4921524J17Rik	154.562	252.643	1.63458	0.232416	1	RIKEN cDNA 4921524J17 gene	17.156	10.845	14.4053	18.8695
4921524L21Rik	0	0.346196	Inf	1	1	RIKEN cDNA 4921524L21 gene	0.02575	0	0	0
4921528I01Rik	1.39521	0	0	0.890203	1	NA	0	1.58375	0	0
4921528O07Rik	2.79041	0	0	0.7387	1	NA	0	3.1675	0	0
4921530D09Rik	3.67595	0.346196	0.0941786	0.727683	1	NA	0.38225	4.18175	4.5215	1.85225
4921530L18Rik	16.476	9.91385	0.601716	0.744406	1	NA	10.5023	18.2288	12.8688	13.5143
4921530L21Rik	0	0	NA	NA	NA	NA	0	0	0	0
4921531C22Rik	21.6886	46.0281	2.12223	0.355827	1	RIKEN cDNA 4921531C22 gene	2.58075	1.28825	0	3.17375
4921533I20Rik	12.5207	12.0027	0.958624	0.963395	1	PRP18 pre-mRNA processing factor 18 homolog pseudogene	1.27625	1.3965	0.62075	0.724
4921536K21Rik	9.64663	2.61124	0.270689	0.660639	1	RIKEN cDNA 4921536K21 gene	0.111	0.41425	0.8235	0.08075
4921539E11Rik	1.86027	0	0	0.839332	1	RIKEN cDNA 4921539E11 gene	0	0.086	0	0
4922501C03Rik	54.8526	140.729	2.56558	0.0881602	1	NA	2.85325	1.17025	6.691	2.5875
4922501L14Rik	2.07251	9.30079	4.48769	0.48131	1	NA	0.492	0.1155	0.14825	0.7525
4922502D21Rik	1.39521	0.346196	0.248132	0.94236	1	NA	0.02425	0.10075	0	0
4922505E12Rik	0.465068	0	0	0.981257	1	NA	0	0.02575	0	0
4922505G16Rik	2.42329	3.30452	1.36365	1	1	NA	3.62675	2.7625	0.2845	4.26825
4930402F06Rik	3.72055	1.10747	0.297663	0.88612	1	RIKEN cDNA 4930402F06 gene	0.09	0.30675	0.01875	0
4930402H24Rik	537.753	764.842	1.42229	0.43866	1	RIKEN cDNA 4930402H24 gene	16.6468	12.1003	8.7205	6.03325
4930403L05Rik	0	0	NA	NA	NA	NA	0	0	0	0
4930403N07Rik	7.4411	5.60958	0.753864	0.892331	1	NA	6.02075	8.4465	0	2.24775
4930404A05Rik	3.00064	0.692391	0.230748	0.84369	1	RIKEN cDNA 4930404A05 gene	0.107	0.477	0	0
4930404A10Rik	0	1.73098	Inf	0.870271	1	NA	0.13525	0	0	0
4930404H21Rik	0	2.76956	Inf	0.750824	1	NA	3.057	0	0	0
4930404I05Rik	14.7797	1.86785	0.126379	0.274875	1	RIKEN cDNA 4930404I05 gene	0.21825	1.6775	0	0
4930404N11Rik	58.8793	35.0627	0.595502	0.568141	1	RIKEN cDNA 4930404N11 gene	5.3885	9.44625	2.7755	2.263
4930405A21Rik	13.1902	11.4486	0.867968	0.842093	1	RIKEN cDNA 4930405A21 gene	1.2285	1.46725	0.598	2.16075
4930406D18Rik	0	0	NA	NA	NA	RIKEN cDNA 4930406D18 gene	0	0	0	0.12375
4930407I10Rik	4.55991	6.57772	1.44251	0.87743	1	RIKEN cDNA 4930407I10 gene	0.15525	0.1105	0	0
4930408F14Rik	0	0	NA	NA	NA	NA	0	0	0	0
4930412B13Rik	0	0	NA	NA	NA	RIKEN cDNA 4930412B13 gene	0	0	0	0
4930412C18Rik	66.5606	21.998	0.330496	0.393311	1	RIKEN cDNA 4930412C18 gene	0.5875	1.855	0.27375	0.94025
4930412F15Rik	29.6854	8.62242	0.29046	0.319039	1	NA	8.79425	33.051	0	4.607
4930412O13Rik	6.97603	1.73098	0.248132	0.716935	1	RIKEN cDNA 4930412O13 gene	0.04725	0.19575	0.01275	0
4930413E15Rik	2.32534	0.346196	0.148879	0.86271	1	RIKEN cDNA 4930413E15 gene	0.0295	0.20375	0	0.06625
4930414N06Rik	0.840933	2.47942	2.94842	0.902957	1	RIKEN cDNA 4930414N06 gene	0.431	0.15875	0	0.0715
4930415F15Rik	0.465068	1.03859	2.23319	0.987435	1	NA	0.151	0.0695	0	0
4930415L06Rik	1.86027	0.346196	0.186099	0.90294	1	RIKEN cDNA 4930415L06 gene	0.0145	0.0805	0	0
4930415O20Rik	1.14037	3.11576	2.73224	0.883295	1	RIKEN cDNA 4930415O20 gene	0.60325	0.228	0	2.95075
4930417G10Rik	1.39521	12.5319	8.98213	0.26263	1	NA	13.5815	1.58375	0	0.8685
4930417O13Rik	1.86027	1.03859	0.558298	0.978222	1	RIKEN cDNA 4930417O13 gene	0.1045	0.1925	0	0
4930419G24Rik	14.7465	22.1797	1.50407	0.704189	1	RIKEN cDNA 4930419G24 gene	2.23175	1.55425	1.07475	0.794
4930420K17Rik	27.3431	45.2835	1.65612	0.406502	1	NA	47.8807	30.956	13.8468	47.6108
4930422G04Rik	53.3088	34.1702	0.640986	0.763768	1	NA	0.5225	0.8485	0.12275	0.08975
4930423M02Rik	4.60608	0.346196	0.0751605	0.654595	1	RIKEN cDNA 4930423M02 gene	0.0315	0.433	0	0.665
4930425K10Rik	0	0	NA	NA	NA	RIKEN cDNA 4930425K10 gene	0	0	0	0.8145
4930425O10Rik	0.465068	21.6529	46.5585	0.221488	1	RIKEN cDNA 4930425O10 gene	1.67925	0.037	0.1	0
4930426L09Rik	0	7.54888	Inf	0.29964	1	RIKEN cDNA 4930426L09 gene	0.543	0	0	0.08675
4930427A07Rik	37.4932	84.6229	2.25702	0.160453	1	NA	2.65375	1.27375	4.51075	0.338
4930428D18Rik	1.39521	0.346196	0.248132	0.94236	1	NA	0.0345	0.14325	0	0
4930428E23Rik	0	0	NA	NA	NA	NA	0	0	0	3.073
4930428G15Rik	0.465068	0	0	0.981257	1	RIKEN cDNA 4930428G15 gene	0	0.06525	0	0
4930429B21Rik	14.6429	20.0648	1.37028	0.741842	1	RIKEN cDNA 4930429B21 gene	1.1365	0.8515	0.15	0.2025
4930429D17Rik	6.51096	0	0	0.419465	1	RIKEN cDNA 4930429D17 gene	0	0.45325	0	0
4930429F11Rik	0	0	NA	NA	NA	RIKEN cDNA 4930429F11 gene	0	0	0	0
4930429F24Rik	44.7089	27.719	0.619989	0.44985	1	RIKEN cDNA 4930429F24 gene	2.0145	3.268	0.79925	0.295
4930430A15Rik	6.04589	2.76956	0.458091	0.866154	1	NA	0.165	0.37025	0	0
4930430D24Rik	1.86027	0	0	0.839332	1	NA	0	0.176	0	0.10975
4930430F08Rik	131.193	121.676	0.927459	0.685602	1	RIKEN cDNA 4930430F08 gene	5.4225	6.055	6.0495	1.468
4930430J02Rik	0	0	NA	NA	NA	RIKEN cDNA 4930430J02 gene	0	0	0	0
4930431A04Rik	9.76644	2.76956	0.28358	0.674132	1	NA	3.057	11.0862	0.34775	2.21
4930432K09Rik	1.86027	0	0	0.839332	1	NA	0	0.15875	0	0.033
4930432K21Rik	37.2038	9.67333	0.260009	0.329528	1	RIKEN cDNA 4930432K21 gene	0.3885	1.6525	0	0.2405
4930433B08Rik	0.420467	0	0	0.96091	1	RIKEN cDNA 4930433B08 gene	0	0.07475	0	0
4930433I11Rik	1.2614	0	0	0.854282	1	RIKEN cDNA 4930433I11 gene	0	0.072	0	0
4930433N12Rik	3.72055	0.346196	0.0930496	0.743249	1	RIKEN cDNA 4930433N12 gene	0.0275	0.3045	0	0.03175
4930435E12Rik	6.04589	1.03859	0.171784	0.689015	1	NA	0.0835	0.50025	0	0
4930440C22Rik	0	0	NA	NA	NA	RIKEN cDNA 4930440C22 gene	0	0	0	0
4930441J16Rik	0	0	NA	NA	NA	RIKEN cDNA 4930441J16 gene	0	0	0	0
4930441O14Rik	20.9436	13.9729	0.667168	0.668558	1	NA	15.593	23.149	0.3455	3.00675
4930442J19Rik	0	0	NA	NA	NA	RIKEN cDNA 4930442J19 gene	0	0	0	0
4930442L01Rik	0	0	NA	NA	NA	RIKEN cDNA 4930442L01 gene	0	0	0	0
4930443G12Rik	1.51624	0	0	0.832713	1	NA	0	1.74375	0	0
4930443O20Rik	0	1.03859	Inf	0.95037	1	RIKEN cDNA 4930443O20 gene	0.07925	0	0	0.12075
4930444A02Rik	489.885	551.87	1.12653	0.672556	1	NA	593.487	552.618	405.221	478.555
4930444F02Rik	0.420467	0.755044	1.79573	1	1	RIKEN cDNA 4930444F02 gene	0.01775	0.0115	0	0
4930444G20Rik	0.930137	0	0	0.938967	1	RIKEN cDNA 4930444G20 gene	0	0.0595	0	0
4930444P10Rik	15.9524	0	0	0.0716553	1	RIKEN cDNA 4930444P10 gene	0	2.52375	0.23925	1.761
4930447C04Rik	62.1884	12.3643	0.19882	0.0573789	1	RIKEN cDNA 4930447C04 gene	0.719	3.5695	1.036	0.7045
4930448H16Rik	3.16076	0	0	0.620842	1	RIKEN cDNA 4930448H16 gene	0	0.5705	0	0
4930448I06Rik	0	0	NA	NA	NA	RIKEN cDNA 4930448I06 gene	0	0	0	0
4930448I18Rik	0	0	NA	NA	NA	RIKEN cDNA 4930448I18 gene	0	0	0	0
4930448K20Rik	0	0	NA	NA	NA	glyceraldehyde-3-phosphate dehydrogenase pseudogene	0	0	0	0
4930449I24Rik	0	0	NA	NA	NA	RIKEN cDNA 4930449I24 gene	0	0	0	0
4930451C15Rik	11.1616	0.346196	0.0310165	0.315342	1	NA	0.017	0.5655	0.17075	0
4930451I11Rik	0	2.07717	Inf	0.82976	1	RIKEN cDNA 4930451I11 gene	0.47875	0	0	0
4930452B06Rik	64.8215	47.3964	0.731183	0.603567	1	RIKEN cDNA 4930452B06 gene	1.82675	2.626	0.55075	0.40275
4930452N14Rik	0.930137	5.19293	5.58298	0.676613	1	RIKEN cDNA 4930452N14 gene	0.929	0.171	0	0
4930453N24Rik	170.804	129.192	0.756378	0.78031	1	RIKEN cDNA 4930453N24 gene	10.4098	14.349	2.202	8.48775
4930455C21Rik	222.672	160.584	0.72117	0.546592	1	NA	172.735	250.802	186.118	282.037
4930455F16Rik	0	0	NA	NA	NA	RIKEN cDNA 4930455F16 gene	0	0	0	0
4930455F23Rik	306.448	189.075	0.616988	0.220287	1	NA	200.929	341.89	129.264	212.467
4930455H04Rik	4.31466	1.56505	0.362728	0.847597	1	RIKEN cDNA 4930455H04 gene	0.12475	0.35725	0.28475	0
4930458L03Rik	2.79041	0.761273	0.272817	0.915116	1	NA	0.85825	3.1675	0	0
4930461G14Rik	0	0	NA	NA	NA	RIKEN cDNA 4930461G14 gene	0	0	0	0
4930465A12Rik	0.839362	1.48499	1.76919	0.978865	1	NA	1.61525	0.94	0	4.30475
4930465K10Rik	10.6966	0	0	0.231205	1	RIKEN cDNA 4930465K10 gene	0	0.96125	0	0
4930467E23Rik	5.72896	2.31187	0.403541	0.853125	1	RIKEN cDNA 4930467E23 gene	0.099	0.249	0.09975	0.111
4930468A15Rik	1.39521	0	0	0.890203	1	NA	0	0.1575	0	0
4930469G21Rik	7.90616	1.22735	0.155239	0.628445	1	NA	0.1395	0.93875	0	0.15425
4930470P17Rik	0	0	NA	NA	NA	RIKEN cDNA 4930470P17 gene	0	0	0	0
4930471G03Rik	7.27872	2.51645	0.345727	0.736033	1	RIKEN cDNA 4930471G03 gene	0.402	1.20225	0	0.32575
4930471I20Rik	9.09796	1.85597	0.203999	0.493703	1	NA	1.99725	10.2282	3.819	0.878
4930471M23Rik	606.219	1054.7	1.7398	0.152848	1	NA	1139.09	683.463	1036.9	234.327
4930473A02Rik	3.60428	6.51865	1.80858	0.796806	1	RIKEN cDNA 4930473A02 gene	0.509	0.2875	0.20325	0
4930473A06Rik	72.0495	77.2749	1.07253	0.789566	1	NA	83.6912	80.305	146.534	30.6283
4930474M22Rik	7.08428	2.71502	0.383246	0.823126	1	RIKEN cDNA 4930474M22 gene	0.467	1.317	0	0
4930474N05Rik	0	0	NA	NA	NA	RIKEN cDNA 4930474N05 gene	0	0	0	0
4930474N09Rik	7.4411	0.19393	0.026062	0.481257	1	RIKEN cDNA 4930474N09 gene	0.0175	0.717	0	0
4930478L05Rik	0.930137	5.8532	6.29283	0.590504	1	RIKEN cDNA 4930478L05 gene	0.333	0.056	0	0.1145
4930479M11Rik	3.25548	1.03859	0.319027	0.878073	1	NA	1.1465	3.6955	1.292	1.86175
4930480E11Rik	0	0	NA	NA	NA	RIKEN cDNA 4930480E11 gene	0	0	0	0
4930480G23Rik	1.86027	0.346196	0.186099	0.90294	1	RIKEN cDNA 4930480G23 gene	0.03025	0.167	0	0.139
4930481A15Rik	149.504	105.128	0.703178	0.55221	1	RIKEN cDNA 4930481A15 gene	5.2805	7.73875	6.6845	16.4307
4930483J18Rik	6.04589	1.38478	0.229045	0.73281	1	RIKEN cDNA 4930483J18 gene	0.1395	0.62625	0	0.0785
4930486F22Rik	0	0.38786	Inf	1	1	RIKEN cDNA 4930486F22 gene	0.0725	0	0	0
4930486L24Rik	15.7675	10.0373	0.636579	0.68383	1	RIKEN cDNA 4930486L24 gene	0.75225	1.3205	0	1.5655
4930487H11Rik	1.79259	4.07756	2.27468	0.774445	1	RIKEN cDNA 4930487H11 gene	0.51	0.22625	5.80475	1.4255
4930488B22Rik	1.86027	0	0	0.839332	1	RIKEN cDNA 4930488B22 gene	0	0.1225	0	0
4930488L21Rik	7.32416	4.10956	0.561096	0.795499	1	RIKEN cDNA 4930488L21 gene	0.2345	0.43375	0	0
4930500J02Rik	48.6369	1.17635	0.0241864	0.00286671	0.531591	NA	0.116	4.6955	0	0.1405
4930500L23Rik	2.32534	0.692391	0.297759	0.908101	1	RIKEN cDNA 4930500L23 gene	0.102	0.3525	0	0
4930502A04Rik	8.8363	0	0	0.289962	1	RIKEN cDNA 4930502A04 gene	0	1.15425	0	0
4930502E18Rik	19.6477	10.1116	0.514647	0.78439	1	RIKEN cDNA 4930502E18 gene	0.892	1.81975	0	1.00175
4930503B20Rik	3.72055	2.40881	0.647434	0.962784	1	RIKEN cDNA 4930503B20 gene	0.26175	0.41575	0	0.04325
4930503E14Rik	1.86027	0	0	0.839332	1	RIKEN cDNA 4930503E14 gene	0	0.16325	0	0.2715
4930503E24Rik	85.901	101.711	1.18405	0.880128	1	eukaryotic translation initiation factor 3, subunit I pseudogene	8.17575	7.1945	5.21325	17.727
4930503H13Rik	0	0	NA	NA	NA	gem (nuclear organelle) associated protein 8 pseudogene	0	0	0	0
4930503L19Rik	118.733	73.7461	0.621107	0.497003	1	RIKEN cDNA 4930503L19 gene	3.42975	5.81575	4.174	8.19725
4930503O07Rik	0	0	NA	NA	NA	RIKEN cDNA 4930503O07 gene	0	0	0	0
4930504O13Rik	0.465068	0	0	0.981257	1	NA	0	0.08775	0	0
4930505A04Rik	7.55862	14.6034	1.93203	0.647692	1	RIKEN cDNA 4930505A04 gene	1.703	0.9075	0	0
4930506M07Rik	358.059	392.781	1.09697	0.885188	1	NA	10.169	9.8005	6.89875	15.171
4930507D05Rik	3.16828	0	0	0.656159	1	RIKEN cDNA 4930507D05 gene	0	0.1635	0	0.137
4930509J09Rik	0.465068	1.25867	2.70643	0.940982	1	RIKEN cDNA 4930509J09 gene	0.0865	0.0345	0	0.16025
4930509K18Rik	7.90616	0	0	0.336305	1	RIKEN cDNA 4930509K18 gene	0	0.495	0	0.1085
4930511E03Rik	2.32534	4.15435	1.78655	0.864258	1	RIKEN cDNA 4930511E03 gene	0.20475	0.11775	0	0
4930511I11Rik	0	0.346196	Inf	1	1	NA	0.38225	0	0	0
4930511M06Rik	12.5568	0	0	0.214852	1	RIKEN cDNA 4930511M06 gene	0	0.41475	0	0.07675
4930511M11Rik	0.930137	0	0	0.938967	1	NA	0	1.05575	0	0.49175
4930512B01Rik	11.3047	6.10203	0.53978	0.633139	1	RIKEN cDNA 4930512B01 gene	0.464	0.88975	1.21425	0.29075
4930513N10Rik	11.2992	5.05249	0.447154	0.57864	1	RIKEN cDNA 4930513N10 gene	0.20225	0.44475	0.01025	0.1565
4930515B02Rik	0	0	NA	NA	NA	RIKEN cDNA 4930515B02 gene	0	0	0	0
4930515G01Rik	0.465068	15.7973	33.9677	0.12708	1	RIKEN cDNA 4930515G01 gene	1.35125	0.04225	0.02775	6.24925
4930515G16Rik	0	0.38786	Inf	1	1	myc induced nuclear antigen pseudogene	0.088	0	0	0.10525
4930515L03Rik	0	0	NA	NA	NA	RIKEN cDNA 4930515L03 gene	0	0	0	0
4930517E11Rik	10.4802	1.78108	0.169947	0.353655	1	RIKEN cDNA 4930517E11 gene	0.13375	0.79	0	0.92625
4930519F09Rik	52.6707	44.3105	0.841274	0.826663	1	pyruvate dehydrogenase E1 alpha 1 pseudogene	3.06975	3.80375	3.8195	1.422
4930519F16Rik	0.930137	0	0	0.938967	1	RIKEN cDNA 4930519F16 gene	0	0.09025	0	0
4930519F24Rik	0	0	NA	NA	NA	RIKEN cDNA 4930519F24 gene	0	0	0	0
4930519G04Rik	0.916606	0.401468	0.437995	0.979214	1	RIKEN cDNA 4930519G04 gene	0.0215	0.05	0	0.06275
4930520O04Rik	2.31257	25.8788	11.1905	0.181196	1	RIKEN cDNA 4930520O04 gene	2.3345	0.2125	0	0
4930521A18Rik	0	0	NA	NA	NA	NA	0	0	0	0
4930521E06Rik	7.31603	4.83713	0.661168	0.933135	1	RIKEN cDNA 4930521E06 gene	0.57175	0.92	0.8375	0.86
4930522H14Rik	6.51096	0	0	0.419465	1	RIKEN cDNA 4930522H14 gene	0	0.75875	0	0
4930522O17Rik	0	0	NA	NA	NA	RIKEN cDNA 4930522O17 gene	0	0	0	0
4930523C07Rik	177.779	394.862	2.22108	0.0136349	0.979767	RIKEN cDNA 4930523C07 gene	7.82725	3.74675	3.21975	4.14825
4930523O13Rik	2.32534	0.346196	0.148879	0.86271	1	RIKEN cDNA 4930523O13 gene	0.02925	0.202	0.29075	0.2635
4930524B15Rik	0.930137	1.73098	1.86099	0.958399	1	RIKEN cDNA 4930524B15 gene	0.09725	0.05375	0	0
4930524E20Rik	0	0	NA	NA	NA	NA	0	0	0	0
4930524L23Rik	17.2845	7.0816	0.409709	0.777447	1	NA	7.755	19.4325	0	6.28825
4930524O08Rik	0	1.38478	Inf	0.910783	1	RIKEN cDNA 4930524O08 gene	0.105	0	0	0
4930525D18Rik	0.465068	0	0	0.981257	1	RIKEN cDNA 4930525D18 gene	0	0.056	0	0
4930525F21Rik	0.465068	0	0	0.981257	1	NA	0	0.528	8.69525	0
4930526D03Rik	0	0	NA	NA	NA	NA	0	0	0	0
4930526I15Rik	0	0	NA	NA	NA	RIKEN cDNA 4930526I15 gene	0	0	0	0
4930528A17Rik	3.67995	10.0403	2.72837	0.589766	1	RIKEN cDNA 4930528A17 gene	0.514	0.19425	0.0165	0.2055
4930528F23Rik	3.72055	6.89018	1.85193	0.627143	1	NA	6.959	4.22325	0	3.43625
4930528P14Rik	0.465068	0	0	0.981257	1	RIKEN cDNA 4930528P14 gene	0	0.1035	0	0
4930529C04Rik	0.465068	0	0	0.981257	1	zinc finger, BED domain containing 4 pseudogene	0	0.015	0	0.0125
4930529F22Rik	2.32534	0	0	0.788451	1	NA	0	2.6395	0	0
4930529K09Rik	0	0	NA	NA	NA	RIKEN cDNA 4930529K09 gene	0	0	0	0
4930529L06Rik	1.86027	0	0	0.839332	1	RIKEN cDNA 4930529L06 gene	0	0.704	0	0
4930529M08Rik	1.306	1.73098	1.3254	1	1	NA	0.12175	0.09575	0.2035	0
4930533B01Rik	7.92889	0.207539	0.026175	0.327564	1	RIKEN cDNA 4930533B01 gene	0.023	0.86225	0	0.0475
4930533P14Rik	0	0	NA	NA	NA	RIKEN cDNA 4930533P14 gene	0	0	0	0
4930534B04Rik	103.056	148.434	1.44032	0.234496	1	NA	159.402	116.426	157.749	84.636
4930538K18Rik	24.1617	2.26513	0.0937489	0.157364	1	NA	0.149	1.77425	0.709	0.72925
4930539C22Rik	0.930137	0	0	0.938967	1	RIKEN cDNA 4930539C22 gene	0	0.10775	0	0
4930539E08Rik	1.39521	14.4018	10.3223	0.188034	1	RIKEN cDNA 4930539E08 gene	0.3215	0.0345	0	0.0285
4930539J05Rik	20.2079	22.4928	1.11307	0.931949	1	RIKEN cDNA 4930539J05 gene	4.85775	4.54125	7.2555	2.32425
4930539M17Rik	1.39521	0	0	0.890203	1	RIKEN cDNA 4930539M17 gene	0	0.186	0	0
4930539N22Rik	8.05361	0.830154	0.103079	0.478343	1	RIKEN cDNA 4930539N22 gene	0.088	0.83	2.63825	0.12175
4930540M03Rik	0	0	NA	NA	NA	RIKEN cDNA 4930540M03 gene	0	0	0	0
4930542C21Rik	0	0	NA	NA	NA	RIKEN cDNA 4930542C21 gene	0	0	0	0.538
4930542D17Rik	2.79041	0	0	0.7387	1	RIKEN cDNA 4930542D17 gene	0	0.23175	0	0
4930542N07Rik	0	0	NA	NA	NA	NA	0	0	0	0
4930544D05Rik	0	1.13257	Inf	0.907528	1	RIKEN cDNA 4930544D05 gene	0.17125	0	0	0
4930544G11Rik	0	0.346196	Inf	1	1	RIKEN cDNA 4930544G11 gene	0.0265	0	0	0
4930544O15Rik	5.11575	2.64265	0.516572	0.988547	1	NA	2.625	5.807	0	5.1545
4930545L23Rik	4.03904	1.8508	0.458229	0.822251	1	RIKEN cDNA 4930545L23 gene	0.079	0.18575	0.19275	0.069
4930546C10Rik	3.72055	1.73098	0.465248	0.915328	1	RIKEN cDNA 4930546C10 gene	0.082	0.18125	0	0
4930546K05Rik	4.18562	1.73098	0.413554	0.885492	1	RIKEN cDNA 4930546K05 gene	0.054	0.134	0.00975	0.01375
4930547C10Rik	0	0	NA	NA	NA	NA	0	0	0.46225	0
4930547E08Rik	0	0	NA	NA	NA	RIKEN cDNA 4930547E08 gene	0	0	0	0
4930547E14Rik	0.885535	0.3963	0.447525	0.979213	1	RIKEN cDNA 4930547E14 gene	0.077	0.18375	2.06575	0
4930547N16Rik	0.930137	3.90213	4.19522	0.740316	1	NA	4.182	1.05575	0.34775	0.439
4930548H24Rik	0.930137	0	0	0.938967	1	RIKEN cDNA 4930548H24 gene	0	0.074	0	0
4930548K13Rik	0	0	NA	NA	NA	RIKEN cDNA 4930548K13 gene	0	0	0.555	0
4930549C01Rik	3.25548	0	0	0.690724	1	NA	0	0.55	0	0
4930550C14Rik	13.1938	23.7172	1.7976	0.502923	1	RIKEN cDNA 4930550C14 gene	2.052	1.21425	5.449	1.20525
4930550L24Rik	6.04589	0.19393	0.0320763	0.571625	1	RIKEN cDNA 4930550L24 gene	0.013	0.436	0	0
4930552N02Rik	3.25548	0	0	0.690724	1	RIKEN cDNA 4930552N02 gene	0	0.31	0	0
4930553E22Rik	0.465068	0	0	0.981257	1	RIKEN cDNA 4930553E22 gene	0	0.0975	0	0
4930554C24Rik	1.39521	0	0	0.890203	1	RIKEN cDNA 4930554C24 gene	0	0.1455	0	0
4930555B11Rik	2.52405	0	0	0.727811	1	RIKEN cDNA 4930555B11 gene	0	0.18375	0	0
4930555G01Rik	0	0	NA	NA	NA	RIKEN cDNA 4930555G01 gene	0	0	0	0.0425
4930555I21Rik	28.1756	10.5669	0.375038	0.300332	1	NA	11.5183	31.396	0	7.741
4930556C24Rik	0	0.346196	Inf	1	1	RIKEN cDNA 4930556C24 gene	0.042	0	0	0
4930556G01Rik	1.86027	0	0	0.839332	1	RIKEN cDNA 4930556G01 gene	0	0.23525	0	0.16425
4930557A04Rik	11.6267	0	0	0.222559	1	NA	0	2.39525	0	0
4930557J02Rik	1.86027	0	0	0.839332	1	RIKEN cDNA 4930557J02 gene	0	0.19575	0	0
4930558C23Rik	0	0	NA	NA	NA	RIKEN cDNA 4930558C23 gene	0	0	0	0
4930558J18Rik	0	0	NA	NA	NA	RIKEN cDNA 4930558J18 gene	0	0	0.0505	0
4930558K02Rik	2.54432	8.0878	3.17877	0.775015	1	RIKEN cDNA 4930558K02 gene	0.7475	0.24925	0.02425	0.173
4930562C15Rik	6.97603	0.77572	0.111198	0.691523	1	RIKEN cDNA 4930562C15 gene	0.0215	0.206	0	0.227
4930562F07Rik	9.04653	4.15077	0.458824	0.98371	1	RIKEN cDNA 4930562F07 gene	0.534	1.153	0	0
4930563D23Rik	0.225769	2.42337	10.7339	0.868042	1	NA	0.09975	0.00925	0	0
4930563E22Rik	33.4641	39.2034	1.17151	0.69712	1	RIKEN cDNA 4930563E22 gene	1.26375	1.13575	2.3695	0.6445
4930563F08Rik	1.41791	3.0943	2.1823	0.916953	1	RIKEN cDNA 4930563F08 gene	0.67925	0.308	0	4.24925
4930564K09Rik	3.00064	6.22884	2.07583	0.715604	1	NA	7.0085	3.41075	98.4742	0
4930565A17	0.465068	0	0	0.981257	1	NA	0	0.528	0	1.4755
4930565D16Rik	0.451537	0	0	0.95951	1	RIKEN cDNA 4930565D16 gene	0	0.0445	0	0
4930565N06Rik	9.05281	2.95752	0.326697	0.6598	1	RIKEN cDNA 4930565N06 gene	0.1245	0.43075	2.4755	0.16275
4930567H12Rik	0	0	NA	NA	NA	RIKEN cDNA 4930567H12 gene	0	0	0	0
4930567H17Rik	0.465068	0	0	0.981257	1	RIKEN cDNA 4930567H17 gene	0	0.06275	0	0
4930567J20Rik	6.97603	0	0	0.389779	1	RIKEN cDNA 4930567J20 gene	0	1.11225	0	0
4930568D16Rik	6.51096	0.207539	0.0318753	0.539542	1	RIKEN cDNA 4930568D16 gene	0.01925	0.5995	0	0
4930568E12Rik	0.465068	0	0	0.981257	1	RIKEN cDNA 4930568E12 gene	0	0.06725	0	0.21875
4930568G15Rik	1.86027	0	0	0.839332	1	RIKEN cDNA 4930568G15 gene	0	0.2105	0	0.81375
4930570G19Rik	28.8342	7.82404	0.271346	0.684456	1	RIKEN cDNA 4930570G19 gene	0.20325	0.78375	0.05825	0.10625
4930571K23Rik	0.465068	0	0	0.981257	1	RIKEN cDNA 4930571K23 gene	0	0.0245	0	0
4930572J05Rik	35.6806	9.73163	0.272743	0.262553	1	NA	10.3078	39.4712	14.7728	28.974
4930573O16Rik	1.39521	0	0	0.890203	1	RIKEN cDNA 4930573O16 gene	0	0.38525	0	0
4930578C19Rik	52.2914	28.4116	0.543332	0.911326	1	NA	1.69825	3.301	6.04875	2.2215
4930578I06Rik	1.14037	0.19393	0.170059	0.950229	1	RIKEN cDNA 4930578I06 gene	0.01975	0.12525	0.26825	0
4930578N16Rik	61.526	17.549	0.285229	0.177045	1	NA	18.6545	69.0978	11.473	41.1052
4930578N18Rik	0.930137	0	0	0.938967	1	RIKEN cDNA 4930578N18 gene	0	0.2055	0.11075	0
4930579C15Rik	0	0.415077	Inf	0.999672	1	NA	0.476	0	32.6938	0
4930579F01Rik	6.06494	1.73098	0.285407	0.62443	1	RIKEN cDNA 4930579F01 gene	0.111	0.40475	0	0.27425
4930579G18Rik	4.56668	6.38514	1.3982	0.937271	1	RIKEN cDNA 4930579G18 gene	0.45725	0.351	4.9935	0.5875
4930579G22Rik	6.81444	2.73654	0.40158	0.740879	1	NA	2.87725	7.5955	26.1547	5.584
4930579G24Rik	84.1008	54.3911	0.646736	0.788494	1	RIKEN cDNA 4930579G24 gene	2.897	4.80925	7.10975	0.5815
4930579J09Rik	10.4417	0	0	0.221525	1	NA	0	11.8573	0	0
4930579K19Rik	24.2677	8.30154	0.342082	0.456489	1	RIKEN cDNA 4930579K19 gene	0.8255	2.36775	3.53175	2.77575
4930581F22Rik	8.25648	4.2162	0.510653	0.795778	1	RIKEN cDNA 4930581F22 gene	0.18025	0.394	0	0
4930583H14Rik	2.32534	70.3102	30.2365	0.000461273	0.290563	NA	77.0445	2.6395	80.5127	75.6395
4930583K01Rik	0	1.73098	Inf	0.870271	1	RIKEN cDNA 4930583K01 gene	0.216	0	0	0.1985
4930583P06Rik	1.12884	0	0	0.876057	1	RIKEN cDNA 4930583P06 gene	0	0.1685	0	0
4930584F24Rik	0	0	NA	NA	NA	RIKEN cDNA 4930584F24 gene	0	0	0	0
4930588N13Rik	0	0	NA	NA	NA	NA	0	0	0	7.8695
4930590J08Rik	3.25548	1.93852	0.595463	0.975455	1	RIKEN cDNA 4930590J08 gene	0.063	0.10825	0	0.02525
4930590L20Rik	0	0	NA	NA	NA	RIKEN cDNA 4930590L20 gene	0	0	0	0
4930592I03Rik	15.5159	5.32414	0.343141	0.529831	1	RIKEN cDNA 4930592I03 gene	0.566	1.72725	0.21075	0.22325
4930593C16Rik	0	0	NA	NA	NA	RIKEN cDNA 4930593C16 gene	0	0	0	0
4930594C11Rik	21.3967	16.857	0.78783	1	1	G1 to S phase transition pseudogene	0.647	0.879	0.5025	0.3495
4930595M18Rik	0	0	NA	NA	NA	RIKEN cDNA 4930595M18 gene	0	0	0	0
4930596D02Rik	0	0	NA	NA	NA	RIKEN cDNA 4930596D02 gene	0	0	0	0
4930596M17Rik	0.930137	0.346196	0.372199	0.980216	1	NA	0.38225	1.05575	0	0
4930598F16Rik	0	0	NA	NA	NA	RIKEN cDNA 4930598F16 gene	0	0	0	0
4931402G19Rik	8.88616	10.3206	1.16142	0.867334	1	RIKEN cDNA 4931402G19 gene	0.519	0.436	0	0.03875
4931403G20Rik	17.996	3.28396	0.182483	0.359469	1	RIKEN cDNA 4931403G20 gene	0.1975	1.09625	0.1125	4.3345
4931406B18Rik	6.04589	1.38478	0.229045	0.73281	1	RIKEN cDNA 4931406B18 gene	0.0385	0.1725	0	0.011
4931406C07Rik	114.796	262.668	2.28813	0.0813638	1	RIKEN cDNA 4931406C07 gene	9.213	4.29425	6.954	6.444
4931406H21Rik	98.281	150.991	1.53632	0.449952	1	RIKEN cDNA 4931406H21 gene	4.1865	2.8945	1.209	2.01825
4931406P16Rik	694.861	801.705	1.15376	0.380958	1	RIKEN cDNA 4931406P16 gene	14.8157	13.5243	14.9652	9.31575
4931407G18Rik	0.465068	0	0	0.981257	1	NA	0	0.528	0	0
4931408A02Rik	234.891	328.693	1.39934	0.482209	1	NA	355.394	263.309	305.646	290.883
4931408C20Rik	0	1.03769	Inf	0.924696	1	RIKEN cDNA 4931408C20 gene	0.0275	0	0	0
4931408D14Rik	89.8853	8.21231	0.0913643	0.0246452	1	RIKEN cDNA 4931408D14 gene	0.26225	3.0575	0.35175	0.316
4931409K22Rik	1.49158	1.38478	0.928401	0.977304	1	NA	0.048	0.05275	0	0.01375
4931414P19Rik	44.3908	117.537	2.64778	0.0730159	1	RIKEN cDNA 4931414P19 gene	4.793	1.9515	0.011	0.31875
4931417E11Rik	0	0.346196	Inf	1	1	RIKEN cDNA 4931417E11 gene	0.03475	0	0	0
4931417G12Rik	9.26078	0	0	0.253582	1	NA	0	10.4633	0	4.91825
4931419H13Rik	0	0.346196	Inf	1	1	RIKEN cDNA 4931419H13 gene	0.039	0	0	0
4931420L22Rik	0	0	NA	NA	NA	RIKEN cDNA 4931420L22 gene	0	0	0	0
4931423N10Rik	4.18562	0	0	0.601377	1	NA	0	0.2565	0	0
4931428F04Rik	275.457	89.8934	0.326343	0.0300187	1	RIKEN cDNA 4931428F04 gene	2.7595	8.62375	2.291	1.60725
4931428L18Rik	0	0	NA	NA	NA	RIKEN cDNA 4931428L18 gene	0	0	0	0
4931429I11Rik	211.598	42.7456	0.202013	0.0361638	1	NA	1.5025	7.62325	2.889	1.112
4931429L15Rik	2.32534	1.66752	0.717109	0.977063	1	RIKEN cDNA 4931429L15 gene	0.08275	0.12875	0	0.0635
4931429P17Rik	0	0	NA	NA	NA	RIKEN cDNA 4931429P17 gene	0	0	2.5315	0.472
4931431F19Rik	0.930137	0.346196	0.372199	0.980216	1	NA	0.02	0.05525	0	0.023
4931440F15Rik	18.6001	2.98965	0.160733	0.258964	1	RIKEN cDNA 4931440F15 gene	0.099	0.63175	0	0.268
4931440L10Rik	7.90616	0	0	0.336305	1	NA	0	0.61475	0	0
4931440P22Rik	21.3891	19.1463	0.895141	0.934639	1	RIKEN cDNA 4931440P22 gene	1.11025	1.30975	0.496	2.38325
4932411E22Rik	155.828	172.115	1.10451	0.498686	1	NA	6.8745	6.616	10.5968	5.05825
4932411G14Rik	1.39521	0	0	0.890203	1	NA	0	1.58375	0	0
4932411N23Rik	2.79041	1.73098	0.620331	0.976344	1	RIKEN cDNA 4932411N23 gene	0.056	0.093	0	0
4932412D23Rik	40.926	1.73098	0.0422953	0.294418	1	RIKEN cDNA 4932412D23 gene	0.0395	0.96275	0.0215	0
4932412H11Rik	0.748587	0.377522	0.504313	0.961763	1	NA	0.375	0.824	0	3.073
4932413F04Rik	5.11575	0.188761	0.036898	0.639201	1	RIKEN cDNA 4932413F04 gene	0.00675	0.20975	0	0.093
4932414J04Rik	0	0	NA	NA	NA	RIKEN cDNA 4932414J04 gene	0	0	0	0
4932414N04Rik	1.84674	0	0	0.821251	1	RIKEN cDNA 4932414N04 gene	0	0.05675	0.26525	0
4932415G12Rik	254.176	221.161	0.87011	0.842197	1	NA	240.023	283.308	112.627	52.394
4932415M13Rik	0	0	NA	NA	NA	RIKEN cDNA 4932415M13 gene	0	0	0	0
4932416H05Rik	73.1764	72.9704	0.997185	0.801827	1	NA	2.608	2.6235	2.74625	1.272
4932418E24Rik	2.07051	0	0	0.805574	1	NA	0	0.07475	0	0
4932425I24Rik	7.80744	1.31501	0.16843	0.610194	1	NA	1.478	8.80625	0	0
4932429P05Rik	0.465068	0	0	0.981257	1	RIKEN cDNA 4932429P05 gene	0	0.017	0	0
4932435O22Rik	10.8582	9.4601	0.871242	0.941187	1	RIKEN cDNA 4932435O22 gene	0.30775	0.3645	0	0.5035
4932438A13Rik	1354.56	1080.55	0.79771	0.465084	1	RIKEN cDNA 4932438A13 gene	7.335	9.4715	7.31475	3.18675
4932438H23Rik	15.9524	0	0	0.0716553	1	RIKEN cDNA 4932438H23 gene	0	0.67825	0	0.37725
4932441B19Rik	0.930137	0	0	0.938967	1	NA	0	1.05575	0.8535	0
4932441J04Rik	1.14037	2.09188	1.83438	0.88512	1	RIKEN cDNA 4932441J04 gene	0.2895	0.17775	0	0.83175
4932443I19Rik	2.76335	1.03859	0.375844	0.866049	1	NA	0.146	0.3955	0.04425	0.22375
4933400A11Rik	23.7185	0.38786	0.0163526	0.281689	1	capping protein (actin filament) muscle Z-line, alpha 1 pseudogene	0.03325	2.1835	0	0
4933400C05Rik	0	0	NA	NA	NA	NA	0	0	0	0.439
4933400C23	0	0	NA	NA	NA	NA	0	0	0	0
4933400F21Rik	33.9697	19.1878	0.564851	0.677565	1	RIKEN cDNA 4933400F21 gene	0.55225	1.07525	4.491	1.40675
4933401B06Rik	3.48125	0	0	0.660143	1	GLE1 RNA export mediator pseudogene	0	0.32325	0	0
4933401H06Rik	0	4.84674	Inf	0.54496	1	RIKEN cDNA 4933401H06 gene	0.568	0	0.91275	0.0465
4933402E13Rik	0	0.346196	Inf	1	1	RIKEN cDNA 4933402E13 gene	0.01875	0	0	0
4933402J07Rik	1.39521	0	0	0.890203	1	RIKEN cDNA 4933402J07 gene	0	0.154	0	0
4933402J10Rik	4.65068	0	0	0.560276	1	RIKEN cDNA 4933402J10 gene	0	0.447	0	0
4933402N03Rik	0.930137	0	0	0.938967	1	RIKEN cDNA 4933402N03 gene	0	0.09075	0	0
4933402N22Rik	0.210233	0	0	0.981257	1	RIKEN cDNA 4933402N22 gene	0	0.02175	0	0
4933402P03Rik	0	0	NA	NA	NA	NA	0	0	0	0
4933403F05Rik	236.866	339.352	1.43268	0.557181	1	NA	365.615	264.589	261.172	253.036
4933403G14Rik	44.6771	157.464	3.52449	0.00665501	0.736914	NA	170.713	50.8715	86.302	23.4537
4933403O03Rik	0.465068	0.415077	0.892507	1	1	NA	0.476	0.528	1.4225	0
4933403O08Rik	3.72055	1.38478	0.372199	0.882241	1	RIKEN cDNA 4933403O08 gene	0.10025	0.27725	0	0
4933404M02Rik	1.15591	0.346196	0.299502	0.94693	1	NA	0.38225	1.30375	0	2.68675
4933404O12Rik	57.7686	84.2392	1.45822	0.598844	1	RIKEN cDNA 4933404O12 gene	2.296	1.613	0	0.233
4933405L10Rik	0.465068	0	0	0.981257	1	RIKEN cDNA 4933405L10 gene	0	0.04675	0	0.08725
4933405O20Rik	0	0	NA	NA	NA	RIKEN cDNA 4933405O20 gene	0	0	0	0
4933406C10Rik	8.55837	13.5683	1.58538	0.676022	1	RIKEN cDNA 4933406C10 gene	0.843	0.59325	0	0.80275
4933406D12Rik	0	0	NA	NA	NA	RIKEN cDNA 4933406D12 gene	0	0	0	0
4933406F09Rik	0	0	NA	NA	NA	RIKEN cDNA 4933406F09 gene	0	0	0	0
4933406I18Rik	10.2723	4.15274	0.404268	0.710799	1	RIKEN cDNA 4933406I18 gene	0.24875	0.69175	0	0.42325
4933406J08Rik	0	0	NA	NA	NA	NA	0	0	0	0
4933406K04Rik	0.465068	0	0	0.981257	1	RIKEN cDNA 4933406K04 gene	0	0.03875	0	0
4933406M09Rik	2.79041	0	0	0.7387	1	NA	0	0.1785	0.17525	0.07275
4933407C03Rik	864.658	540.715	0.625351	0.193687	1	NA	583.168	964.661	929.176	832.848
4933407H18Rik	221.231	225.508	1.01933	0.734339	1	NA	240.167	250.751	240.531	210.357
4933407I05Rik	2.32534	1.45277	0.624755	0.999627	1	RIKEN cDNA 4933407I05 gene	0.2085	0.33025	0	0.27
4933407K13Rik	47.9166	81.2535	1.69573	0.45408	1	RIKEN cDNA 4933407K13 gene	2.586	1.5775	0.0205	0.407
4933407L21Rik	13.2603	8.56738	0.646092	0.726766	1	RIKEN cDNA 4933407L21 gene	0.80575	1.2725	0	1.3675
4933407P14Rik	5.58082	0.692391	0.124066	0.667153	1	NA	0.76425	6.335	0	0
4933408B17Rik	11.3145	8.92086	0.788445	0.987504	1	NA	0.41375	0.545	0.437	0.244
4933409G03Rik	3.25548	0.346196	0.106342	0.782423	1	RIKEN cDNA 4933409G03 gene	0.02825	0.2725	0	0
4933409K07Rik	0	0	NA	NA	NA	RIKEN cDNA 4933409K07 gene	0	0	0	0
4933411G11Rik	2.32534	1.38478	0.595518	0.977269	1	NA	0.0705	0.12175	0	0
4933411K16Rik	0.930137	0	0	0.938967	1	RIKEN cDNA 4933411K16 gene	0	0.07525	0	0
4933411K20Rik	195.685	176.615	0.902549	0.803378	1	NA	4.1905	4.83075	4.07175	2.9855
4933412E12Rik	6.12319	45.736	7.4693	0.0788613	1	RIKEN cDNA 4933412E12 gene	2.7745	0.39775	2.9905	5.6135
4933412E24Rik	8.8363	0	0	0.289962	1	RIKEN cDNA 4933412E24 gene	0	0.57175	0	0
4933413G19Rik	9.30137	0	0	0.269196	1	NA	0	0.96425	0	2.84525
4933413J09Rik	11.29	0.346196	0.0306639	0.199618	1	RIKEN cDNA 4933413J09 gene	0.01125	0.36875	0.1135	0.388
4933415F23Rik	0	0	NA	NA	NA	NA	0	0	0	0.02475
4933416C03Rik	19.9003	0	0	0.0243211	1	NA	0	0.97925	0	0.0655
4933416E03Rik	0	1.03859	Inf	0.95037	1	RIKEN cDNA 4933416E03 gene	0.101	0	0	0
4933416I08Rik	0.748587	0	0	0.917144	1	RIKEN cDNA 4933416I08 gene	0	0.065	0	0
4933417A18Rik	0	0	NA	NA	NA	RIKEN cDNA 4933417A18 gene	0	0	0	0
4933417E11Rik	0	6.57772	Inf	0.412585	1	RIKEN cDNA 4933417E11 gene	0.6625	0	0	0
4933417G07Rik	24.0276	21.9977	0.915518	0.88083	1	SEC13 homolog pseudogene	2.4715	2.80375	2.4965	4.7825
4933421E11Rik	137.322	206.809	1.50601	0.736719	1	NA	226.444	154.888	64.6555	107.7
4933421I07Rik	0.930137	0	0	0.938967	1	RIKEN cDNA 4933421I07 gene	0	0.07675	0	0
4933421O10Rik	13.7815	13.8487	1.00488	0.951923	1	RIKEN cDNA 4933421O10 gene	0.38025	0.412	0	0.4985
4933422A05Rik	1.86027	0	0	0.839332	1	RIKEN cDNA 4933422A05 gene	0	0.15525	0	0
4933422H20Rik	1.86027	0	0	0.839332	1	NA	0	0.10875	0	0.02225
4933424B01Rik	295.865	323.445	1.09322	0.855847	1	NA	350.697	331.31	613.095	173.225
4933424G06Rik	2.64314	0	0	0.664189	1	RIKEN cDNA 4933424G06 gene	0	0.25725	0	0
4933425H06Rik	7.4411	0	0	0.362096	1	NA	0	8.4465	0	0
4933425L06Rik	1.39521	0	0	0.890203	1	NA	0	0.07325	0	0
4933425O20Rik	0	0	NA	NA	NA	NA	0	0	0	0
4933426D04Rik	3.26427	1.37766	0.422042	0.847017	1	NA	1.46375	3.65025	34.4445	1.2885
4933426M11Rik	1324.96	1276.98	0.963785	0.936117	1	NA	26.7862	29.2772	14.6747	11.826
4933427D06Rik	3.48125	1.27418	0.366013	0.921262	1	RIKEN cDNA 4933427D06 gene	0.0525	0.15025	0.4725	0
4933427D14Rik	92.9184	155.216	1.67045	0.10393	1	RIKEN cDNA 4933427D14 gene	3.76925	2.409	2.75725	2.6145
4933427E11Rik	1.09577	0	0	0.891112	1	RIKEN cDNA 4933427E11 gene	0	0.1035	0	0.578
4933427G17Rik	17.4562	1.45277	0.0832235	0.216177	1	NA	0.088	1.02875	0	0.21175
4933428C19Rik	0	0	NA	NA	NA	RIKEN cDNA 4933428C19 gene	0	0	0	0
4933429O19Rik	1.15591	0	0	0.904012	1	RIKEN cDNA 4933429O19 gene	0	0.08	0.1065	0.3225
4933430H15Rik	8.32523	5.85676	0.703495	0.841399	1	NA	5.8305	9.17975	0	11.6352
4933430I17Rik	2.40177	4.25269	1.77065	0.868223	1	RIKEN cDNA 4933430I17 gene	0.242	0.1535	0	0.02725
4933431E20Rik	304.543	356.775	1.17151	0.785112	1	RIKEN cDNA 4933431E20 gene	7.11925	6.31475	7.66225	3.85975
4933432B09Rik	18.6281	8.72549	0.468406	0.70746	1	NA	9.266	21.3758	13.8438	14.521
4933432G23Rik	6.04589	0.692391	0.114523	0.635961	1	RIKEN cDNA 4933432G23 gene	0.09075	0.815	0	0
4933432I09Rik	22.5784	0.188761	0.00836026	0.0511961	1	RIKEN cDNA 4933432I09 gene	0.01225	1.62375	0	0
4933433C11Rik	0.930137	0	0	0.938967	1	NA	0	0.0735	0	0
4933433G15Rik	3.72055	0.755044	0.202939	0.891191	1	RIKEN cDNA 4933433G15 gene	0.06475	0.365	0	0.3415
4933433P14Rik	982.012	816.699	0.831659	0.701928	1	NA	881.711	1103.72	885.159	647.129
4933434E20Rik	732.771	711.087	0.970409	0.943338	1	RIKEN cDNA 4933434E20 gene	26.9455	28.988	28.6023	28.2865
4933434I20Rik	0.465068	0	0	0.981257	1	NA	0	0.0405	0	0
4933436C20Rik	5.67128	4.16825	0.734975	0.963701	1	NA	0.2775	0.41575	1.2345	0.6295
4933436E23Rik	3.72055	0.346196	0.0930496	0.743249	1	RIKEN cDNA 4933436E23 gene	0.034	0.377	0	0
4933436I01Rik	0.930137	2.64265	2.84115	0.798019	1	RIKEN cDNA 4933436I01 gene	0.18375	0.074	0	0
4933437F05Rik	7.90616	6.53236	0.826237	0.813019	1	NA	7.35475	8.9745	0	18.6878
4933438B17Rik	0.465068	2.07717	4.46638	0.889537	1	RIKEN cDNA 4933438B17 gene	0.196	0.045	0	0
4933439C10Rik	62.3286	48.8672	0.784025	0.761938	1	RIKEN cDNA 4933439C10 gene	2.7855	3.72875	14.2722	6.447
4933439F18Rik	837.636	783.446	0.935306	0.844426	1	NA	854.556	946.822	938.806	1342.78
4933439K11Rik	4.81632	0.346196	0.0718798	0.631141	1	RIKEN cDNA 4933439K11 gene	0.0405	0.5805	0	0
5031410I06Rik	2.32534	1.03859	0.446638	0.94466	1	RIKEN cDNA 5031410I06 gene	0.03875	0.0895	0	0.0445
5031414D18Rik	56.3581	57.723	1.02422	0.993497	1	NA	2.19325	2.35225	0.026	4.48075
5031425E22Rik	157.379	170.468	1.08317	0.837455	1	RIKEN cDNA 5031425E22 gene	7.2685	6.96525	24.5718	7.435
5031425F14Rik	0.675302	10.9481	16.2122	0.269634	1	RIKEN cDNA 5031425F14 gene	0.6635	0.047	0	0
5031426D15Rik	49.6488	97.2484	1.95873	0.275944	1	RIKEN cDNA 5031426D15 gene	1.74975	0.9465	6.41825	1.369
5031434O11Rik	0	0.692391	Inf	0.98743	1	RIKEN cDNA 5031434O11 gene	0.10575	0	0	1.25675
5031439G07Rik	349.37	333.655	0.95502	0.960627	1	RIKEN cDNA 5031439G07 gene	7.00775	7.80775	5.1185	5.18775
5033403H07Rik	0	0	NA	NA	NA	RIKEN cDNA 5033403H07 gene	0	0	0	0
5033404E19Rik	0	3.46196	Inf	0.676503	1	NSA2 ribosome biogenesis homolog pseudogene	0.53825	0	0	0
5033406O09Rik	20.9088	4.62505	0.221201	0.337826	1	RIKEN cDNA 5033406O09 gene	0.272	1.33875	0	0.794
5033411D12Rik	70.8837	56.9777	0.80382	0.853019	1	NA	61.367	80.0847	251.621	12.3422
5033414D02Rik	143.996	195.072	1.35471	0.45691	1	NA	210.367	162.493	95.0925	352.727
5133401N09Rik	192.16	283.207	1.47381	0.399825	1	NA	305.924	215.26	334.057	503.613
5330411J11Rik	3.25548	0	0	0.690724	1	RIKEN cDNA 5330411J11 gene	0	0.22425	0	0.046
5330413P13Rik	0.465068	0	0	0.981257	1	RIKEN cDNA 5330413P13 gene	0	0.0145	0	0.0795
5330417C22Rik	112.207	28.8383	0.25701	0.125656	1	RIKEN cDNA 5330417C22 gene	0.94925	3.699	0.814	0.551
5330426P16Rik	711.332	666.078	0.936381	0.982554	1	NA	39.177	44.195	24.9892	70.9712
5330434G04Rik	228.353	125.164	0.548117	0.119646	1	RIKEN cDNA 5330434G04 gene	3.8775	7.3695	18.9237	6.233
5330437I02Rik	51.6596	0.968811	0.0187537	0.00123936	0.379185	NA	1.096	58.0935	0.51675	19.7585
5330439B14Rik	0	0	NA	NA	NA	RIKEN cDNA 5330439B14 gene	0	0	0	0
5430402E10Rik	0	0	NA	NA	NA	RIKEN cDNA 5430402E10 gene	0	0	0	0
5430402O13Rik	6.66858	3.14619	0.471794	0.72555	1	RIKEN cDNA 5430402O13 gene	0.34375	0.756	0	1.128
5430405G05Rik	13.282	35.3926	2.6647	0.754397	1	NA	38.783	14.803	0	26.4862
5430405H02Rik	54.7753	42.7512	0.780484	0.763062	1	RIKEN cDNA 5430405H02 gene	3.07475	4.11525	2.2475	7.6505
5430407P10Rik	58.2747	104.658	1.79595	0.21793	1	NA	111.436	65.9537	267.278	181.339
5430411K18Rik	171.04	115.968	0.678014	0.438658	1	NA	123.666	190.395	41.7268	71.3623
5430416N02Rik	29.5103	70.4748	2.38814	0.128763	1	RIKEN cDNA 5430416N02 gene	12.2385	5.31075	15.9763	13.3987
5430416O09Rik	37.191	67.7701	1.82222	0.429476	1	NA	1.78375	1.018	1.181	0.4305
5430417L22Rik	137.485	145.781	1.06034	0.849659	1	NA	5.102	5.09075	5.606	2.311
5430419D17Rik	7.4411	0.346196	0.0465248	0.475782	1	NA	0.013	0.28625	0	0.01675
5430421F17Rik	0	7.4025	Inf	0.30582	1	RIKEN cDNA 5430421F17 gene	0.36875	0	0	4.43175
5430421N21Rik	2.73303	13.247	4.847	0.512621	1	NA	0.78175	0.179	0.0195	0.02775
5430425J12Rik	6.51096	0	0	0.419465	1	NA	0	7.39075	0	1.756
5430427O19Rik	12.0472	77.7249	6.45171	0.0602801	1	RIKEN cDNA 5430427O19 gene	2.11	0.35675	0.009	0.8325
5430434I15Rik	0	0.346196	Inf	1	1	RIKEN cDNA 5430434I15 gene	0.03025	0	0	0
5430435G22Rik	198.512	432.187	2.17713	0.361942	1	NA	17.4408	8.9955	9.6105	13.2963
5430437P03Rik	661.132	459.617	0.695197	0.352109	1	NA	494.724	739.808	445.246	1033.81
5530400C23Rik	0.465068	0	0	0.981257	1	RIKEN cDNA 5530400C23 gene	0	0.081	0	0
5530401A14Rik	17.0997	7.07607	0.413812	0.531265	1	RIKEN cDNA 5530401A14 gene	0.4245	1.0445	8.71975	0.872
5530601H04Rik	118.614	148.461	1.25163	0.80836	1	RIKEN cDNA 5530601H04 gene	4.29825	3.5465	6.03725	2.77125
5730403B10Rik	1958.64	1299.61	0.66353	0.209542	1	NA	1402.53	2194.08	1454.77	779.479
5730403I07Rik	12.8628	3.14709	0.244667	0.463331	1	RIKEN cDNA 5730403I07 gene	0.16875	0.71	0.017	0.0625
5730405O15Rik	42.7331	31.2794	0.731972	0.684197	1	RIKEN cDNA 5730405O15 gene	3.8295	5.41	8.44975	1.54225
5730408K05Rik	10.3031	7.87857	0.764678	0.829399	1	RIKEN cDNA 5730408K05 gene	2.165	3.05475	1.52925	5.86325
5730409E04Rik	276.857	225.296	0.813761	0.40805	1	RIKEN cDNA 5730409E04Rik gene	8.56625	10.788	10.7573	10.8125
5730416F02Rik	35.0951	46.3767	1.32146	0.595073	1	capping protein (actin filament), gelsolin-like pseudogene	6.132	4.90825	4.9135	16.12
5730419I09Rik	571.205	457.03	0.800115	0.539743	1	NA	491.638	637.153	638.92	223.411
5730422E09Rik	1.71137	0.98136	0.573437	0.957457	1	NA	0.0605	0.112	0	0.14325
5730437N04Rik	561.209	578.713	1.03119	0.911305	1	NA	627.595	629.626	628.601	1176.26
5730455O13Rik	347.51	174.5	0.502144	0.178774	1	NA	190.775	388.353	368.117	258.827
5730455P16Rik	835.922	760.952	0.910315	0.527201	1	RIKEN cDNA 5730455P16 gene	18.2482	20.4818	17.7428	5.10675
5730457N03Rik	2.77688	0.188761	0.0679759	0.809981	1	NA	0.0065	0.1075	0	0
5730469M10Rik	1068.56	970.202	0.90795	0.839497	1	NA	1047.22	1197.67	1426.24	1221.24
5730494M16Rik	534.259	448.289	0.839085	0.41573	1	NA	485.591	594.838	618.025	408.812
5730494N06Rik	455.409	290.236	0.637309	0.253908	1	NA	310.456	508.865	240.17	414.468
5730507C01Rik	8.22886	0	0	0.225222	1	RIKEN cDNA 5730507C01 gene	0	0.357	0	0.01925
5730508B09Rik	65.7433	49.4897	0.752772	0.80131	1	NA	3.176	4.5635	7.07075	1.81225
5730522E02Rik	1.86027	0.566283	0.304408	0.978241	1	RIKEN cDNA 5730522E02 gene	0.03675	0.1385	0	0.02825
5730528L13Rik	83.0916	59.7459	0.719037	0.780328	1	NA	64.9725	93.044	175.963	31.1638
5730559C18Rik	2.79041	0.692391	0.248132	0.872264	1	NA	0.02525	0.10475	1.36675	0.3125
5730577I03Rik	39.4306	67.3782	1.70878	0.638289	1	NA	73.2618	45.033	37.2152	22.1603
5730590G19Rik	21.1208	3.11576	0.147521	0.41376	1	NA	3.43925	23.9363	0.8535	7.36825
5830403L16Rik	1.86027	0	0	0.839332	1	NA	0	0.1275	0	0.623
5830405N20Rik	0	1.93852	Inf	0.840358	1	NA	2.14875	0	0	3.28425
5830411N06Rik	8.0758	0	0	0.303168	1	RIKEN cDNA 5830411N06 gene	0	0.22925	0	0
5830415F09Rik	74.3798	48.9674	0.658343	0.535309	1	NA	3.296	5.316	0.08875	5.64375
5830416P10Rik	7.47292	8.98737	1.20266	0.879197	1	NA	0.186	0.16075	0.00475	0.01625
5830417I10Rik	70.3055	65.5271	0.932034	0.880769	1	gon-4-like pseudogene	0.72025	0.8005	0.59675	0.60025
5830418K08Rik	163.5	94.982	0.580931	0.263579	1	NA	1.4	2.47425	2.7535	2.19225
5830418P13Rik	0.930137	3.11487	3.34883	0.809843	1	RIKEN cDNA 5830418P13 gene	0.1595	0.04825	0	0
5830428M24Rik	0.930137	0.566283	0.608817	1	1	RIKEN cDNA 5830428M24 gene	0.054	0.10125	0	0.04225
5830432E09Rik	10.4798	9.39357	0.896347	0.873822	1	RIKEN cDNA 5830432E09 gene	0.66775	0.807	0	0.9195
5830433M19Rik	22.3656	18.7032	0.836245	0.889251	1	NA	20.63	24.9483	53.6653	29.2065
5930412G12Rik	5.14758	8.05407	1.56463	0.720836	1	NA	0.335	0.244	0.01425	0.1685
5930416I19Rik	188.452	219.239	1.16337	0.873876	1	NA	239.343	211.15	1.21	289.386
5930434B04Rik	632.712	457.346	0.722833	0.262738	1	NA	493.122	704.78	333.163	284.204
6030405A18Rik	16.7059	11.3695	0.680568	0.815229	1	NA	11.8727	18.7402	135.425	10.371
6030408B16Rik	46.3565	52.1685	1.12537	0.632087	1	NA	2.67475	2.685	0	5.08175
6030419C18Rik	21.8116	14.3902	0.659753	0.725599	1	NA	0.7115	1.12975	0.03225	0.52525
6030422M02Rik	1.86027	0.770551	0.414214	1	1	NA	0.804	2.11175	5.751	4.91825
6030429G01Rik	24.0939	56.324	2.33769	0.447964	1	NA	61.4115	26.692	43.1195	140.607
6030446N20Rik	159.033	130.559	0.820959	0.799001	1	NA	139.4	179.23	184.54	136.59
6030458C11Rik	264.649	265.208	1.00211	0.874009	1	RIKEN cDNA 6030458C11 gene	5.223	5.4635	1.7735	7.22925
6030466F02Rik	0	0	NA	NA	NA	RIKEN cDNA 6030466F02 gene	0	0	0	0.03425
6030468B19Rik	3.72055	0	0	0.644886	1	RIKEN cDNA 6030468B19 gene	0	0.3895	0.02625	0
6030498E09Rik	1.39521	0	0	0.890203	1	RIKEN cDNA 6030498E09 gene	0	0.13325	0	0
6230400D17Rik	15.0989	5.87227	0.388921	0.560101	1	RIKEN cDNA 6230400D17 gene	0.5405	1.5645	5.156	1.429
6230409E13Rik	741.765	376.733	0.507888	0.107689	1	NA	410.718	824.476	904.295	134.647
6230427J02Rik	316.557	260.546	0.823064	0.893111	1	NA	281.219	361.024	324.642	1084.71
6330403A02Rik	23.7909	12.9501	0.544332	0.838043	1	NA	0.2125	0.41325	0.24225	0.1325
6330403K07Rik	1933.45	716.79	0.370731	0.0262684	1	RIKEN cDNA 6330403K07 gene	48.7687	134.578	134.364	64.2613
6330406I15Rik	98.4239	192.092	1.95168	0.266212	1	NA	197.196	112.574	0.2585	130.496
6330407A03Rik	4.83537	11.2975	2.33644	0.838083	1	RIKEN cDNA 6330407A03 gene	0.66025	0.30325	0.065	0.41075
6330407J23Rik	824.189	454.026	0.550876	0.171113	1	NA	488.253	914.326	1093.73	826.732
6330408A02Rik	146.265	127.256	0.870038	0.675315	1	NA	4.10625	4.9105	0.88225	3.04675
6330409N04Rik	635.509	563.779	0.88713	0.778637	1	NA	608.549	709.08	406.967	384.959
6330410L21Rik	1.86027	0	0	0.839332	1	RIKEN cDNA 6330410L21 gene	0	0.0545	0	0.01125
6330416G13Rik	96.1641	114.612	1.19184	0.801537	1	NA	3.449	2.97975	3.10425	0.95025
6330439K17Rik	276.685	148.619	0.537141	0.226699	1	NA	162.346	307.781	377.316	101.685
6330503K22Rik	805.165	336.213	0.41757	0.0530812	1	NA	365.123	894.784	389.849	527.215
6330512M04Rik	92.7111	11.9513	0.128909	0.00550035	0.693117	NA	13.1085	102.837	85.472	94.178
6330527O06Rik	37.3641	10.4722	0.280275	0.332417	1	NA	11.0973	42.2283	0.2585	10.8072
6330545A04Rik	35.0718	39.442	1.12461	0.854658	1	NA	42.2127	39.5983	21.5617	69.5315
6330549D23Rik	71.2937	69.0503	0.968534	0.994663	1	RIKEN cDNA 6330549D23 gene	2.64775	2.85125	1.80225	0.56125
6330578E17Rik	1125.22	897.547	0.797667	0.721216	1	NA	958.196	1267.95	567.99	626.39
6430411K18Rik	0	0	NA	NA	NA	RIKEN cDNA 6430411K18 gen	0	0	0	0
6430527G18Rik	739.652	896.7	1.21233	0.49802	1	NA	960.774	832.899	1408.14	454.13
6430531B16Rik	65.5554	23.2007	0.353909	0.208855	1	NA	2.08975	6.20125	0	0.48225
6430548G04	3.25548	0	0	0.690724	1	NA	0	3.6955	0	0
6430548M08Rik	603.351	371.728	0.616106	0.209161	1	RIKEN cDNA 6430548M08 gene	6.3555	10.7137	8.47925	4.23
6430550D23Rik	24.1769	0.723718	0.0299343	0.145156	1	RIKEN cDNA 6430550D23 gene	0.03825	1.38075	0	0.55725
6430562O15Rik	9.76644	1.06991	0.10955	0.535851	1	RIKEN cDNA 6430562O15 gene	0.066	0.6435	0	0
6430571L13Rik	40.1566	11.6044	0.288978	0.302203	1	RIKEN cDNA 6430571L13 gene	0.5065	1.74475	2.07975	1.6205
6430573F11Rik	3.45537	60.7857	17.5916	0.0101195	0.894463	NA	3.6155	0.2125	0.21775	1.2605
6430598A04Rik	267.396	72.117	0.269701	0.0501108	1	NA	78.4718	295.505	428.565	34.6358
6430704M03Rik	57.8646	10.5025	0.181501	0.212326	1	NA	10.6115	64.308	103.288	65.7542
6430706D22Rik	0	0	NA	NA	NA	RIKEN cDNA 6430706D22 gene	0	0	0	0
6530401N04Rik	231.498	238.048	1.0283	0.896977	1	NA	258.666	259.586	203.023	217.804
6530402F18Rik	21.0123	27.811	1.32356	0.766543	1	RIKEN cDNA 6530402F18 gene	0.706	0.5455	0.25925	0.33125
6530411M01Rik	18.7493	23.4749	1.25204	0.983206	1	RIKEN cDNA 6530411M01 gene	2.1045	1.7275	4.6485	1.37275
6530418L21Rik	633.654	1034.06	1.6319	0.199956	1	NA	1128.86	716.008	549.468	836.628
6720401G13Rik	567.463	414.236	0.729979	0.324247	1	NA	6.83325	9.63325	10.1717	5.542
6720456B07Rik	1317.79	1345.33	1.0209	0.864896	1	NA	1437.92	1483.42	1124.76	3715.93
6720456H20Rik	170.503	320.795	1.88146	0.173932	1	NA	347.171	191.543	177.111	80.7733
6720463M24Rik	43.5379	28.02	0.643578	0.822946	1	NA	29.6148	48.8972	2.08675	5.38875
6720468P15Rik	85.396	38.4041	0.449718	0.375799	1	RIKEN cDNA 6720468P15 gene	2.308	5.26975	0	0.3095
6720483E21Rik	5.20095	1.96272	0.377377	0.777742	1	RIKEN cDNA 6720483E21 gene	0.18475	0.5235	0.023	1.12125
6720489N17Rik	125.183	129.91	1.03777	0.755338	1	RIKEN cDNA 6720489N17 gene	5.275	5.2945	10.811	1.28325
6820408C15Rik	17.1344	0.886321	0.0517277	0.142295	1	RIKEN cDNA 6820408C15 gene	0.05575	1.10225	0	0.3745
6820431F20Rik	248.215	228.84	0.921943	0.799184	1	cadherin 11 pseudogene	2.6745	2.98975	3.371	1.9455
7420426K07Rik	0.465068	0	0	0.981257	1	RIKEN cDNA 7420426K07 gene	0	0.035	0	0
7420461P10Rik	0.465068	0.96965	2.08496	0.953021	1	NA	0.138	0.07075	0	0
7530420F21Rik	0	0	NA	NA	NA	NA	0	0	0	3.512
7630403G23Rik	0.465068	0.692391	1.48879	1	1	RIKEN cDNA 7630403G23 gene	0.0705	0.04875	0	0
8030411F24Rik	0	1.73098	Inf	0.870271	1	NA	0.31625	0	0	0
8030442B05Rik	0.465068	0	0	0.981257	1	RIKEN cDNA 8030442B05 gene	0	0.051	0	0
8030443G20Rik	2.79041	0	0	0.7387	1	RIKEN cDNA 8030443G20 gene	0	0.3485	0.3755	0.054
8030462N17Rik	33.1649	39.232	1.18294	0.747664	1	RIKEN cDNA 8030462N17 gene	1.24925	1.08875	0.02025	0.16325
8430406I07Rik	155.158	297.362	1.91651	0.085461	1	NA	316.068	175.279	430.288	139.554
8430408G22Rik	188.729	182.628	0.967671	0.774721	1	NA	14.7815	16.2675	10.2568	18.5667
8430410A17Rik	89.7854	143.071	1.59348	0.344619	1	NA	150.992	101.652	70.8035	315.452
8430410K20Rik	560.985	513.969	0.91619	0.989288	1	NA	553.223	626.071	457.676	514.955
8430419L09Rik	823.26	506.626	0.61539	0.149356	1	NA	12.7957	21.7183	5.70325	4.333
8430423G03Rik	0.930137	2.63091	2.82852	0.873338	1	RIKEN cDNA 8430423G03 gene	0.45375	0.1645	0	0.13375
8430427H17Rik	592.296	680.261	1.14852	0.646075	1	NA	11.319	10.1888	9.22275	10.4047
8430429K09Rik	28.4668	15.856	0.557	0.801648	1	RIKEN cDNA 8430429K09 gene	0.652	1.23925	1.45325	2.15925
8430431K14Rik	15.4152	25.2851	1.64027	0.682705	1	RIKEN cDNA 8430431K14 gene	0.96575	0.61875	2.0795	0.70075
8430436N08Rik	0	0	NA	NA	NA	RIKEN cDNA 8430436N08 gene	0	0	0	0
8430437L04Rik	0	0	NA	NA	NA	RIKEN cDNA 8430437L04 gene	0	0	0	0
9030025P20Rik	4.57147	6.77453	1.48192	0.771555	1	RIKEN cDNA 9030025P20 gene	0.339	0.24125	0.01625	0.305
9030204H09Rik	0.465068	0	0	0.981257	1	RIKEN cDNA 9030204H09 gene	0	0.0805	0	0.20075
9030224M15Rik	7.14793	33.1682	4.64025	0.23996	1	NA	35.8398	8.2675	0.34775	23.5817
9030418K01Rik	145.268	114.707	0.789621	0.424762	1	NA	124.671	160.996	104.767	86.1338
9030425E11Rik	56.7859	29.4311	0.518283	0.426182	1	NA	30.5708	63.7242	71.166	57.8623
9030612E09Rik	4.42768	11.7923	2.66331	0.541044	1	RIKEN cDNA 9030612E09 gene	0.7075	0.2715	3.015	0.02625
9030617O03Rik	108.956	119.616	1.09784	0.579067	1	NA	3.8125	3.79875	0.04	5.6105
9030619P08Rik	0	1.03859	Inf	0.95037	1	lymphocyte antigen 6 complex pseudogene	0.13325	0	0	0
9030624J02Rik	852.46	898.266	1.05373	0.911811	1	NA	26.763	26.4883	22.3083	10.1463
9030625A04Rik	89.3514	78.7778	0.881662	0.882004	1	NA	83.1737	100.82	32.8155	147.546
9130008F23Rik	69.7342	84.0307	1.20501	0.460351	1	RIKEN cDNA 9130008F23 gene	4.1805	3.67075	2.505	3.1155
9130011E15Rik	263.636	250.577	0.950467	0.853435	1	NA	9.2785	10.0557	2.6585	1.19275
9130011J15Rik	1081.58	1064.52	0.984232	0.972626	1	NA	1134.52	1216.24	903.914	1028.19
9130015L21Rik	0	0	NA	NA	NA	RIKEN cDNA 9130015L21 gene	0	0	0	0
9130017N09Rik	19.8421	9.06787	0.457002	0.608286	1	NA	9.612	22.6947	0	2.45925
9130019O22Rik	69.7292	27.3991	0.392935	0.26207	1	RIKEN cDNA 9130019O22 gene	0.75725	2.01625	1.156	2.72
9130019P16Rik	22.9939	4.86471	0.211565	0.381798	1	RIKEN cDNA 9130019P16 gene	0.115	0.5765	1.2075	0.03825
9130023H24Rik	132.176	134.254	1.01572	0.892956	1	RIKEN cDNA 9130023H24 gene	4.083	4.13575	8.705	0.74125
9130024F11Rik	3.72055	1.57871	0.424323	0.916597	1	RIKEN cDNA 9130024F11 gene	0.0465	0.11325	0	0
9130204L05Rik	9.42842	23.2852	2.46968	0.598796	1	NA	5.1825	2.14175	0	2.20425
9130206I24Rik	40.8286	64.8705	1.58885	0.402449	1	NA	69.3555	46.6833	28.8225	126.118
9130209A04Rik	0	0	NA	NA	NA	RIKEN cDNA 9130209A04 gene	0	0	0	0
9130230L23Rik	2.79041	0	0	0.7387	1	RIKEN cDNA 9130230L23 gene	0	0.21675	0	0
9130401M01Rik	308.357	211.724	0.68662	0.361875	1	RIKEN cDNA 9130401M01 gene	17.2933	26.3245	2.73525	38.793
9130404H23Rik	0.930137	0	0	0.938967	1	NA	0	1.05575	0	0
9130409I23Rik	0	0	NA	NA	NA	RIKEN cDNA 9130409I23 gene	0	0	0	0
9230102K24Rik	1.86027	0	0	0.839332	1	RIKEN cDNA 9230102K24 gene	0	0.16175	0	0
9230102O04Rik	0.930137	0	0	0.938967	1	RIKEN cDNA 9230102O04 gene	0	0.1425	0	0
9230104L09Rik	1.86027	0	0	0.839332	1	NA	0	0.3195	0	0
9230105E05Rik	0	0	NA	NA	NA	RIKEN cDNA 9230105E05 gene	0	0	0	0.04375
9230107M04Rik	2.32534	2.07717	0.893277	1	1	NA	2.29275	2.6395	0	0
9230110C19Rik	89.7476	105.982	1.18089	0.734498	1	NA	6.9455	6.223	16.5153	2.0675
9230110F15Rik	1.05117	0	0	0.882438	1	NA	0	0.10675	0	0
9230112J17Rik	5.58082	13.3426	2.39079	0.484394	1	RIKEN cDNA 9230112J17 gene	0.58075	0.25825	0	0
9230113P08Rik	3.25548	3.46196	1.06342	0.972384	1	NA	3.82125	3.6955	2.85225	0
9230114K14Rik	123.974	66.6896	0.537931	0.240976	1	RIKEN cDNA 9230114K14 gene	3.44125	6.47525	1.133	4.48675
9230115E21Rik	3.36498	16.5433	4.91631	0.500077	1	NA	18.2052	3.797	1.39125	0
9230116N13Rik	30.5517	13.1391	0.430061	0.412803	1	RIKEN cDNA 9230116N13 gene	0.68225	1.61125	0	1.66525
9330020H09Rik	23.5623	45.8158	1.94445	0.307372	1	RIKEN cDNA 9330020H09 gene	1.44575	0.78575	1.16775	3.37825
9330111N05Rik	1.39521	0.692391	0.496265	0.979205	1	RIKEN cDNA 9330111N05 gene	0.05425	0.1125	0	0
9330133O14Rik	31.48	12.3662	0.392826	0.523953	1	RIKEN cDNA 9330133O14 gene	0.46525	1.249	1.594	0.0175
9330151L19Rik	58.6517	69.0257	1.17687	0.961278	1	RIKEN cDNA 9330151L19 gene	2.93825	2.6075	3.72125	6.34725
9330158H04Rik	10.4573	0	0	0.22114	1	RIKEN cDNA 9330158H04 gene	0	0.3815	0.01125	0.014
9330159F19Rik	529.026	699.941	1.32308	0.676531	1	RIKEN cDNA 9330159F19 gene	13.4652	10.5173	11.0742	8.578
9330159M07Rik	4.11118	3.96869	0.96534	0.992591	1	RIKEN cDNA 9330159M07 gene	0.153	0.1635	0.3425	0.07775
9330162B11Rik	3.25548	0	0	0.690724	1	RIKEN cDNA 9330162B11 gene	0	0.16675	0	0
9330175E14Rik	7.71498	12.6419	1.63861	0.676929	1	RIKEN cDNA 9330175E14 gene	0.9095	0.57375	1.22375	0.92825
9330178D15Rik	3.25548	3.11576	0.957082	0.998404	1	RIKEN cDNA 9330178D15 gene	0.0995	0.107	0	0.07125
9330179D12Rik	23.2315	2.75532	0.118603	0.175933	1	RIKEN cDNA 9330179D12 gene	0.1955	1.7095	0.208	0.20525
9330182L06Rik	737.04	303.422	0.411676	0.159816	1	RIKEN cDNA 9330182L06 gene	7.034	17.5353	7.569	0.5945
9430007A20Rik	0.930137	0.692391	0.744397	1	1	NA	0.05425	0.075	0	0
9430008C03Rik	92.0563	60.2661	0.654666	0.605584	1	NA	2.047	3.258	3.27	4.263
9430015G10Rik	226.823	283.436	1.24959	0.980876	1	RIKEN cDNA 9430015G10 gene	11.6203	9.51675	14.4	3.00675
9430016H08Rik	83.3926	163.398	1.95939	0.256757	1	NA	13.007	6.99475	9.743	18.2922
9430019J16Rik	0.465068	3.46196	7.44397	0.761283	1	RIKEN cDNA 9430019J16 gene	0.41	0.05675	0	0.09425
9430020K01Rik	1279.35	1427.06	1.11546	0.514641	1	NA	22.709	21.568	21.3298	8.95
9430021M05Rik	465.145	232.645	0.500157	0.373297	1	RIKEN cDNA 9430021M05 gene	11.5885	23.8435	0.1775	3.0685
9430023L20Rik	507.4	500.469	0.98634	0.877078	1	NA	43.5662	46.1795	47.7285	88.5703
9430031J16Rik	19.346	2.69951	0.139538	0.276901	1	NA	2.823	21.4045	87.763	1.42275
9430032N09Rik	4.1697	9.54121	2.28823	0.774438	1	NA	10.523	4.721	1.38425	15.7387
9430037G07Rik	25.0246	11.6397	0.465129	0.549571	1	RIKEN cDNA 9430037G07 gene	0.40125	0.88625	0.06525	0.138
9430038I01Rik	31.3029	64.3149	2.0546	0.322531	1	RIKEN cDNA 9430038I01 gene	6.235	3.093	3.2665	11.4017
9430041J12Rik	34.1684	81.6081	2.38841	0.356672	1	RIKEN cDNA 9430041J12 gene	3.81575	1.65825	1.84475	3.1345
9430060I03Rik	15.81	8.65489	0.54743	0.469378	1	RIKEN cDNA 9430060I03 gene	0.57075	1.064	1.41275	1.35975
9430076C15Rik	7.35906	24.1446	3.28094	0.267036	1	NA	0.8495	0.27575	0.0315	0.18125
9430076G02Rik	84.7598	2.21404	0.0261214	0.000127555	0.198279	NA	2.52375	94.4345	0	7.9875
9430083A17Rik	40.1252	13.4893	0.336179	0.338407	1	RIKEN cDNA 9430083A17 gene	0.486	1.49525	0.45875	0.3245
9430091E24Rik	14.0563	8.99288	0.639777	0.837923	1	RIKEN cDNA 9430091E24 gene	0.3535	0.60225	1.61375	2.09575
9530002B09Rik	3.25548	0	0	0.690724	1	RIKEN cDNA 9530002B09 gene	0	0.44525	0	0.11475
9530003J23Rik	2.32534	0	0	0.788451	1	RIKEN cDNA 9530003J23 gene	0	0.21575	0	0
9530008L14Rik	0	9.34102	Inf	0.220288	1	NA	10.621	0	0	0
9530026F06Rik	0.465068	0	0	0.981257	1	RIKEN cDNA 9530026F06 gene	0	0.05875	0	0
9530026P05Rik	23.5507	26.8289	1.1392	0.948862	1	RIKEN cDNA 9530026P05 gene	2.93475	2.6385	4.894	4.0035
9530036O11Rik	3.87829	1.59143	0.410342	0.807076	1	RIKEN cDNA 9530036O11Rik	0.06175	0.146	0.65725	0.01675
9530051G07Rik	20.3926	14.3219	0.702312	0.969277	1	RIKEN cDNA 9530051G07 gene	0.36975	0.52175	0.01575	0.01975
9530053A07Rik	50.7997	29.5216	0.581138	0.570134	1	RIKEN cDNA 9530053A07 gene	0.40825	0.71475	0.0045	0
9530059O14Rik	470.007	171.418	0.364715	0.0850271	1	RIKEN cDNA 9530059O14 gene	4.689	13.0793	10.2688	5.1225
9530068E07Rik	1910.79	2674.66	1.39977	0.344283	1	RIKEN cDNA 9530068E07 gene	116.232	87.3015	86.3713	48.8272
9530077C05Rik	243.374	227.051	0.932928	0.831374	1	RIKEN cDNA 9530077C05 gene	11.2888	12.4682	23.5527	5.21675
9530082P21Rik	611.655	518.044	0.846956	0.534081	1	RIKEN cDNA 9530082P21 gene	17.7787	21.5768	15.358	13.2455
9530091C08Rik	85.6828	173.499	2.0249	0.161177	1	RIKEN cDNA 9530091C08 gene	2.37475	1.21775	1.93775	1.67375
9630013A20Rik	0.6307	4.23578	6.71599	0.791717	1	RIKEN cDNA 9630013A20 gene	0.224	0.0355	1.40775	0.12875
9630028B13Rik	0	0.346196	Inf	1	1	RIKEN cDNA 9630028B13 gene	0.01125	0	0	0.063
9630028H03Rik	0	0	NA	NA	NA	RIKEN cDNA 9630028H03 gene	0	0	0	0
9630033F20Rik	188.007	95.3995	0.507424	0.108881	1	NA	2.815	5.711	0.655	3.525
9830001H06Rik	752.913	931.216	1.23682	0.361855	1	NA	7.53575	6.42475	4.62825	4.98725
9830107B12Rik	3.25548	3.83177	1.17702	0.818111	1	RIKEN cDNA 9830107B12 gene	0.10875	0.099	0	0
9830132P13	2.53558	1.03859	0.409606	0.914801	1	NA	1.1465	2.88275	0	3.3805
9830147E19Rik	42.4237	82.8983	1.95406	0.616244	1	NA	1.7735	0.9455	1.42025	0.15725
9930005F22Rik	0.436002	12.6831	29.0896	0.309791	1	NA	13.937	0.49125	0	0
9930012K11Rik	23.0176	32.7179	1.42143	0.490707	1	RIKEN cDNA 9930012K11 gene	1.826	1.317	0.4455	2.75775
9930013L23Rik	34.9629	23.5656	0.674017	0.607607	1	NA	0.35975	0.54475	0.124	1.3825
9930014A18Rik	15.5192	20.7173	1.33495	0.853456	1	RIKEN cDNA 9930014A18 gene	0.4445	0.346	0.005	1.25025
9930021D14Rik	0	0	NA	NA	NA	NA	0	0	0	0
9930021J03Rik	376.551	261.765	0.695165	0.451711	1	RIKEN cDNA 9930021J03 gene	3.5465	5.26025	5.83975	2.06025
9930023K05Rik	37.8749	11.6085	0.306497	0.284612	1	NA	13.293	42.234	42.7803	2.45925
9930032O22Rik	16.4645	2.07717	0.12616	0.440686	1	NA	2.29275	18.683	1.739	0.49175
9930104L06Rik	232.407	193.646	0.833217	0.505766	1	RIKEN cDNA 9930104L06 gene	7.12375	8.8675	3.7045	3.0905
9930111J21Rik1	7.35817	55.8221	7.58641	0.0478133	1	RIKEN cDNA 9930111J21 gene 1	1.49525	0.22	0.56175	0.80075
9930111J21Rik2	0.420467	0.377522	0.897864	0.998096	1	RIKEN cDNA 9930111J21 gene 2	0.00775	0.01	0.1005	0
a	4.18562	1.27745	0.3052	0.890629	1	nonagouti	0.198	0.68275	0	0
A030009H04Rik	34.3306	92.2466	2.68701	0.157716	1	NA	97.8798	38.1112	27.2965	147.494
A130010J15Rik	138.999	99.932	0.718941	0.787765	1	RIKEN cDNA A130010J15 gene	2.82125	4.066	7.01125	1.31175
A130022J15Rik	468.002	355.608	0.759843	0.355253	1	NA	384.092	523.794	98.019	100.032
A130040M12Rik	1.83121	1.98862	1.08596	0.999413	1	RIKEN cDNA A130040M12 gene	2.192	2.075	12.6645	0
A130049A11Rik	4.79527	17.8162	3.71538	0.376444	1	NA	19.1515	5.33725	77.3102	1.87325
A130077B15Rik	0.210233	7.7392	36.8124	0.366817	1	RIKEN cDNA A130077B15 gene	0.3015	0.0095	0.01125	0
A1bg	2.55111	1.03859	0.407112	0.914583	1	alpha-1-B glycoprotein	0.06275	0.15775	0	0.024
A1cf	1.39521	2.52109	1.80697	0.837776	1	APOBEC1 complementation factor	0.0695	0.04125	0	0
A230001M10Rik	0	0.188761	Inf	1	1	RIKEN cDNA A230001M10 gene	0.01	0	2.14125	0.115
A230020J21Rik	4.98195	1.79363	0.360026	0.838609	1	RIKEN cDNA A230020J21 gene	0.115	0.344	0	0.21825
A230028O05Rik	7.90616	1.79363	0.226865	0.744498	1	RIKEN cDNA A230028O05 gene	0.06775	0.321	0	0.249
A230046K03Rik	1099.94	1082.09	0.983772	0.776336	1	NA	19.7905	20.8773	19.7248	2.933
A230050P20Rik	217.346	141.496	0.651021	0.336681	1	NA	9.129	14.3477	21.971	13.3008
A230051G13Rik	18.9151	96.1526	5.08338	0.0597633	1	NA	101.43	21.2082	3.11675	16.9208
A230056P14Rik	18.3059	22.5413	1.23137	0.981642	1	RIKEN cDNA A230056P14 gene	1.73175	1.451	0.02475	3.67575
A230057D06Rik	37.7938	18.2183	0.482044	0.597772	1	RIKEN cDNA A230057D06 gene	0.927	2.09725	3.57	0.42
A230065H16Rik	21.6065	28.5122	1.31961	0.879153	1	NA	4.69175	3.73025	0.05225	3.0915
A230072C01Rik	94.7965	101.83	1.0742	0.986128	1	RIKEN cDNA A230072C01 gene	4.957	4.7815	7.36525	4.363
A230072E10Rik	6.06468	1.67565	0.276296	0.66378	1	RIKEN cDNA A230072E10 gene	0.0555	0.203	0	0.17275
A230073K19Rik	26.7189	13.5173	0.505907	0.605624	1	NA	0.2035	0.4205	0	0.534
A230077H06Rik	0.652215	0	0	0.950669	1	RIKEN cDNA A230077H06 gene	0	0.025	0	0
A230108P19Rik	5.76199	1.59232	0.276349	0.760535	1	RIKEN cDNA A230108P19 gene	0.0705	0.26125	0	0
A2ld1	216.499	255.488	1.18009	0.796819	1	NA	274.697	242.406	254.919	597.015
A2m	302.527	487.219	1.6105	0.42182	1	alpha-2-macroglobulin	10.5995	7.32175	1.378	10.6082
A330021E22Rik	86.5907	70.4488	0.813583	0.720844	1	NA	2.31	2.954	0.0935	0.04925
A330023F24Rik	28.8706	56.2449	1.94817	0.528257	1	RIKEN cDNA A330023F24 gene	1.1665	0.6245	1.1775	0.8085
A330035P11Rik	15.1756	2.82509	0.18616	0.387179	1	RIKEN cDNA A330035P11 gene	0.10975	0.63275	0	0.19275
A330040F15Rik	10.7087	5.30969	0.495831	0.724164	1	RIKEN cDNA A330040F15 gene	0.509	1.07425	0	0.735
A330049M08Rik	4884.92	2806.85	0.574594	0.44636	1	NA	2984.23	5551.84	5903.9	19995.5
A330049N07Rik	1.58235	0.207539	0.131158	0.915499	1	RIKEN cDNA A330049N07 gene	0.012	0.08975	0.013	3.6285
A330050B17Rik	14.4865	39.4724	2.72476	0.356119	1	NA	42.2075	16.095	1.7275	18.7772
A330050F15Rik	0.465068	0	0	0.981257	1	NA	0	0.023	0	0.6285
A330069E16Rik	37.3318	31.0013	0.830426	0.819095	1	RIKEN cDNA A330069E16 gene	3.75175	4.70975	7.38425	11.5895
A330076H08Rik	22.8124	28.6872	1.25753	0.974641	1	RIKEN cDNA A330076H08 gene	1.7025	1.38725	1.056	1.976
A330093E20Rik	0.210233	0	0	0.981257	1	RIKEN cDNA A330093E20 gene	0	0.01	0	0
A3galt2	383.584	155.648	0.405774	0.177506	1	alpha 1,3-galactosyltransferase 2 (isoglobotriaosylceramide synthase)	4.8915	12.5305	0.0815	1.73075
A430005L14Rik	167.508	173.965	1.03855	0.845123	1	RIKEN cDNA A430005L14 gene	16.877	17.1908	11.6585	38.0277
A430033K04Rik	150.888	149.491	0.990743	0.949481	1	RIKEN cDNA A430033K04 gene	5.11975	5.35775	0.07525	0.96575
A430035B10Rik	50.1205	81.5777	1.62763	0.726607	1	RIKEN cDNA A430035B10 gene	4.515	2.9475	15.2525	3.3265
A430075N02	0.465068	2.42337	5.21078	0.856837	1	NA	2.675	0.528	0	1.4755
A430078G23Rik	7.65133	1.57354	0.205656	0.673723	1	NA	0.0575	0.292	0	0.04425
A430084P05Rik	53.606	84.1874	1.57049	0.76587	1	NA	83.625	61.8995	0.2585	80.8697
A430089I19Rik	2.32534	0	0	0.788451	1	RIKEN cDNA A430089I19 gene	0	0.07125	0	0
A430092G05Rik	7.67302	0	0	0.244802	1	NA	0	8.44575	0	0
A430093F15Rik	7.4411	0	0	0.362096	1	RIKEN cDNA A430093F15 gene	0	0.3985	0	0.331
A430105I19Rik	202.289	119.991	0.593163	0.422693	1	NA	2.76875	4.8035	0.06625	0.86925
A430107O13Rik	178.658	224.063	1.25415	0.446892	1	NA	234.834	203.66	96.5757	136.516
A430107P09Rik	0	0	NA	NA	NA	NA	0	0	0	0
A430110N23Rik	54.6236	43.5734	0.797704	0.739307	1	NA	44.0105	61.307	0.34775	27.0325
A4galt	486.145	116.651	0.239951	0.0194703	1	alpha 1,4-galactosyltransferase	5.73675	24.8448	9.843	4.77575
A4gnt	0.465068	0.692391	1.48879	1	1	alpha-1,4-N-acetylglucosaminyltransferase	0.02775	0.01925	0.2885	0
A530013C23Rik	3.46571	7.33871	2.11752	0.60101	1	RIKEN cDNA A530013C23 gene	0.3605	0.17775	0	0.05825
A530016L24Rik	10.1889	1.03859	0.101933	0.440517	1	RIKEN cDNA A530016L24 gene	0.0435	0.43725	0.02375	0.03325
A530032D15Rik	7.14166	4.75115	0.665273	0.979921	1	RIKEN cDNA A530032D15Rik gene	0.278	0.4595	0	0
A530053G22Rik	0	0	NA	NA	NA	RIKEN cDNA A530053G22 gene	0	0	0	0.03025
A530054K11Rik	110.589	139.549	1.26187	0.382537	1	NA	2.89925	2.3985	0.90675	0.591
A530058N18Rik	0	0	NA	NA	NA	RIKEN cDNA A530058N18 gene	0	0	0	0.1225
A530064D06Rik	3.72055	27.8222	7.47797	0.170624	1	RIKEN cDNA A530064D06 gene	1.599	0.22175	0	0.02575
A530088E08Rik	5.79105	1.45366	0.251019	0.780469	1	RIKEN cDNA A530088E08 gene	0.09025	0.36625	0	0.07325
A530098C11Rik	0.930137	0	0	0.938967	1	NA	0	1.05575	0	0
A530099J19Rik	10.1486	35.6798	3.51575	0.307895	1	NA	1.3185	0.421	0	0
A630001G21Rik	7.76832	72.7204	9.36115	0.131971	1	RIKEN cDNA A630001G21 gene	3.87175	0.4595	0	0.6005
A630007B06Rik	224.113	338.089	1.50856	0.438111	1	NA	13.2133	9.06275	5.9145	14.1975
A630010A05Rik	0.465068	0.346196	0.744397	1	1	RIKEN cDNA A630010A05 gene	0.0235	0.0325	0	0
A630033H20Rik	11.1233	14.3458	1.28971	0.748164	1	NA	0.42	0.3765	0	0
A630055G03Rik	0.677306	0.534957	0.78983	0.979212	1	NA	0.56975	0.74425	0	4.856
A630066F11Rik	32.5466	11.3845	0.349792	0.430563	1	RIKEN cDNA A630066F11 gene	0.9495	2.93025	9.79525	3.74425
A630072M18Rik	80.7643	109.934	1.36117	0.546011	1	RIKEN cDNA A630072M18 gene	2.18425	1.67925	0.84025	4.108
A630073D07Rik	0	0	NA	NA	NA	RIKEN cDNA A630073D07 gene	0	0	0	0
A630075F10Rik	11.1144	8.73083	0.785542	0.962917	1	RIKEN cDNA A630075F10 gene	0.44675	0.58575	0	0.18325
A630077J23Rik	6.81667	0.770551	0.113039	0.545501	1	RIKEN cDNA A630077J23 gene	0.08375	0.81825	0	1.687
A630089N07Rik	16.8682	15.3632	0.910781	0.943097	1	RIKEN cDNA A630089N07 gene	0.78025	0.9025	0.6925	0.81725
A630095E13Rik	0.930137	0.692391	0.744397	1	1	NA	0.12275	0.1695	0	0
A630095N17Rik	0	0	NA	NA	NA	RIKEN cDNA A630095N17 gene	0	0	0	0
A730008H23Rik	0	0	NA	NA	NA	RIKEN cDNA A730008H23 gene	0	0	0	0
A730011L01Rik	240.665	162.209	0.674005	0.330817	1	NA	176.931	270.486	503.567	135.304
A730015I17	7.4411	1.03859	0.139574	0.604522	1	NA	1.1465	8.4465	0	0.75625
A730017C20Rik	225.537	80.432	0.356624	0.163476	1	NA	4.4335	12.817	25.3663	2.19575
A730017L22Rik	44.247	34.6564	0.783248	0.894367	1	RIKEN cDNA A730017L22 gene	1.54125	2.091	0.9145	1.125
A730018C14Rik	1.39521	2.76956	1.98506	0.904563	1	RIKEN cDNA A730018C14 gene	0.174	0.09025	0	0
A730020E08Rik	21.3039	16.9208	0.794254	0.727255	1	RIKEN cDNA A730020E08 gene	1.1255	1.4545	0.6645	0.52475
A730020M07Rik	0.465068	0.346196	0.744397	1	1	RIKEN cDNA A730020M07 gene	0.01375	0.019	0	0.03175
A730037C10Rik	6.04589	0	0	0.451263	1	NA	0	6.863	0	0
A730043L09	2.79041	0	0	0.7387	1	NA	0	3.1675	0	0
A730046J19Rik	5.11575	0.692391	0.135345	0.699352	1	RIKEN cDNA A730046J19 gene	0.01625	0.12325	0.04425	0.00925
A730056A06Rik	13.2321	1.88761	0.142653	0.619558	1	RIKEN cDNA A730056A06 gene	0.063	0.505	0	3.231
A730069N07Rik	62.2679	31.2202	0.501385	0.38679	1	NA	32.5108	70.541	97.1827	36.1593
A730082K24Rik	4.65068	0	0	0.560276	1	RIKEN cDNA A730082K24 gene	0	0.255	0	0
A730085A09Rik	2.79041	4.12132	1.47696	0.802139	1	NA	4.40575	3.1675	29.9733	20.0025
A730090H04Rik	0	2.07717	Inf	0.82976	1	NA	0.1375	0	0	0
A730090N16Rik	3.24195	0	0	0.676025	1	RIKEN cDNA A730090N16 gene	0	0.264	1.878	0.71425
A730098P11Rik	32.5656	29.8149	0.915533	0.976869	1	NA	0.614	0.7125	0.63725	0.546
A830007P12Rik	129.224	172.851	1.33761	0.408584	1	NA	180.081	147.381	148.511	40.6562
A830010M20Rik	148.766	66.3818	0.446217	0.136645	1	RIKEN cDNA A830010M20 gene	1.0475	2.45425	0.30725	0.94025
A830018L16Rik	242.113	140.493	0.580279	0.350273	1	RIKEN cDNA A830018L16 gene	1.8475	3.221	0.5625	1.27375
A830019L24Rik	0	5.23611	Inf	0.445714	1	RIKEN cDNA A830019L24 gene	0.335	0	0	0.053
A830080D01Rik	240.341	255.08	1.06133	0.722635	1	NA	8.166	8.01425	21.162	8.4125
A830082N09Rik	11.1616	0.943805	0.0845579	0.527552	1	RIKEN cDNA A830082N09 gene	0.012	0.1615	0	0.1095
A830093I24Rik	8.44469	2.51075	0.297317	0.599705	1	NA	2.6355	9.307	30.406	16.477
A930001A20Rik	0	0	NA	NA	NA	RIKEN cDNA A930001A20 gene	0	0	0	0.027
A930001N09Rik	670.01	569.041	0.849303	0.803682	1	NA	613.142	755.951	319.798	718.67
A930003A15Rik	0	0.346196	Inf	1	1	RIKEN cDNA A930003A15 gene	0.034	0	0	0
A930003O13Rik	0	3.68087	Inf	0.592251	1	RIKEN cDNA A930003O13 gene	0.1975	0	0	0
A930004D18Rik	36.6319	38.5652	1.05278	0.668406	1	RIKEN cDNA A930004D18 gene	1.12325	1.14775	0.31725	0.522
A930005H10Rik	182.32	136.198	0.747029	0.596692	1	RIKEN cDNA A930005H10 gene	10.3392	14.5672	26.3848	32.8835
A930005I04Rik	17.884	24.9253	1.39372	0.860478	1	NA	27.13	19.7782	0.2585	18.807
A930006I01Rik	9.06207	0	0	0.276435	1	RIKEN cDNA A930006I01 gene	0	0.4605	0	0.6355
A930007I19Rik	7.86156	7.48687	0.952339	0.907629	1	RIKEN cDNA A930007I19 gene	0.3525	0.385	0.31475	0.0555
A930011G23Rik	4.48907	0	0	0.469137	1	RIKEN cDNA A930011G23 gene	0	0.15	0	0.116
A930011O12Rik	120.427	41.3424	0.343299	0.0641585	1	NA	1.10025	3.324	3.58425	1.60875
A930012L18Rik	7.86086	5.81083	0.73921	0.971825	1	RIKEN cDNA A930012L18 gene	0.2585	0.371	2.10025	0.34425
A930013F10Rik	33.3456	29.0769	0.871987	0.755118	1	RIKEN cDNA A930013F10 gene	1.3285	1.53175	3.0815	1.47025
A930015D03Rik	9.63777	20.8383	2.16215	0.609872	1	RIKEN cDNA A930015D03 gene	2.761	1.37525	5.679	1.1485
A930017M01Rik	1.39521	1.79897	1.28939	0.927197	1	Smg-5 homolog, nonsense mediated mRNA decay factor pseudogene	0.06125	0.04725	2.99025	0.01275
A930018P22Rik	10.9522	28.891	2.63791	0.26679	1	RIKEN cDNA A930018P22 gene	3.771	1.51125	1.28475	0.97025
A930019D19Rik	6.33856	0.382691	0.060375	0.545482	1	RIKEN cDNA A930019D19 gene	0.04075	0.743	0	0.04575
A930038C07Rik	269.065	504.176	1.8738	0.132244	1	NA	545.949	300.212	226.548	125.647
AA387883	16.9617	2.07637	0.122415	0.30063	1	expressed sequence AA387883	0.12275	1.114	5.288	0.6425
AA388235	108.917	21.9922	0.201918	0.046416	1	expressed sequence AA388235	0.60725	3.14225	5.95475	2.1295
AA415398	22.4909	5.1714	0.229933	0.361122	1	NA	0.284	1.338	9.1925	3.16
AA465934	8.15028	13.2447	1.62506	0.727183	1	expressed sequence AA465934	3.7075	2.3425	0.44125	4.38375
AA467197	2.62005	6.45081	2.46209	0.885645	1	expressed sequence AA467197	1.05875	0.447	1.7795	0.13625
AA474331	1.91009	3.86421	2.02305	0.949898	1	NA	0.5315	0.26775	0	0
AA543186	9.22695	12.7879	1.38593	0.765573	1	expressed sequence AA543186	0.82925	0.61	0.04075	0.41375
AA545190	0	0	NA	NA	NA	EST AA545190	0	0	0	0
AA619741	3.72055	0	0	0.644886	1	PHD finger protein 19 pseudogene	0	0.15775	0	0
AA792892	0.465068	0	0	0.981257	1	expressed sequence AA792892	0	0.0435	0	0
AA960436	149.241	277.645	1.86038	0.0885395	1	NA	297.092	169.611	1.23625	252.526
AA986860	64.8682	63.6549	0.981295	0.69047	1	expressed sequence AA986860	2.3705	2.49175	4.49575	0.40825
AA987161	183.768	157.246	0.855677	0.667598	1	NA	3.44225	4.24525	0.8945	1.74175
Aaas	232.548	123.779	0.532273	0.185724	1	achalasia, adrenocortical insufficiency, alacrimia	7.12825	14.1832	23.8635	6.36775
Aacs	2847.05	1481.83	0.52048	0.10322	1	acetoacetyl-CoA synthetase	50.2563	99.1398	60.481	20.6825
Aadac	1.39521	0.89993	0.645016	1	1	arylacetamide deacetylase	0.077	0.122	0	0.03775
Aadacl2	1.39521	0	0	0.890203	1	arylacetamide deacetylase like 2	0	0.09925	0	0
Aadacl3	1.39521	0	0	0.890203	1	arylacetamide deacetylase like 3	0	0.05025	0	0
Aadat	0	9.76543	Inf	0.194123	1	aminoadipate aminotransferase	0.57975	0	0.01575	0
Aagab	608.567	645.252	1.06028	0.88014	1	alpha- and gamma-adaptin binding protein	26.668	26.1913	17.02	9.7385
Aak1	541.738	431.926	0.797298	0.525068	1	AP2 associated kinase 1	2.3835	3.127	3.18625	1.665
Aamp	2287.69	2202.69	0.962847	0.9094	1	angio-associated migratory protein	129.644	139.988	122.04	136.043
Aanat	6.08419	0	0	0.366898	1	arylalkylamine N-acetyltransferase	0	0.46025	0	0
Aard	22.1685	23.7076	1.06943	0.779402	1	alanine and arginine rich domain containing protein	1.92225	1.811	0.01925	2.8865
Aars	1034.26	1053.67	1.01876	0.920122	1	alanyl-tRNA synthetase	30.2817	30.9295	35.287	8.9655
Aars2	273.171	182.595	0.668425	0.258232	1	alanyl-tRNA synthetase 2, mitochondrial	5.9115	8.99725	3.83375	1.5005
Aarsd1	390.978	264.63	0.676841	0.31402	1	alanyl-tRNA synthetase domain containing 1	21.1795	32.5275	48.7255	45.0988
Aasdh	106.377	128.869	1.21143	0.744146	1	aminoadipate-semialdehyde dehydrogenase	3.81175	3.2075	2.57	0.91825
Aasdhppt	512.464	427.523	0.83425	0.468488	1	aminoadipate-semialdehyde dehydrogenase-phosphopantetheinyl transferase	16.3083	19.8897	7.893	5.7905
Aass	57.2415	66.4475	1.16083	0.514899	1	aminoadipate-semialdehyde synthase	1.8155	1.749	4.9775	0.9175
Aatf	338.324	371.787	1.09891	0.780496	1	apoptosis antagonizing transcription factor	21.9065	20.929	12.502	20.3248
Aatk	7322.31	8808.43	1.20296	0.395279	1	apoptosis-associated tyrosine kinase	165.53	144.134	145.001	139.639
AB099516	5.44789	0	0	0.388058	1	NA	0	6.1025	0	3.073
AB124611	79.576	124.324	1.56233	0.548405	1	cDNA sequence AB124611	9.59075	6.91275	7.99375	9.27525
Abat	1235.51	1302.34	1.05409	0.905827	1	4-aminobutyrate aminotransferase	30.1765	29.7952	24.451	16.2482
Abca1	1054.52	2176.34	2.06382	0.0402664	1	ATP-binding cassette, sub-family A (ABC1), member 1	22.4303	11.5865	9.8885	9.6155
Abca12	6.72119	0	0	0.400713	1	ATP-binding cassette, sub-family A (ABC1), member 12	0	0.09125	0	0.0315
Abca13	49.0309	4.77696	0.0974276	0.387729	1	ATP-binding cassette, sub-family A (ABC1), member 13	0.033	0.346	0.00225	0.038
Abca14	4.56148	2.39124	0.524225	0.971427	1	ATP-binding cassette, sub-family A (ABC1), member 14	0.04525	0.096	0.00525	0.51775
Abca15	10.6966	0.692391	0.0647302	0.382728	1	ATP-binding cassette, sub-family A (ABC1), member 15	0.01425	0.22625	0.01925	0.006
Abca16	6.51096	1.62038	0.248869	0.785506	1	ATP-binding cassette, sub-family A (ABC1), member 16	0.0335	0.14025	0	0.033
Abca17	2.74581	3.14709	1.14614	0.977231	1	ATP-binding cassette, sub-family A (ABC1), member 17	0.06575	0.05975	0.77775	0.01675
Abca2	2031.02	1259.82	0.620292	0.227964	1	ATP-binding cassette, sub-family A (ABC1), member 2	16.7372	28.1195	20.6642	25.1537
Abca3	824.56	409.382	0.496485	0.0801746	1	ATP-binding cassette, sub-family A (ABC1), member 3	6.69575	14.1145	4.411	3.07775
Abca4	18.3248	10.9208	0.595958	0.871167	1	ATP-binding cassette, sub-family A (ABC1), member 4	0.16475	0.28475	0.004	0.05425
Abca5	457.054	135.882	0.2973	0.040224	1	ATP-binding cassette, sub-family A (ABC1), member 5	1.7385	6.108	2.59	1.215
Abca6	259.921	473.296	1.82092	0.0855665	1	ATP-binding cassette, sub-family A (ABC1), member 6	8.729	5.098	12.3265	3.91925
Abca7	1322.65	437.22	0.330563	0.0564985	1	ATP-binding cassette, sub-family A (ABC1), member 7	7.1305	22.0918	9.151	2.7355
Abca8a	4944.63	10518.7	2.1273	0.0165778	1	ATP-binding cassette, sub-family A (ABC1), member 8a	201.907	98.9188	163.201	66.2705
Abca8b	937.75	2118.34	2.25896	0.0142268	0.995527	ATP-binding cassette, sub-family A (ABC1), member 8b	37.1235	17.1178	42.7625	9.9135
Abca9	798.103	1884.32	2.361	0.213598	1	ATP-binding cassette, sub-family A (ABC1), member 9	30.8235	14.4238	14.9403	12.9745
Abcb10	307.315	229.631	0.747218	0.649533	1	ATP-binding cassette, sub-family B (MDR/TAP), member 10	5.73175	7.94375	9.37575	4.71375
Abcb11	11.6379	1.73098	0.148736	0.429493	1	ATP-binding cassette, sub-family B (MDR/TAP), member 11	0.03875	0.267	0.08675	0.062
Abcb1a	249.64	186.754	0.748094	0.948189	1	ATP-binding cassette, sub-family B (MDR/TAP), member 1A	4.0365	5.67125	8.26375	1.36875
Abcb1b	37.8833	111.596	2.94579	0.104304	1	ATP-binding cassette, sub-family B (MDR/TAP), member 1B	2.693	0.99325	0.62425	0.51675
Abcb4	36.127	1.35888	0.037614	0.0198081	1	ATP-binding cassette, sub-family B (MDR/TAP), member 4	0.03425	0.97325	0.10125	0.235
Abcb5	4.65068	1.38478	0.297759	0.82086	1	ATP-binding cassette, sub-family B (MDR/TAP), member 5	0.03925	0.13525	0	0
Abcb6	292.151	272.702	0.933427	0.710266	1	ATP-binding cassette, sub-family B (MDR/TAP), member 6	9.9855	11.0977	9.132	2.57475
Abcb7	101.435	122.535	1.20801	0.445804	1	ATP-binding cassette, sub-family B (MDR/TAP), member 7	2.2705	1.97975	6.9105	1.7475
Abcb8	482.234	483.527	1.00268	0.828891	1	ATP-binding cassette, sub-family B (MDR/TAP), member 8	17.647	18.2625	24.406	6.256
Abcb9	437.463	237.802	0.543593	0.213266	1	ATP-binding cassette, sub-family B (MDR/TAP), member 9	7.65975	14.5087	13.4317	4.22675
Abcc1	249.749	212.428	0.850566	0.729059	1	ATP-binding cassette, sub-family C (CFTR/MRP), member 1	3.8175	4.68425	3.0065	2.739
Abcc10	185.881	169.89	0.913971	0.766872	1	ATP-binding cassette, sub-family C (CFTR/MRP), member 10	3.19475	3.626	3.18	0.4205
Abcc12	14.124	0.346196	0.0245112	0.143098	1	ATP-binding cassette, sub-family C (CFTR/MRP), member 12	0.0085	0.3565	0	0.04825
Abcc2	13.9521	6.23152	0.446638	0.763552	1	ATP-binding cassette, sub-family C (CFTR/MRP), member 2	0.127	0.29225	0.2365	0.032
Abcc3	124.591	308.563	2.47661	0.305781	1	ATP-binding cassette, sub-family C (CFTR/MRP), member 3	6.2525	2.83075	0.19325	0.311
Abcc4	307.629	301.151	0.978942	0.824804	1	ATP-binding cassette, sub-family C (CFTR/MRP), member 4	5.517	5.79325	4.323	1.079
Abcc5	1304.1	875.055	0.671004	0.255972	1	ATP-binding cassette, sub-family C (CFTR/MRP), member 5	15.0335	23.425	15.4102	15.4685
Abcc6	9.86192	12.3996	1.25732	1	1	ATP-binding cassette, sub-family C (CFTR/MRP), member 6	0.27125	0.22675	0.014	0.2765
Abcc8	34.7457	37.5923	1.08192	0.774304	1	ATP-binding cassette, sub-family C (CFTR/MRP), member 8	0.83875	0.77075	0.6975	0.33
Abcc9	53.5967	70.8115	1.32119	0.378423	1	ATP-binding cassette, sub-family C (CFTR/MRP), member 9	0.98525	0.804	0.0855	1.17875
Abcd1	331.661	608.47	1.83461	0.0851741	1	ATP-binding cassette, sub-family D (ALD), member 1	18.8328	11.005	9.9275	2.27125
Abcd2	94.2528	165.966	1.76086	0.120874	1	ATP-binding cassette, sub-family D (ALD), member 2	3.15475	1.9255	2.4745	1.26775
Abcd3	1170.72	1293.93	1.10524	0.872301	1	ATP-binding cassette, sub-family D (ALD), member 3	40.996	38.4642	53.281	28.559
Abcd4	218.439	218.95	1.00234	0.796575	1	ATP-binding cassette, sub-family D (ALD), member 4	9.11	9.63925	2.53225	16.1845
Abce1	1106.49	779.159	0.704174	0.30699	1	ATP-binding cassette, sub-family E (OABP), member 1	21.8622	32.1865	18.2602	7.881
Abcf1	547.815	479.467	0.875235	0.747798	1	ATP-binding cassette, sub-family F (GCN20), member 1	16.0712	19.3702	15.6905	27.6928
Abcf2	682.201	593.314	0.869706	0.630697	1	ATP-binding cassette, sub-family F (GCN20), member 2	24.7142	29.4075	22.2432	16.174
Abcf3	770.633	528.748	0.686121	0.344463	1	ATP-binding cassette, sub-family F (GCN20), member 3	17.1273	26.047	22.2845	8.59475
Abcg1	1403.52	1492.21	1.06319	0.877123	1	ATP binding cassette subfamily G member 1	27.319	27.0598	45.0915	55.9898
Abcg2	914.384	912.354	0.99778	0.891705	1	ATP binding cassette subfamily G member 2 (Junior blood group)	39.2765	41.0335	20.105	11.931
Abcg3	14.9521	29.7616	1.99046	0.59366	1	ATP binding cassette subfamily G member 3	0.97175	0.56375	0	0.12675
Abcg4	435.282	140.973	0.323867	0.0474145	1	ATP binding cassette subfamily G member 4	4.15	13.2948	6.8115	6.076
Abcg5	0.465068	2.76956	5.95518	0.824457	1	ATP binding cassette subfamily G member 5	0.13425	0.02325	0	0.014
Abcg8	0.839362	0	0	0.923231	1	ATP binding cassette subfamily G member 8	0	0.025	0.26625	0.02325
Abhd1	4.8136	8.70122	1.80763	0.824416	1	abhydrolase domain containing 1	0.68275	0.3935	1.09525	1.078
Abhd10	595.837	342.078	0.574113	0.136828	1	abhydrolase domain containing 10	12.761	22.8723	15.439	18.1717
Abhd11	478.348	359.112	0.750734	0.429881	1	abhydrolase domain containing 11	22.8193	31.3035	40.9895	34.0677
Abhd12	3053.99	2835.9	0.92859	0.800396	1	abhydrolase domain containing 12	152.052	173.588	103.188	195.606
Abhd12b	0	0	NA	NA	NA	abhydrolase domain containing 12B	0	0	0.06375	0
Abhd13	124.851	132.138	1.05837	0.983875	1	abhydrolase domain containing 13	2.71025	2.7165	1.882	1.24725
Abhd14a	535.063	541.018	1.01113	0.960548	1	abhydrolase domain containing 14A	40.6562	41.6645	46.9805	108.654
Abhd14b	538.652	321.842	0.597496	0.168261	1	abhydrolase domain containing 14b	23.4415	40.858	39.7765	58.7475
Abhd15	236.393	228.435	0.966334	0.953739	1	abhydrolase domain containing 15	7.03075	8.2005	7.8335	3.94425
Abhd16a	1391.31	1177.35	0.846213	0.579328	1	abhydrolase domain containing 16A	64.7335	79.1642	72.9322	58.1022
Abhd16b	0	2.26513	Inf	0.756681	1	abhydrolase domain containing 16B	0.12675	0	0	0
Abhd2	489.147	398.791	0.815278	0.741294	1	abhydrolase domain containing 2	14.731	18.712	18.2057	1.35475
Abhd3	401.56	378.773	0.943254	0.882957	1	abhydrolase domain containing 3	21.5785	23.697	32.3323	7.154
Abhd4	4759.21	6520.93	1.37017	0.413498	1	abhydrolase domain containing 4	256.917	194.154	177.541	148.297
Abhd5	404.498	404.69	1.00047	0.99684	1	abhydrolase domain containing 5	13.7043	14.39	16.4372	13.5297
Abhd6	333.509	282.428	0.846838	0.693174	1	abhydrolase domain containing 6	15.022	18.532	23.4342	31.3283
Abhd8	1056.42	596.857	0.564982	0.0937126	1	abhydrolase domain containing 8	32.5665	59.0115	12.632	29.0173
Abi1	1592.64	1440.58	0.904523	0.705615	1	abl-interactor 1	43.7867	50.806	33.78	23.5085
Abi2	439.846	550.336	1.2512	0.579815	1	abl-interactor 2	9.898	8.20425	8.8255	5.74925
Abi3	49.7882	75.6173	1.51878	0.542452	1	ABI gene family, member 3	1.8865	1.3815	0.0085	2.535
Abi3bp	437.453	474.816	1.08541	0.636056	1	ABI gene family, member 3 (NESH) binding protein	10.543	10.3835	1.3595	5.27425
Abl1	291.633	474.261	1.62623	0.289424	1	c-abl oncogene 1, non-receptor tyrosine kinase	6.345	4.12275	3.398	2.843
Abl2	211.957	184.053	0.86835	0.795277	1	v-abl Abelson murine leukemia viral oncogene 2 (arg, Abelson-related gene)	1.838	2.22275	4.036	1.56125
Ablim1	1548.25	984.919	0.636151	0.216579	1	actin-binding LIM protein 1	14.989	24.3433	9.21525	3.675
Ablim2	154.079	185.204	1.20201	0.816892	1	actin-binding LIM protein 2	5.36375	4.51175	6.0135	3.37925
Ablim3	301.071	89.6143	0.297651	0.0306239	1	actin binding LIM protein family, member 3	2.16	7.29675	8.92025	2.053
Abo	5.32599	0.692391	0.130002	0.675634	1	ABO blood group (transferase A, alpha 1-3-N-acetylgalactosaminyltransferase, transferase B, alpha 1-3-galactosyltransferase)	0.04275	0.33875	0.6215	0
Abp1	7.4411	1.73098	0.232624	0.690875	1	NA	1.91075	8.4465	0	0
Abpa	2.79041	0	0	0.7387	1	NA	0	3.1675	0	0
Abpb	0.225769	0	0	0.981257	1	NA	0	0.248	0	0
Abpd	0	0	NA	NA	NA	NA	0	0	0	0
Abpe	0	0	NA	NA	NA	NA	0	0	0	0
Abpg	1.86027	0.346196	0.186099	0.90294	1	NA	0.38225	2.11175	0	0
Abpz	0	0	NA	NA	NA	NA	0	0	0	0
Abr	1331.51	894.794	0.672014	0.204401	1	active BCR-related gene	16.5317	25.4138	13.8453	4.7215
Abra	0.210233	0.346196	1.64672	1	1	actin-binding Rho activating protein	0.02175	0.01375	0	0.07475
Abt1	198.075	182.843	0.923099	0.801666	1	activator of basal transcription 1	4.468	5.0165	4.8915	10.6067
Abtb1	715.299	609.778	0.85248	0.630213	1	ankyrin repeat and BTB (POZ) domain containing 1	34.3068	42.5393	36.1067	40.3975
Abtb2	978.55	625.325	0.639032	0.158431	1	ankyrin repeat and BTB (POZ) domain containing 2	14.6855	23.8603	6.93375	13.6045
Acaa1a	824.482	789.982	0.958155	0.982569	1	acetyl-Coenzyme A acyltransferase 1A	48.2845	52.5187	29.3117	73.0577
Acaa1b	7.11259	3.25984	0.45832	0.888225	1	acetyl-Coenzyme A acyltransferase 1B	0.206	0.48075	0.10925	0.2825
Acaa2	1593.04	1973.43	1.23879	0.574003	1	acetyl-Coenzyme A acyltransferase 2 (mitochondrial 3-oxoacyl-Coenzyme A thiolase)	141.163	118.785	118.706	213.221
Acaca	281.24	286.062	1.01715	0.970784	1	acetyl-Coenzyme A carboxylase alpha	3.39875	3.486	3.5205	4.10525
Acacb	120.439	86.1597	0.715381	0.828997	1	acetyl-Coenzyme A carboxylase beta	1.0685	1.57975	2.01025	0.66925
Acad10	96.8429	68.1179	0.703386	0.694688	1	acyl-Coenzyme A dehydrogenase family, member 10	1.9565	2.94625	3.83525	7.59925
Acad11	312.577	144.889	0.463529	0.0791942	1	acyl-Coenzyme A dehydrogenase family, member 11	4.625	10.3365	2.4535	1.416
Acad12	21.1159	45.8448	2.17111	0.364456	1	acyl-Coenzyme A dehydrogenase family, member 12	2.0785	1.013	2.37175	4.3415
Acad8	444.033	504.536	1.13626	0.743093	1	acyl-Coenzyme A dehydrogenase family, member 8	19.09	17.285	31.4572	5.349
Acad9	408.16	457.939	1.12196	0.628407	1	acyl-Coenzyme A dehydrogenase family, member 9	12.5495	11.681	11.6258	7.01525
Acadl	2177.76	1990.22	0.913886	0.635295	1	acyl-Coenzyme A dehydrogenase, long-chain	110.33	124.569	101.51	105.043
Acadm	757.739	928.481	1.22533	0.402256	1	acyl-Coenzyme A dehydrogenase, medium chain	47.954	41.2135	59.9168	37.776
Acads	211.137	201.224	0.95305	0.896323	1	acyl-Coenzyme A dehydrogenase, short chain	11.4405	12.754	16.9155	9.218
Acadsb	640.936	804.262	1.25482	0.524284	1	acyl-Coenzyme A dehydrogenase, short/branched chain	25.7523	21.375	37.597	17.083
Acadvl	1061.83	1194.99	1.12541	0.808955	1	acyl-Coenzyme A dehydrogenase, very long chain	58.3068	54.1748	56.2715	44.8805
Acan	1.39521	3.43468	2.46178	0.805377	1	aggrecan	0.0505	0.0215	0	0.036
Acap1	12.7288	16.6392	1.30722	0.726949	1	ArfGAP with coiled-coil, ankyrin repeat and PH domains 1	0.7075	0.58325	0	0.10775
Acap2	377.457	305.98	0.810635	0.787413	1	ArfGAP with coiled-coil, ankyrin repeat and PH domains 2	5.02125	6.55675	8.22825	5.54775
Acap3	695.816	440.868	0.633598	0.308286	1	ArfGAP with coiled-coil, ankyrin repeat and PH domains 3	11.0762	17.83	7.77525	1.261
Acat1	1432.56	1492.86	1.04209	0.826921	1	acetyl-Coenzyme A acetyltransferase 1	47.239	47.4252	36.4083	35.559
Acat2	1060.98	732.265	0.690176	0.294461	1	acetyl-Coenzyme A acetyltransferase 2	37.8395	56.538	45.2245	17.0452
Acat3	0.465068	1.16358	2.50195	0.931381	1	acetyl-Coenzyme A acetyltransferase 3	0.06175	0.0265	1.038	0.044
Acbd3	201.961	268.904	1.33147	0.642179	1	acyl-Coenzyme A binding domain containing 3	8.2905	6.5385	6.06175	8.99925
Acbd4	699.979	533.879	0.762707	0.368001	1	acyl-Coenzyme A binding domain containing 4	27.604	37.2935	29.944	24.1887
Acbd5	1010.86	1015.93	1.00502	0.801146	1	acyl-Coenzyme A binding domain containing 5	28.8365	29.5892	15.3038	9.082
Acbd6	252.887	224.145	0.886344	0.62211	1	acyl-Coenzyme A binding domain containing 6	12.4128	14.4595	21.542	29.42
Acbd7	29.7505	12.031	0.404397	0.285861	1	acyl-Coenzyme A binding domain containing 7	2.464	6.22675	11.649	0.8145
Accn1	519.293	67.2955	0.129591	0.0278978	1	NA	73.28	574.945	60.5487	95.5823
Accn2	162.834	84.1504	0.516786	0.357677	1	NA	90.722	181.475	120.153	85.2507
Accn3	480.517	426.544	0.887677	0.83242	1	NA	453.952	531.377	126.287	357.665
Accn4	3.72055	0.207539	0.0557817	0.749212	1	NA	0.238	4.22325	0	0
Accn5	3.72055	0	0	0.644886	1	NA	0	4.22325	0	0
Accs	59.5693	23.5617	0.395534	0.269836	1	1-aminocyclopropane-1-carboxylate synthase (non-functional)	1.2965	3.307	0.13725	0.476
Accsl	2.95604	6.20576	2.09935	0.676835	1	1-aminocyclopropane-1-carboxylate synthase (non-functional)-like	0.2935	0.15025	0	0
Acd	242.038	284.212	1.17424	0.863799	1	adrenocortical dysplasia	21.0912	18.872	3.539	30.191
Ace	48.5218	46.4321	0.956935	0.744041	1	angiotensin I converting enzyme (peptidyl-dipeptidase A) 1	0.90925	1.04375	0.442	0.3005
Ace2	8.48823	33.4121	3.93628	0.242776	1	angiotensin I converting enzyme (peptidyl-dipeptidase A) 2	0.96425	0.2655	0	0.20225
Acer1	1.86027	0.692391	0.372199	0.943805	1	alkaline ceramidase 1	0.0315	0.08675	0	0.054
Acer2	95.549	112.027	1.17246	0.430654	1	alkaline ceramidase 2	2.89425	2.58425	1.48775	0.43325
Acer3	500.479	516.318	1.03165	0.843944	1	alkaline ceramidase 3	13.475	13.7858	10.707	7.2155
Ache	712.235	335.237	0.470684	0.0913565	1	acetylcholinesterase	16.8485	36.1598	65.908	7.241
Acin1	327.861	281.405	0.858305	0.781148	1	apoptotic chromatin condensation inducer 1	6.09275	7.402	6.59625	9.511
Acly	8707.69	6136.83	0.704761	0.28588	1	ATP citrate lyase	148.738	217.028	172.387	40.6097
Acmsd	3.97814	0.415077	0.104339	0.711321	1	amino carboxymuconate semialdehyde decarboxylase	0.0205	0.1965	0.224	0.20825
Acn9	135.283	122.41	0.904847	0.541719	1	NA	24.3115	27.2175	37.807	33.174
Acnat1	6.04589	0.692391	0.114523	0.635961	1	acyl-coenzyme A amino acid N-acyltransferase 1	0.01525	0.13575	0.10775	0.00875
Acnat2	2.02591	0	0	0.792525	1	acyl-coenzyme A amino acid N-acyltransferase 2	0	0.139	0	0.15825
Aco1	592.469	640.715	1.08143	0.874531	1	aconitase 1	15.88	15.2815	5.77975	2.88175
Aco2	1966.55	1635.77	0.8318	0.527765	1	aconitase 2, mitochondrial	63.4192	79.1003	67.802	48.157
Acot1	260.719	1088.81	4.17619	0.0169669	1	acyl-CoA thioesterase 1	76.0593	18.8917	33.8428	31.5905
Acot10	234.698	165.482	0.705084	0.456947	1	acyl-CoA thioesterase 10	11.6545	17.013	11.4885	11.9113
Acot11	298.574	196.416	0.657848	0.379933	1	acyl-CoA thioesterase 11	3.704	5.888	2.72925	2.77725
Acot12	3.72055	8.05407	2.16475	0.552315	1	acyl-CoA thioesterase 12	0.26375	0.13775	0	0.014
Acot13	543.261	473.378	0.871365	0.837751	1	acyl-CoA thioesterase 13	74.3402	88.603	107.869	165.088
Acot2	311.207	641.025	2.0598	0.0484652	1	acyl-CoA thioesterase 2	31.6025	15.97	25.5885	20.5398
Acot3	2.55111	0.886321	0.347426	0.916733	1	acyl-CoA thioesterase 3	0.0375	0.11125	0	0.15225
Acot4	34.343	6.64213	0.193405	0.139034	1	acyl-CoA thioesterase 4	0.32525	1.638	0.113	0.037
Acot5	0	0	NA	NA	NA	acyl-CoA thioesterase 5	0	0	0	0
Acot6	30.7377	70.693	2.29988	0.4821	1	acyl-CoA thioesterase 6	4.19575	1.9005	1.261	0.5275
Acot7	5657.53	2478.92	0.438162	0.0909845	1	acyl-CoA thioesterase 7	142.576	335.513	182.317	243.849
Acot8	294.399	266.729	0.906012	0.811811	1	acyl-CoA thioesterase 8	24.848	28.5368	29.685	35.389
Acot9	372.973	323.394	0.867071	0.671241	1	acyl-CoA thioesterase 9	22.4202	26.6227	21.724	20.7583
Acox1	1548.12	1358.49	0.877506	0.59678	1	acyl-Coenzyme A oxidase 1, palmitoyl	34.991	41.5025	28.8083	10.6675
Acox2	1.39521	0	0	0.890203	1	acyl-Coenzyme A oxidase 2, branched chain	0	0.06	0	0
Acox3	374.158	248.81	0.664987	0.386265	1	acyl-Coenzyme A oxidase 3, pristanoyl	6.70275	10.5165	5.85675	2.1185
Acoxl	6.04589	0.346196	0.0572613	0.565507	1	acyl-Coenzyme A oxidase-like	0.01325	0.2385	0.012	0
Acp1	181.082	139.417	0.769912	0.52406	1	acid phosphatase 1, soluble	4.6375	6.244	5.2945	4.729
Acp2	656.353	954.398	1.45409	0.341448	1	acid phosphatase 2, lysosomal	21.776	15.817	26.0745	10.8057
Acp5	25.1135	39.6101	1.57724	0.619591	1	acid phosphatase 5, tartrate resistant	2.45475	1.77675	0	0.13225
Acp6	230.481	303.853	1.31834	0.256288	1	acid phosphatase 6, lysophosphatidic	18.5135	14.7033	21.57	12.3707
Acpl2	88.3907	233.314	2.63958	0.0578345	1	NA	7.64275	3.041	17.5068	4.15425
Acpp	4621.12	1436.94	0.31095	0.123925	1	acid phosphatase, prostate	25.9638	85.5998	3.1645	3.36775
Acpt	6.12232	1.60487	0.262134	0.743273	1	NA	0.13275	0.5415	0.027	0.13625
Acr	11.9452	0.38786	0.0324699	0.283188	1	acrosin prepropeptide	0.02625	0.8675	0	0
Acrbp	47.2737	50.7255	1.07302	0.854243	1	proacrosin binding protein	2.55875	2.47475	6.2895	3.45575
Acrv1	1.39521	0.830154	0.595005	1	1	acrosomal vesicle protein 1	0.0865	0.144	0	0
Acsbg1	3375	3793.61	1.12403	0.7582	1	acyl-CoA synthetase bubblegum family member 1	147.597	136	318.082	44.2118
Acsbg2	11.6267	0.346196	0.0297759	0.309934	1	acyl-CoA synthetase bubblegum family member 2	0.0145	0.50325	0.01325	0
Acsf2	35.725	72.4288	2.0274	0.312358	1	acyl-CoA synthetase family member 2	2.512	1.31775	2.0155	3.6135
Acsf3	182.078	107.459	0.59018	0.231167	1	acyl-CoA synthetase family member 3	5.25425	9.10375	5.7985	3.08275
Acsl1	369.946	227.072	0.613799	0.36222	1	acyl-CoA synthetase long-chain family member 1	6.13275	10.5508	13.377	11.5542
Acsl3	770.585	934.599	1.21284	0.721475	1	acyl-CoA synthetase long-chain family member 3	25.5885	21.7742	27.4905	16.2752
Acsl4	696.985	699.416	1.00349	0.910501	1	acyl-CoA synthetase long-chain family member 4	14.1527	14.665	13.2788	6.07825
Acsl5	729.672	802.757	1.10016	0.774112	1	acyl-CoA synthetase long-chain family member 5	26.8935	25.8223	9.2345	6.107
Acsl6	311.4	219.075	0.703515	0.494702	1	acyl-CoA synthetase long-chain family member 6	7.6395	11.2882	7.40325	4.37175
Acsm1	10.6966	0	0	0.231205	1	acyl-CoA synthetase medium-chain family member 1	0	0.59225	0.0125	0
Acsm2	7.4411	0.346196	0.0465248	0.475782	1	acyl-CoA synthetase medium-chain family member 2	0.00575	0.125	0.2985	0.0145
Acsm3	0.465068	0.755044	1.62351	0.975391	1	acyl-CoA synthetase medium-chain family member 3	0.026	0.01825	0	0
Acsm4	9.30137	0.188761	0.0202939	0.380214	1	acyl-CoA synthetase medium-chain family member 4	0.00875	0.48725	0	0
Acsm5	0.930137	2.07717	2.23319	0.928164	1	acyl-CoA synthetase medium-chain family member 5	0.0915	0.04225	0	0
Acss1	385.204	612.462	1.58997	0.134046	1	acyl-CoA synthetase short-chain family member 1	18.0955	12.086	18.1765	9.9085
Acss2	1186.68	1478.52	1.24592	0.743683	1	acyl-CoA synthetase short-chain family member 2	55.914	46.5868	67.5998	22.5045
Acss3	19.5629	39.9896	2.04415	0.469354	1	acyl-CoA synthetase short-chain family member 3	1.35825	0.7225	1.7045	2.163
Acta1	6.81597	16.9069	2.48048	0.636639	1	actin, alpha 1, skeletal muscle	1.1405	0.48825	4.2855	2.35575
Acta2	1203.43	2381.06	1.97856	0.159829	1	actin, alpha 2, smooth muscle, aorta	99.0793	53.034	0.14575	45.1517
Actb	47086.9	72014.6	1.5294	0.183229	1	actin, beta	4035.51	2798.99	2719.99	5944.7
Actbl2	10.2315	0	0	0.235942	1	actin, beta-like 2	0	0.42425	0	0
Actc1	0.465068	0.19393	0.416992	1	1	actin, alpha, cardiac muscle 1	0.01475	0.03775	0	0
Actg1	251.802	263.403	1.04607	0.945628	1	actin, gamma, cytoplasmic 1	14.8095	14.81	12.9095	8.97675
Actg2	20.6638	7.67892	0.371613	0.428116	1	actin, gamma 2, smooth muscle, enteric	0.665	1.764	3.33625	1.37025
Actl6a	349.801	334.004	0.954841	0.804389	1	actin-like 6A	18.134	19.7505	12.247	16.618
Actl6b	450.125	129.5	0.287698	0.0522346	1	actin-like 6B	8.995	31.976	12.6538	11.3558
Actl7a	1.39521	0.692391	0.496265	0.979205	1	actin-like 7a	0.05075	0.10525	0	0
Actl7b	0	0.207539	Inf	1	1	actin-like 7b	0.01675	0	0	0
Actl9	0	0	NA	NA	NA	actin-like 9	0	0	0	0
Actn1	29.7243	45.2021	1.52071	0.586112	1	actinin, alpha 1	1.30475	0.8885	0.735	0.78425
Actn2	3.05399	3.46196	1.13359	0.9722	1	actinin alpha 2	0.12725	0.11625	1.2235	0.0715
Actn3	6.81667	32.4332	4.75792	0.241159	1	actinin alpha 3	1.21375	0.2705	0	0.0755
Actn4	3353.99	3652.97	1.08914	0.637577	1	actinin alpha 4	102.275	98.4218	75.339	45.7717
Actr10	1378.7	921.411	0.668318	0.221909	1	ARP10 actin-related protein 10	24.512	38.2015	27.9413	20.4447
Actr1a	3179.97	2801.2	0.880887	0.684185	1	ARP1 actin-related protein 1A, centractin alpha	109.626	129.034	69.9873	56.9535
Actr1b	3132.04	1866.38	0.595899	0.162262	1	ARP1 actin-related protein 1B, centractin beta	95.7395	166.869	62.1733	28.5903
Actr2	2118.21	1806.64	0.85291	0.623586	1	ARP2 actin-related protein 2	52.221	64.4595	42.4432	32.967
Actr3	1048.69	1449.84	1.38253	0.381316	1	ARP3 actin-related protein 3	55.4438	42.7035	36.3233	23.7228
Actr3b	410.807	205.239	0.499599	0.127641	1	ARP3 actin-related protein 3B	13.0132	26.5018	29.3573	1.83875
Actr5	11.1684	26.3312	2.35765	0.292391	1	ARP5 actin-related protein 5	1.2075	0.5305	0.14475	0.8495
Actr6	116.921	173.427	1.48328	0.468937	1	ARP6 actin-related protein 6	10.9992	7.686	27.5725	8.84225
Actr8	635.692	525.704	0.826979	0.541092	1	ARP8 actin-related protein 8	26.43	33.178	23.1845	14.76
Actrt1	0	0	NA	NA	NA	actin-related protein T1	0	0	0	0
Actrt2	0	0.346196	Inf	1	1	actin-related protein T2	0.0265	0	0	0
Acvr1	87.1322	155.337	1.78278	0.380473	1	activin A receptor, type 1	5.0085	2.946	2.57625	1.73225
Acvr1b	71.7424	58.2057	0.811315	0.715181	1	activin A receptor, type 1B	1.90825	2.45425	3.26775	0.89325
Acvr1c	20.463	10.7321	0.524462	0.819351	1	activin A receptor, type IC	0.13075	0.2565	0	0
Acvr2a	499.053	862.08	1.72743	0.27277	1	activin receptor IIA	16.4367	9.81725	22.1898	1.63025
Acvr2b	95.6023	44.69	0.467457	0.45946	1	activin receptor IIB	2.82225	6.3265	6.1005	5.46225
Acvrl1	321.775	600.006	1.86468	0.0791486	1	activin A receptor, type II-like 1	16.666	9.6465	8.1265	12.367
Acy1	66.6956	127.515	1.91189	0.181931	1	aminoacylase 1	9.28225	5.156	13.945	23.4913
Acy3	91.3641	88.7665	0.971568	0.988177	1	aspartoacylase (aminoacylase) 3	6.3345	6.824	0.017	12.931
Acyp1	138.915	120.599	0.868146	0.676305	1	acylphosphatase 1, erythrocyte (common) type	20.1958	23.8807	6.76375	46.962
Acyp2	446.74	321.845	0.720429	0.381468	1	acylphosphatase 2, muscle type	51.602	74.2447	82.196	85.2835
Ada	29.7541	52.474	1.76359	0.370357	1	adenosine deaminase	3.15725	1.9925	2.771	1.1975
Adad1	11.6267	3.11576	0.267983	0.620448	1	adenosine deaminase domain containing 1 (testis specific)	0.17325	0.66525	0	0.02475
Adad2	6.51096	0	0	0.419465	1	adenosine deaminase domain containing 2	0	0.38125	0	0.04525
Adal	136.669	206.634	1.51193	0.393168	1	adenosine deaminase-like	9.5765	6.631	6.98175	0.74375
Adam10	2340.85	2627.6	1.1225	0.428255	1	a disintegrin and metallopeptidase domain 10	61.243	57.479	34.7082	63.0033
Adam11	943.966	833.962	0.883466	0.718924	1	a disintegrin and metallopeptidase domain 11	17.6025	20.469	13.7073	9.9385
Adam12	3.44822	22.3864	6.49217	0.179461	1	a disintegrin and metallopeptidase domain 12 (meltrin alpha)	0.3045	0.05025	0.06125	0.0285
Adam15	1544.44	1426.37	0.92355	0.975142	1	a disintegrin and metallopeptidase domain 15 (metargidin)	50.0517	57.5968	22.1732	28.103
Adam17	814.602	1470.85	1.80561	0.102393	1	a disintegrin and metallopeptidase domain 17	34.4768	20.3505	23.5278	25.762
Adam18	1.86027	0.346196	0.186099	0.90294	1	a disintegrin and metallopeptidase domain 18	0.016	0.08875	0	0
Adam19	280.743	255.007	0.908328	0.855803	1	a disintegrin and metallopeptidase domain 19 (meltrin beta)	4.117	4.90375	6.631	6.0965
Adam1a	48.0179	2.50907	0.0522529	0.0361981	1	a disintegrin and metallopeptidase domain 1a	0.08975	1.7115	0	0.56825
Adam1b	1.39521	0	0	0.890203	1	a disintegrin and metallopeptidase domain 1b	0	0.055	0	0
Adam2	0.930137	0.692391	0.744397	1	1	a disintegrin and metallopeptidase domain 2	0.02975	0.041	0.1305	0
Adam21	20.8231	1.38478	0.0665023	0.120568	1	a disintegrin and metallopeptidase domain 21	0.0525	0.80075	0	0
Adam22	1236.89	524.593	0.424124	0.0924498	1	a disintegrin and metallopeptidase domain 22	6.1265	14.7835	2.2295	2.193
Adam23	299.186	717.293	2.39748	0.0550364	1	a disintegrin and metallopeptidase domain 23	11.399	4.90275	8.04425	7.60175
Adam24	6.97603	0	0	0.389779	1	a disintegrin and metallopeptidase domain 24 (testase 1)	0	0.27575	0	0.04575
Adam25	0.930137	0	0	0.938967	1	a disintegrin and metallopeptidase domain 25 (testase 2)	0	0.04025	0	0
Adam26a	0	0	NA	NA	NA	a disintegrin and metallopeptidase domain 26A (testase 3)	0	0	0	0
Adam26b	0	0	NA	NA	NA	a disintegrin and metallopeptidase domain 26B	0	0	0.029	0
Adam28	18.0485	4.15435	0.230177	0.517981	1	a disintegrin and metallopeptidase domain 28	0.09325	0.417	0	0
Adam29	14.1392	1.92491	0.13614	0.470692	1	a disintegrin and metallopeptidase domain 29	0.07725	0.58475	0.02525	0
Adam3	8.37123	0.943805	0.112744	0.65682	1	a disintegrin and metallopeptidase domain 3 (cyritestin)	0.03425	0.34825	0	0.20925
Adam30	0	0	NA	NA	NA	a disintegrin and metallopeptidase domain 30	0	0	0	0
Adam32	1.79061	6.76648	3.77886	0.808072	1	a disintegrin and metallopeptidase domain 32	0.3015	0.08	0.1255	0.589
Adam33	67.1137	138.738	2.06721	0.457009	1	a disintegrin and metallopeptidase domain 33	4.42575	2.42125	0.2715	1.52675
Adam34	0	0.346196	Inf	1	1	a disintegrin and metallopeptidase domain 34	0.01525	0	0	0.03425
Adam39	0	1.03859	Inf	0.95037	1	a disintegrin and metallopeptidase domain 39	0.047	0	0	0
Adam4	17.87	27.834	1.55758	0.639713	1	a disintegrin and metallopeptidase domain 4	1.2745	0.87425	0.25225	0.51025
Adam5	4.59331	3.24512	0.706489	0.9825	1	a disintegrin and metallopeptidase domain 5	0.10525	0.16725	0	0.02925
Adam6a	0	0	NA	NA	NA	a disintegrin and metallopeptidase domain 6A	0	0	0	0
Adam6b	1.39521	1.03859	0.744397	1	1	a disintegrin and metallopeptidase domain 6B	0.0505	0.06975	0	0
Adam7	6.51096	0	0	0.419465	1	a disintegrin and metallopeptidase domain 7	0	0.21175	0	0.037
Adam8	93.057	76.0183	0.8169	0.544665	1	a disintegrin and metallopeptidase domain 8	2.653	3.44825	1.97275	0.34275
Adam9	1031.25	845.748	0.820118	0.628995	1	a disintegrin and metallopeptidase domain 9 (meltrin gamma)	21.8583	28.4045	9.2065	6.312
Adamdec1	7.4411	0	0	0.362096	1	ADAM-like, decysin 1	0	0.34825	0	0
Adamts1	1262.89	4969.33	3.93489	0.00301049	0.531591	a disintegrin-like and metallopeptidase (reprolysin type) with thrombospondin type 1 motif, 1	109.049	29.23	85.5907	8.5725
Adamts10	210.893	203.927	0.966968	0.905844	1	a disintegrin-like and metallopeptidase (reprolysin type) with thrombospondin type 1 motif, 10	5.3145	5.78075	3.34775	2.03675
Adamts12	58.669	46.1859	0.787227	1	1	a disintegrin-like and metallopeptidase (reprolysin type) with thrombospondin type 1 motif, 12	0.78675	1.05075	0	0.51075
Adamts13	12.5568	0.816545	0.0650279	0.461905	1	a disintegrin-like and metallopeptidase (reprolysin type) with thrombospondin type 1 motif, 13	0.02	0.30925	0	0.0475
Adamts14	3.58517	13.5908	3.79084	0.38055	1	a disintegrin-like and metallopeptidase (reprolysin type) with thrombospondin type 1 motif, 14	0.259	0.078	0.888	1.22275
Adamts15	160.601	305.121	1.89987	0.114128	1	a disintegrin-like and metallopeptidase (reprolysin type) with thrombospondin type 1 motif, 15	5.4835	3.079	4.8245	1.74625
Adamts16	4.39585	5.36834	1.22123	0.84827	1	a disintegrin-like and metallopeptidase (reprolysin type) with thrombospondin type 1 motif, 16	0.115	0.09975	0	0.19625
Adamts17	157.785	246.79	1.56409	0.554613	1	a disintegrin-like and metallopeptidase (reprolysin type) with thrombospondin type 1 motif, 17	4.47225	2.94825	5.125	2.34325
Adamts18	23.9784	0.207539	0.00865523	0.0281298	1	a disintegrin-like and metallopeptidase (reprolysin type) with thrombospondin type 1 motif, 18	0.005	0.54925	0.01425	0.14375
Adamts19	3.72055	15.1017	4.05899	0.273758	1	a disintegrin-like and metallopeptidase (reprolysin type) with thrombospondin type 1 motif, 19	0.325	0.09	0.03775	0.06175
Adamts2	72.6605	297.696	4.09708	0.00885001	0.841294	a disintegrin-like and metallopeptidase (reprolysin type) with thrombospondin type 1 motif, 2	3.4625	0.91175	0.51975	1.28275
Adamts20	225.711	231.699	1.02653	0.662611	1	a disintegrin-like and metallopeptidase (reprolysin type) with thrombospondin type 1 motif, 20	2.88175	2.89625	3.26125	2.76125
Adamts3	69.2664	23.8733	0.34466	0.35771	1	a disintegrin-like and metallopeptidase (reprolysin type) with thrombospondin type 1 motif, 3	0.3375	1.02575	1.57575	0.20325
Adamts4	109.66	435.69	3.9731	0.000390284	0.277904	a disintegrin-like and metallopeptidase (reprolysin type) with thrombospondin type 1 motif, 4	12.5165	3.40425	12.4637	10.494
Adamts5	1082.69	1695.92	1.56639	0.18554	1	a disintegrin-like and metallopeptidase (reprolysin type) with thrombospondin type 1 motif, 5 (aggrecanase-2)	22.5985	15.0482	19.2067	17.3425
Adamts6	21.8136	12.6706	0.580857	0.851024	1	a disintegrin-like and metallopeptidase (reprolysin type) with thrombospondin type 1 motif, 6	0.28875	0.511	0.3875	0.028
Adamts7	202.624	259.535	1.28087	0.64773	1	a disintegrin-like and metallopeptidase (reprolysin type) with thrombospondin type 1 motif, 7	5.31625	4.242	5.892	1.89225
Adamts8	82.4465	108.249	1.31296	0.698717	1	a disintegrin-like and metallopeptidase (reprolysin type) with thrombospondin type 1 motif, 8	3.19925	2.523	0.019	0.386
Adamts9	88.628	44.9071	0.506693	0.300524	1	a disintegrin-like and metallopeptidase (reprolysin type) with thrombospondin type 1 motif, 9	0.802	1.62625	1.1695	0.22325
Adamtsl1	161.99	165.78	1.0234	0.628181	1	ADAMTS-like 1	2.236	2.35325	0.0065	2.2545
Adamtsl2	20.036	54.6415	2.72716	0.211527	1	ADAMTS-like 2	1.79925	0.703	0	1.19225
Adamtsl3	88.1472	42.0146	0.476641	0.448456	1	ADAMTS-like 3	0.5845	1.37225	1.77475	0.3755
Adamtsl4	222.469	417.625	1.87723	0.129542	1	ADAMTS-like 4	11.505	6.4535	10.9612	6.30275
Adamtsl5	369.632	369.219	0.998883	0.702517	1	ADAMTS-like 5	11.0727	11.806	11.7105	10.8027
Adap1	440.707	258.815	0.587271	0.182238	1	ArfGAP with dual PH domains 1	11.6133	20.4417	11.2637	17.977
Adap2	170.818	327.058	1.91466	0.558266	1	ArfGAP with dual PH domains 2	20.6573	12.221	5.255	9.825
Adar	729.434	449.183	0.615797	0.19177	1	adenosine deaminase, RNA-specific	7.843	13.4157	4.38	6.72325
Adarb1	71.0838	160.854	2.26288	0.0874326	1	adenosine deaminase, RNA-specific, B1	2.576	1.20175	0.402	1.63225
Adarb2	8.8363	0.553734	0.0626658	0.475316	1	adenosine deaminase, RNA-specific, B2	0.0085	0.13625	0.20475	0
Adat1	47.6241	36.7818	0.772336	0.835114	1	adenosine deaminase, tRNA-specific 1	1.24525	1.70475	0.09175	3.098
Adat2	30.6516	9.23575	0.301314	0.306466	1	adenosine deaminase, tRNA-specific 2	0.6555	2.37475	0.429	4.36675
Adat3	29.6658	36.6081	1.23402	0.84255	1	adenosine deaminase, tRNA-specific 3	2.736	2.35475	0	1.42025
Adc	193.313	58.8155	0.30425	0.0242806	1	NA	3.223	11.2453	8.008	3.8275
Adck1	222.399	199.727	0.898057	0.837057	1	aarF domain containing kinase 1	8.25725	9.548	14.5877	11.3963
Adck2	316.023	313.768	0.992864	0.98921	1	aarF domain containing kinase 2	9.37725	10.0352	15.4032	2.06325
Adck3	299.72	245.409	0.818794	0.675975	1	NA	6.5095	8.2225	5.4185	6.6915
Adck4	345.596	362.05	1.04761	0.809724	1	NA	17.408	17.563	18.64	7.6275
Adck5	64.9755	89.3015	1.37439	0.489763	1	aarF domain containing kinase 5	4.61425	3.593	9.88875	9.11825
Adcy1	227.423	163.323	0.718146	0.712732	1	adenylate cyclase 1	1.427	2.08725	1.67825	2.406
Adcy10	5.86434	1.78625	0.304595	0.775765	1	adenylate cyclase 10	0.03775	0.1265	0.132	0.04925
Adcy2	127.174	96.7059	0.760421	0.526994	1	adenylate cyclase 2	2.56425	3.32575	5.8055	2.29525
Adcy3	139.289	120.915	0.868088	0.562405	1	adenylate cyclase 3	2.78075	3.28	1.22025	0.515
Adcy4	81.4123	85.9956	1.0563	0.592522	1	adenylate cyclase 4	2.75125	2.708	0.453	0.192
Adcy5	101.806	106.686	1.04794	0.988112	1	adenylate cyclase 5	2.1965	2.226	4.346	1.08275
Adcy6	136.093	123.838	0.909947	0.828636	1	adenylate cyclase 6	2.15575	2.514	0.618	2.1315
Adcy7	78.8154	198.86	2.52311	0.3416	1	adenylate cyclase 7	3.22925	1.41975	6.28125	4.5455
Adcy8	106.698	67.1742	0.629576	0.404918	1	adenylate cyclase 8	1.40125	2.35975	1.95725	0.199
Adcy9	85.843	81.2527	0.946528	0.996564	1	adenylate cyclase 9	1.94075	2.163	4.717	2.65525
Adcyap1	1781.81	378.428	0.212384	0.0196123	1	adenylate cyclase activating polypeptide 1	19.5175	94.1128	59.7507	7.83675
Adcyap1r1	131.771	106.273	0.806496	0.569751	1	adenylate cyclase activating polypeptide 1 receptor 1	1.81225	2.33675	0.011	0.4745
Add1	3756.29	3827.93	1.01907	0.934936	1	adducin 1 (alpha)	101.901	104.159	97.7995	70.1753
[truncated: 20,610 more rows]
