# Supplementary material for: Pituitary hormones are specifically expressed in trigeminal sensory neurons and contribute to pain responses in the trigeminal system
Source: Sci Rep. 2021 Sep 8;11:17813. doi: 10.1038/s41598-021-97084-y (PMC8426369; doi:10.1038/s41598-021-97084-y)
Supplement: Supplementary file 4 — Supplementary Information 4. [file 41598_2021_97084_MOESM4_ESM.xlsx]

## Sheet: DEseq_all_TG_vs_DRGG_rpkm
id	TG; total read	DRG L1-T10; total read	FC (DRG/TG)	pval	padj	geneName	DRG L1-T10; RPKM	DRG L3-L5; RPKM	NG/JG; RPKM	TG; RPKM
0610005C13Rik	2.68245	1.18109	0.440305	0.918836	1	RIKEN cDNA 0610005C13 gene	0.16075	0.14925	0.934	0.26175
0610007C21Rik	3219.52	868.213	0.269672	0.00834747	0.234054	NA	1317.34	1323.18	1424.65	3744.12
0610007L01Rik	265.825	369.807	1.39117	0.570267	1	NA	560.263	482.458	107.076	315.072
0610007P08Rik	96.9343	153.948	1.58817	0.421024	0.975602	NA	234.527	365.592	57.0153	108.361
0610007P14Rik	885.18	359.103	0.405683	0.100909	0.61063	NA	45.6538	33.7923	58.0555	86.0417
0610007P22Rik	252.913	104.563	0.413435	0.182285	0.768867	NA	160.668	169.446	282.62	293.094
0610008F07Rik	0	0	NA	NA	NA	NA	0	0	0	0
0610009B14Rik	1.47244	0	0	0.803459	1	NA	0	0.9925	0	1.756
0610009B22Rik	486.221	177.691	0.365453	0.100061	0.608403	RIKEN cDNA 0610009B22 gene	33.5367	42.8278	34.441	70.5028
0610009D07Rik	1080.63	492.001	0.45529	0.105896	0.621426	NA	66.9057	46.938	53.967	113.615
0610009L18Rik	151.659	46.4534	0.306302	0.0972587	0.601932	RIKEN cDNA 0610009L18 gene	11.5177	6.38425	11.0073	28.441
0610009O20Rik	174.798	273.365	1.56389	0.559983	1	NA	17.2045	15.9277	11.1895	8.845
0610010B08Rik	0	0	NA	NA	NA	NA	0	0	0	0
0610010F05Rik	227.772	414.519	1.81989	0.405089	0.964643	RIKEN cDNA 0610010F05 gene	15.1412	14.5512	15.2088	6.68825
0610010K14Rik	819.142	218.225	0.266407	0.0107573	0.253948	RIKEN cDNA 0610010K14 gene	35.8095	40.6763	16.832	104.126
0610010O12Rik	863.433	384.857	0.445729	0.12775	0.672728	NA	588.574	1074.05	1136.89	1011.08
0610011F06Rik	692.055	223.148	0.322442	0.0216306	0.328562	NA	41.7403	63.9453	41.2927	99.825
0610011L14Rik	349.05	338.309	0.969227	0.628891	1	NA	516.239	401.199	671.099	439.309
0610012G03Rik	947.297	278.716	0.294222	0.0538263	0.473786	RIKEN cDNA 0610012G03 gene	28.6513	33.5307	26.2563	74.5187
0610012H03Rik	0	0.502007	Inf	0.99328	1	NA	0.04775	0.129	0	0
0610030E20Rik	257.932	222.652	0.863219	0.999404	1	RIKEN cDNA 0610030E20 gene	7.3215	9.1635	5.23925	6.45375
0610031J06Rik	1313.22	962.866	0.733209	0.426882	0.979895	NA	94.511	67.8645	98.5095	101.15
0610037L13Rik	892.455	369.524	0.414053	0.067497	0.515806	NA	36.0202	41.887	50.9078	67.7013
0610037P05Rik	411.348	326.424	0.793548	0.733642	1	NA	497.11	536.593	704.244	482.66
0610038B21Rik	0.447075	0.414804	0.927818	1	1	RIKEN cDNA 0610038B21 gene	0.04125	0.3845	1.15625	0.03225
0610039K10Rik	4.90825	2.75709	0.561726	0.724088	1	RIKEN cDNA 0610039K10 gene	0.46175	0.38825	0.14625	0.65775
0610040B10Rik	26.2531	1.69961	0.0647395	0.0577675	0.486755	RIKEN cDNA 0610040B10 gene	0.59375	4.3275	2.20325	6.705
0610040F04Rik	2.08766	7.46186	3.57427	0.666764	1	RIKEN cDNA 0610040F04 gene	0.4735	0.10825	0.10125	0.1025
0610040J01Rik	134.681	206.715	1.53485	0.22074	0.821827	RIKEN cDNA 0610040J01 gene	16.7933	14.1502	21.9225	8.2325
0610043K17Rik	0	3.79318	Inf	0.564261	1	RIKEN cDNA 0610043K17 gene	0.933	1.69075	4	0
0910001L09Rik	621.077	241.177	0.388322	0.0930378	0.589871	NA	364.132	428.87	256.042	725.394
100043387	0	0	NA	NA	NA	NA	0	0	0	0
1100001G20Rik	2.68245	14.8611	5.54011	0.275358	0.876559	NA	5.04125	1.416	2.0645	0.66925
1110001A16Rik	206.056	82.8609	0.402128	0.158026	0.734194	NA	8.3475	7.6905	4.313	15.776
1110001J03Rik	631.536	123.995	0.196339	0.0012578	0.108966	NA	42.601	43.0307	39.9455	166.967
1110002B05Rik	1535.76	932.883	0.60744	0.180885	0.767311	NA	1419.09	1521.67	1599.45	1845.26
1110002L01Rik	7.10182	4.5262	0.63733	0.95079	1	RIKEN cDNA 1110002L01 gene	0.2	0.605	0.44975	0.247
1110002N22Rik	104.959	35.2767	0.336099	0.267096	0.868451	NA	54.2175	50.293	4.17375	119.976
1110003E01Rik	2585.57	1442.32	0.557835	0.321721	0.911085	NA	2183.89	2382.58	1460.51	3007.76
1110004E09Rik	431.824	143.745	0.332879	0.03655	0.402161	NA	18.66	17.4435	8.71075	43.5105
1110004F10Rik	993.395	638.55	0.642796	0.310589	0.903221	RIKEN cDNA 1110004F10 gene	68.9062	77.6472	76.6623	83.603
1110005A03Rik	238.317	134.824	0.565737	0.41794	0.973964	NA	206.406	153.185	204.095	276.999
1110006O24Rik	30.0064	7.6031	0.253382	0.362492	0.939891	RIKEN cDNA 1110006O24 gene	1.46	3.2145	4.1435	4.5265
1110007C09Rik	832.639	256.412	0.307951	0.0223548	0.331062	NA	47.9305	77.5487	62.0125	121.364
1110008F13Rik	174.928	74.6941	0.427	0.172821	0.757789	NA	10.7297	11.9475	6.85825	19.4445
1110008J03Rik	122.87	102.067	0.830693	0.801316	1	NA	156.544	264.777	2.2965	144.502
1110008L16Rik	18.1239	40.0896	2.21198	0.323186	0.911582	NA	1.9705	4.77975	2.936	0.6835
1110008P14Rik	898.234	361.693	0.402671	0.0923667	0.588135	RIKEN cDNA 1110008P14 gene	83.7583	93.729	131.672	159.863
1110012D08Rik	74.5225	325.451	4.36715	0.00191042	0.132318	NA	494.172	279.599	438.594	84.8492
1110012J17Rik	291.692	180.077	0.617354	0.298825	0.894792	NA	277.434	573.433	536.891	348.855
1110012L19Rik	456.132	98.2153	0.215322	0.0105792	0.251882	RIKEN cDNA 1110012L19 gene	14.101	19.0463	13.2272	49.726
1110014N23Rik	707.521	569.677	0.805174	0.421389	0.975602	NA	869.938	784.678	798.037	877.773
1110017D15Rik	19.0013	5.6182	0.295674	0.286034	0.884636	RIKEN cDNA 1110017D15 gene	0.6705	0.42	0	1.8175
1110017F19Rik	21.5443	3.27199	0.151873	0.196942	0.793745	NA	4.9755	2.67475	22.4752	27.281
1110018G07Rik	102.504	414.184	4.04067	0.00331968	0.172226	NA	629.322	366.103	393.757	119.635
1110018J18Rik	72.7399	128.674	1.76896	0.233776	0.834852	NA	196.019	186.02	206.57	84.2738
1110020A21Rik	16.9935	6.90591	0.406386	0.728706	1	RIKEN cDNA 1110020A21 gene	0.8225	1.9855	0	1.5595
1110020G09Rik	4.86438	57.0723	11.7327	0.035401	0.396601	NA	87.3535	70.0593	177.721	5.75975
1110021J02Rik	175.666	99.1438	0.564387	0.540858	1	NA	150.269	238.994	168.562	200.166
1110021L09Rik	33.1097	112.898	3.40981	0.0860827	0.570945	NA	169.595	109.783	39.967	39.5823
1110028C15Rik	175.713	170.541	0.970566	0.735337	1	NA	261.894	106.523	235.988	214.279
1110031I02Rik	249.299	174.89	0.701526	0.695126	1	NA	265.944	175.074	296.003	290.39
1110032A03Rik	1030.52	256.444	0.248849	0.00643736	0.215258	RIKEN cDNA 1110032A03 gene	21.7508	23.2153	31.1178	67.596
1110032A04Rik	0	6.47603	Inf	0.327335	0.914075	NA	9.86425	0	0	0
1110032F04Rik	42.6172	33.4987	0.786039	0.684476	1	RIKEN cDNA 1110032F04 gene	1.99325	2.80325	0.011	1.96375
1110034A24Rik	105.163	105.983	1.0078	0.787598	1	NA	162.262	105.338	0.98	119.623
1110034B05Rik	137.371	107.984	0.786072	0.958707	1	NA	167.626	298.764	585.342	158.121
1110034G24Rik	311.865	109.386	0.350749	0.0763325	0.541545	NA	11.3102	12.2942	14.4383	24.6002
1110036E04Rik	0	0	NA	NA	NA	RIKEN cDNA 1110036E04 gene	0	0.3385	0	0
1110037F02Rik	454.381	241.552	0.531605	0.2629	0.863566	NA	5.1355	4.68725	4.53925	7.91475
1110038B12Rik	496.159	144.281	0.290796	0.0149151	0.290995	RIKEN cDNA 1110038B12 gene	37.0955	38.0842	66.0932	99.6885
1110038D17Rik	92.7119	116.699	1.25873	0.421285	0.975602	NA	175.624	493.522	41.7358	106.553
1110038F14Rik	432.258	141.316	0.326926	0.0410057	0.423317	RIKEN cDNA 1110038F14 gene	19.6135	32.5397	33.444	46.3203
1110046J04Rik	194.257	42.3327	0.217921	0.00475745	0.196609	RIKEN cDNA 1110046J04 gene	8.2315	5.661	0.92575	29.6755
1110049F12Rik	1294.01	590.009	0.455954	0.111531	0.635062	NA	898.621	1164.47	815.108	1518.57
1110051M20Rik	793.029	589.808	0.743741	0.597311	1	RIKEN cDNA 1110051M20 gene	45.3058	69.2075	46.5823	46.835
1110054M08Rik	70.4767	20.6135	0.292486	0.0832807	0.561271	NA	3.6285	2.7825	2.05975	9.7525
1110054O05Rik	420.044	382.847	0.911444	0.640255	1	NA	583.041	401.509	143.213	507.585
1110057K04Rik	443.383	438.755	0.989562	0.863284	1	NA	21.4977	19.967	7.9195	16.8125
1110058L19Rik	394.597	118.861	0.301221	0.100187	0.608837	NA	26.8298	69.3482	55.781	67.826
1110059E24Rik	184.442	257.519	1.3962	0.335592	0.919338	RIKEN cDNA 1110059E24 gene	27.488	34.033	10.6095	14.9763
1110059G10Rik	369.038	176.052	0.477056	0.328371	0.914697	RIKEN cDNA 1110059G10 gene	7.9185	7.44025	7.54875	12.6107
1110059M19Rik	0	0	NA	NA	NA	NA	0	0.0475	0	0
1110065P20Rik	81.3546	29.0115	0.356606	0.189279	0.778069	RIKEN cDNA 1110065P20 gene	5.86125	5.89625	5.98425	12.5858
1110067D22Rik	140.505	646.327	4.60003	0.00104735	0.0975219	NA	982.214	714.485	519.402	163.694
1190002F15Rik	27.9116	1.28839	0.0461597	0.0401819	0.418681	NA	0.33625	1.89125	4.39675	5.31625
1190002H23Rik	5390.73	2011.98	0.373229	0.033432	0.387817	NA	3067.67	2253.69	6605.26	6287.71
1190002N15Rik	132.011	197.54	1.49639	0.567534	1	NA	7.58125	2.82025	4.1235	3.89875
1190003J15Rik	0	0	NA	NA	NA	NA	0	0.528	0	0
1190003K10Rik	0	0	NA	NA	NA	NA	0	0.576	0	0
1190005F20Rik	228.355	251.688	1.10218	0.832944	1	NA	383.784	508.545	401.293	280.272
1190005I06Rik	39.5315	25.426	0.643181	0.864038	1	RIKEN cDNA 1190005I06 gene	5.283	3.83025	0	6.06075
1190007F08Rik	301.822	81.9713	0.271588	0.0201405	0.319873	NA	124.567	122.935	406.925	352.161
1190007I07Rik	112.337	37.5624	0.334373	0.149619	0.716923	RIKEN cDNA 1190007I07 gene	7.70375	6.3765	10.6177	17.3208
1200009I06Rik	22.4535	6.07417	0.270522	0.421519	0.975602	NA	8.6755	22.356	6.95625	29
1200011I18Rik	390.234	280.739	0.719413	0.441935	0.99223	NA	428.962	605.541	695.73	479.29
1200011M11Rik	85.4507	144.852	1.69515	0.457794	1	NA	218.358	225.431	245.187	102.156
1200014J11Rik	246.338	250.78	1.01803	0.656014	1	NA	6.097	4.94825	7.81875	4.8875
1200016B10Rik	326.308	235.618	0.722073	0.322589	0.911299	NA	360.318	259.569	772.16	396.591
1300001I01Rik	260.265	338.305	1.29985	0.383458	0.952696	NA	509.709	744.12	761.91	302.35
1300002E11Rik	249.614	124.211	0.49761	0.232009	0.83324	RIKEN cDNA 1300002E11 gene	4.73625	5.3745	3.72825	7.42725
1300002K09Rik	0.368453	1.31688	3.57408	0.935771	1	NA	0.05175	0.04375	0.00775	0.01175
1300010F03Rik	152.651	430.674	2.82129	0.0368079	0.402378	NA	660.45	477.22	1330.46	180.039
1300014I06Rik	268.022	324.61	1.21113	0.609506	1	NA	493.089	154.49	428.613	314.099
1300015D01Rik	21.9572	0.691461	0.0314914	0.0538072	0.473786	NA	1.0385	19.533	0.63225	25.364
1300017J02Rik	0	1.25502	Inf	0.901619	1	RIKEN cDNA 1300017J02 gene	0.08325	0.09225	0	0
1300018I17Rik	396.469	265.624	0.669974	0.258391	0.860881	NA	401.022	248.759	394.613	489.081
1300018J18Rik	107.848	202.025	1.87325	0.384715	0.953004	NA	308.816	393.713	167.885	131.844
1500001M20Rik	181.322	71.8329	0.396163	0.107094	0.624962	NA	109.571	133.857	31.5237	218.715
1500002O10Rik	0	0	NA	NA	NA	NA	0	0	0	0
1500002O20Rik	147.775	243.797	1.64979	0.303816	0.898346	NA	373.969	289.371	502.083	175.349
1500003O03Rik	626.309	1086.38	1.73458	0.268819	0.87041	NA	1649.6	2203.26	1327.17	754.399
1500004A13Rik	49.6649	48.5985	0.978529	0.936509	1	RIKEN cDNA 1500004A13 gene	2.068	3.65075	0.77125	1.593
1500009C09Rik	4.94438	4.08828	0.826854	0.991851	1	RIKEN cDNA 1500009C09 gene	0.3265	0.05525	0	0.30325
1500009L16Rik	52.3328	53.157	1.01575	0.76672	1	RIKEN cDNA 1500009L16 gene	6.77425	5.09925	27.206	4.9395
1500010J02Rik	132.806	288.54	2.17264	0.0571234	0.484835	NA	432.861	425.197	221.405	151.948
1500011B03Rik	564.458	299.831	0.531185	0.318087	0.907496	RIKEN cDNA 1500011B03 gene	26.2688	64.7223	32.417	37.7737
1500011H22Rik	398.362	203.706	0.511358	0.205045	0.802274	NA	307.224	420.382	358.508	469.166
1500011K16Rik	604.133	163.746	0.271043	0.00792877	0.231619	NA	30.7913	38.4772	48.9485	87.883
1500012F01Rik	289.351	136.763	0.472656	0.134819	0.687749	NA	27.9542	24.5665	22.3062	46.3368
1500015A07Rik	14.4962	32.6898	2.25506	0.548872	1	RIKEN cDNA 1500015A07 gene	2.66125	1.99775	0	0.891
1500015O10Rik	368.902	43.1802	0.117051	0.0642813	0.506438	NA	7.23725	11.5915	0.032	47.0547
1500016L03Rik	0	0	NA	NA	NA	NA	0	0	0	0
1500017E21Rik	0	0.263376	Inf	1	1	NA	0.014	0	0	0
1500031L02Rik	265.774	280.79	1.0565	0.950091	1	NA	430.954	431.8	182.316	318.739
1500032L24Rik	2859.34	654.006	0.228726	0.00279803	0.159374	NA	996.058	1242.3	1228.14	3336.83
1520402A15Rik	375.742	209.325	0.557099	0.144175	0.703577	NA	318.077	251.576	163.626	451.17
1600002D24Rik	11.8152	1.00401	0.0849768	0.22154	0.822709	RIKEN cDNA 1600002D24 gene	0.06875	0.6415	0.6885	0.61325
1600002H07Rik	64.2767	83.8288	1.30419	0.743914	1	NA	5.9895	8.583	4.40525	3.58625
1600002K03Rik	129.748	25.1703	0.193993	0.080062	0.553615	RIKEN cDNA 1600002K03 gene	5.65825	13.3677	20.501	22.742
1600010M07Rik	7.30993	6.06089	0.82913	1	1	RIKEN cDNA 1600010M07 gene	1.39625	0.4915	7.3045	1.3815
1600012F09Rik	74.0307	44.214	0.597239	0.621964	1	NA	67.2645	54.3368	56.4032	85.3315
1600012H06Rik	106.23	290.477	2.73441	0.0280535	0.359235	RIKEN cDNA 1600012H06 gene	15.8635	17.635	16.9932	4.488
1600014C10Rik	76.0198	212.99	2.80177	0.0325619	0.382629	RIKEN cDNA 1600014C10 gene	9.423	17.2625	5.78525	2.55025
1600014C23Rik	0	0	NA	NA	NA	RIKEN cDNA 1600014C23 gene	0	0.1015	0	0
1600014K23Rik	0	0	NA	NA	NA	NA	0	0	0	0
1600015I10Rik	0	0	NA	NA	NA	NA	0	1.13525	0	0
1600016N20Rik	0	0.75301	Inf	0.965668	1	NA	0.05575	0.1025	0	0
1600019K03Rik	4.78542	0.263376	0.0550373	0.541704	1	RIKEN cDNA 1600019K03 gene	0.07825	0.22	0	1.189
1600020E01Rik	182.794	75.7169	0.41422	0.110545	0.634695	RIKEN cDNA 1600020E01 gene	16.7495	18.4035	14.6288	31.6365
1600021P15Rik	39.0326	103.508	2.65183	0.0994949	0.606711	NA	159.129	92.4963	1.986	45.0862
1600025M17Rik	0.447075	0	0	0.985861	1	RIKEN cDNA 1600025M17 gene	0	0.86375	0	0.0895
1600027N09Rik	95.7813	19.073	0.199131	0.0237836	0.337076	NA	28.8148	49.4948	0.3455	117.665
1600029D21Rik	5.8949	0	0	0.284294	0.883491	NA	0	0.528	0	6.882
1600029I14Rik	0	0	NA	NA	NA	RIKEN cDNA 1600029I14 gene	0	0.42675	0	0
1600029O15Rik	10.0215	2.89722	0.2891	0.572532	1	ribosomal protein L17 pseudogene	0.2475	0.334	0	0.62175
1700001C02Rik	0	0	NA	NA	NA	RIKEN cDNA 1700001C02 gene	0	0.295	0	0
1700001C19Rik	0	0	NA	NA	NA	RIKEN cDNA 1700001C19 gene	0	0.1755	0	0
1700001F09Rik	0	0	NA	NA	NA	RIKEN cDNA 1700001F09 gene	0	0.119	0	0
1700001G11Rik	1.84227	1.48409	0.805579	1	1	RIKEN cDNA 1700001G11 gene	0.29275	0.4815	0	0.27825
1700001G17Rik	0	3.6836	Inf	0.580427	1	RIKEN cDNA 1700001G17 gene	0.648	0.41525	0	0
1700001J03Rik	0	1.03739	Inf	0.923392	1	RIKEN cDNA 1700001J03 gene	0.21275	0.60675	0	0
1700001J11Rik	1.47309	7.37245	5.00477	0.614064	1	ring finger protein 19A pseudogene	0.45175	0.468	0.40775	0.07325
1700001K19Rik	9.38737	4.21888	0.449421	0.782239	1	RIKEN cDNA 1700001K19 gene	0.65175	1.0495	0.326	1.13625
1700001K23Rik	0	0.674587	Inf	0.969591	1	RIKEN cDNA 1700001K23 gene	0.20925	0.54475	2.62025	0
1700001L05Rik	164.411	79.7459	0.485041	0.145997	0.708356	RIKEN cDNA 1700001L05 gene	2.0325	3.219	0.00575	3.3655
1700001L19Rik	63.8358	11.7374	0.183868	0.267701	0.869109	RIKEN cDNA 1700001L19 gene	0.982	3.6385	0.08175	3.9655
1700001O22Rik	6.58565	19.2791	2.92743	0.401652	0.96267	RIKEN cDNA 1700001O22 gene	1.83725	1.70875	1.8845	0.484
1700001P01Rik	0	0	NA	NA	NA	RIKEN cDNA 1700001P01 gene	0	0.4265	0	0
1700003E16Rik	30.9126	44.0669	1.42553	0.562897	1	RIKEN cDNA 1700003E16 gene	3.27975	3.773	3.33575	1.7265
1700003F12Rik	15.2098	0.937963	0.0616681	0.232492	0.833882	RIKEN cDNA 1700003F12 gene	0.1905	0.23125	0	2.38525
1700003G13Rik	0	0	NA	NA	NA	NA	0	0	0	0
1700003G18Rik	0.447075	0.131688	0.294555	1	1	RIKEN cDNA 1700003G18 gene	0.03	0.3385	0.39025	0.07875
1700003H04Rik	0	0	NA	NA	NA	RIKEN cDNA 1700003H04 gene	0	0.06925	0	0
1700003L19Rik	0.368109	0.251003	0.681873	1	1	RIKEN cDNA 1700003L19 gene	0.051	0.703	0	0.0585
1700003M02Rik	3.63056	9.99418	2.75279	0.567951	1	NA	0.90775	10.4355	0.05525	0.23825
1700003M07Rik	1.2626	1.00401	0.795194	0.999464	1	RIKEN cDNA 1700003M07 gene	0.066	0.20475	0	0.061
1700006A11Rik	1.47381	0.251003	0.170309	0.862659	1	RIKEN cDNA 1700006A11 gene	0.01925	0	0	0.086
1700006E09Rik	0	0	NA	NA	NA	NA	0	0.3	0	0
1700007B14Rik	0	0.131688	Inf	1	1	NA	0.0085	0.1325	0.582	0
1700007E06Rik	0	0	NA	NA	NA	NA	0	0	1.0435	0
1700007F19Rik	1.34122	0.502007	0.37429	0.944405	1	RIKEN cDNA 1700007F19 gene	0.04625	0.09225	0.33775	0.0895
1700007G11Rik	0	1.58135	Inf	0.848425	1	NA	0.27775	0.17775	0	0
1700007I08Rik	0	0	NA	NA	NA	NA	0	11.6323	0	0
1700007K09Rik	0	0.251003	Inf	1	1	NA	0.05625	0	0	0
1700007K13Rik	15.5686	0	0	0.14518	0.706265	RIKEN cDNA 1700007K13 gene	0	0.785	0	2.12675
1700007P06Rik	6.25904	0	0	0.29324	0.889935	RIKEN cDNA 1700007P06 gene	0	0	0	0.8335
1700008A04Rik	0	0	NA	NA	NA	NA	0	0	0	0
1700008F21Rik	2.23537	0	0	0.711038	1	NA	0	0.1745	0	0.14875
1700008I05Rik	0	0	NA	NA	NA	NA	0	0.266	0	0
1700008J07Rik	76.9581	22.1889	0.288324	0.145366	0.706736	RIKEN cDNA 1700008J07 gene	1.3945	3.021	0.5285	3.679
1700008K24Rik	0	0.502007	Inf	0.99328	1	RIKEN cDNA 1700008K24 gene	0.0805	0	0.02725	0
1700008O03Rik	17.8123	5.6419	0.316742	0.496736	1	RIKEN cDNA 1700008O03 gene	0.9495	1.221	1.67525	2.2335
1700008P02Rik	0	0	NA	NA	NA	RIKEN cDNA 1700008P02 gene	0	0	0	0
1700008P20Rik	0	0	NA	NA	NA	NA	0	1.05575	0	0
1700009J07Rik	0	0	NA	NA	NA	RIKEN cDNA 1700009J07 gene	0	0.2305	0	0
1700009N14Rik	0.368109	0	0	0.985856	1	RIKEN cDNA 1700009N14 gene	0	0.04175	0	0.03475
1700009P17Rik	31.828	19.4565	0.611302	0.777251	1	NA	2.813	0.07425	3.0365	3.502
1700010B08Rik	0.368109	0	0	0.985856	1	RIKEN cDNA 1700010B08 gene	0	0.411	0	0.04875
1700010D01Rik	0	0	NA	NA	NA	RIKEN cDNA 1700010D01 gene	0	0.21075	0	0
1700010I02Rik	0	0	NA	NA	NA	RIKEN cDNA 1700010I02 gene	0	0.12	0	0
1700010I14Rik	2.23537	13.9553	6.24296	0.29846	0.894486	RIKEN cDNA 1700010I14 gene	1.14175	1.435	0	0.13025
1700010J16Rik	0	0	NA	NA	NA	RIKEN cDNA 1700010J16 gene	0	0.41325	0	0
1700010K23Rik	0	0	NA	NA	NA	RIKEN cDNA 1700010K23 gene	0	0.25675	0	0
1700010M22Rik	0	0	NA	NA	NA	NA	0	0	0	0
1700011A15Rik	0	0	NA	NA	NA	NA	0	0	0	0
1700011E24Rik	7.15319	0	0	0.239653	0.84269	NA	0	0.581	0	0.9215
1700011F03Rik	0.447075	0	0	0.985861	1	NA	0	0	0	0.49175
1700011F14Rik	37.7417	19.7859	0.524244	0.703353	1	NA	30.235	42.0252	0.3455	43.3462
1700011H14Rik	0	0.889189	Inf	0.942782	1	NA	0.1215	0	0	0
1700011I03Rik	8.47408	9.1548	1.08033	0.960253	1	NA	1.4445	4.08125	0.14275	1.01525
1700011L22Rik	5.15834	0	0	0.340101	0.923803	RIKEN cDNA 1700011L22 gene	0	1.888	0	0.61125
1700011M02Rik	2.21072	0	0	0.683742	1	RIKEN cDNA 1700011M02 gene	0	0	0	0.60925
1700012A03Rik	0	0	NA	NA	NA	RIKEN cDNA 1700012A03 gene	0	0	0	0
1700012A16Rik	2.94694	1.54763	0.525166	0.923379	1	NA	2.36525	11.2095	0	3.45525
1700012B07Rik	0	0	NA	NA	NA	RIKEN cDNA 1700012B07 gene	0	0.50075	0	0
1700012B09Rik	0	0	NA	NA	NA	RIKEN cDNA 1700012B09 gene	0	0	0	0
1700012B15Rik	117.031	67.5869	0.577513	0.540163	1	NA	102.642	86.014	120.432	135.782
1700012D14Rik	4.05057	2.00493	0.494974	0.882198	1	RIKEN cDNA 1700012D14 gene	0.48325	1.49575	0.10925	0.758
1700012L04Rik	0	0	NA	NA	NA	NA	0	0	0	0
1700012P22Rik	0	0	NA	NA	NA	RIKEN cDNA 1700012P22 gene	0	0	0	0
1700013D24Rik	0	0.395065	Inf	0.998555	1	RIKEN cDNA 1700013D24 gene	0.10475	0	0	0
1700013F07Rik	0.368453	3.65956	9.93224	0.687574	1	RIKEN cDNA 1700013F07 gene	0.98075	0.867	0	0.072
1700013G24Rik	0	0	NA	NA	NA	RIKEN cDNA 1700013G24 gene	0	0	0	0
1700013H16Rik	0	0	NA	NA	NA	RIKEN cDNA 1700013H16 gene	0	0.08575	0	0
1700013N18Rik	0	1.77838	Inf	0.820925	1	NA	2.8555	10.6732	0.2585	0
1700014N06Rik	0	0	NA	NA	NA	NA	0	0	0	0
1700015E13Rik	3.5766	2.96818	0.82989	0.969343	1	NA	0.63225	0	0	0.55025
1700015F17Rik	41.4131	2.00852	0.0484997	0.136176	0.689404	RIKEN cDNA 1700015F17 gene	0.423	0.24375	0.04825	7.346
1700015G11Rik	0	0	NA	NA	NA	RIKEN cDNA 1700015G11 gene	0	0.26925	0	0
1700016C15Rik	0.894149	1.07288	1.19989	0.981978	1	RIKEN cDNA 1700016C15 gene	0.213	0.07	0	0.13025
1700016D06Rik	0.815183	4.05317	4.9721	0.729891	1	RIKEN cDNA 1700016D06 gene	0.48025	0.12475	0.02025	0.07325
1700016H13Rik	0	0.251003	Inf	1	1	RIKEN cDNA 1700016H13 gene	0.04025	0	0.5125	0
1700016K19Rik	1.84054	0.251003	0.136375	0.812253	1	RIKEN cDNA 1700016K19 gene	0.0415	0	0	0.23775
1700016L21Rik	0	0	NA	NA	NA	RIKEN cDNA 1700016L21 gene	0	0	0	0
1700016M24Rik	1.10433	0.251003	0.227291	0.913469	1	NA	0.38225	0	0	1.317
1700016P04Rik	0	0	NA	NA	NA	RIKEN cDNA 1700016P04 gene	0	0	0	0
1700017B05Rik	70.4627	209.485	2.973	0.329686	0.914906	RIKEN cDNA 1700017B05 gene	6.1655	3.14775	2.38125	1.66925
1700017D01Rik	0	0	NA	NA	NA	NA	0	0	0.2895	0
1700017G19Rik	0	0	NA	NA	NA	RIKEN cDNA 1700017G19 gene	0	0.1295	0	0
1700017J07Rik	4.02367	0.395065	0.0981851	0.712057	1	RIKEN cDNA 1700017J07 gene	0.11875	0	0	0.93375
1700017N19Rik	0	0.382692	Inf	1	1	RIKEN cDNA 1700017N19 gene	0.0335	0.20025	0	0
1700018A04Rik	0	0	NA	NA	NA	RIKEN cDNA 1700018A04 gene	0	0	0	0
1700018A14Rik	0	0.131688	Inf	1	1	RIKEN cDNA 1700018A14 gene	0.1875	0.412	0	0
1700018B08Rik	0	0	NA	NA	NA	RIKEN cDNA 1700018B08 gene	0	0	0	0
1700018B24Rik	0	0.251003	Inf	1	1	enhancer of rudimentary homolog pseudogene	0.01125	0	0	0
1700018C11Rik	0	0	NA	NA	NA	NA	0	0	0	0
1700018F24Rik	0	0	NA	NA	NA	RIKEN cDNA 1700018F24 gene	0	0	0	0
1700018L02Rik	1.35006	8.34966	6.18464	0.548794	1	RIKEN cDNA 1700018L02 gene	1.01825	0.27	0.195	0.13025
1700018L24Rik	0	0.75301	Inf	0.965668	1	NA	1.1465	1.05575	0	0
1700019A02Rik	1.84054	0.806275	0.438063	0.941169	1	RIKEN cDNA 1700019A02 gene	0.191	0.37025	0	0.34525
1700019B03Rik	0	0	NA	NA	NA	NA	0	0.3255	0	0
1700019D03Rik	64.5933	61.7319	0.955702	0.879993	1	RIKEN cDNA 1700019D03 gene	11.1903	17.8845	0.2875	8.95125
1700019E08Rik	0	0	NA	NA	NA	RIKEN cDNA 1700019E08 gene	0	0	0	0
1700019E19Rik	498.349	172.729	0.346603	0.0665881	0.51434	NA	263.457	206.848	292.67	576.681
1700019G17Rik	4.05229	2.0017	0.493967	0.882169	1	NA	0.09275	0.97275	0.5475	0.1445
1700019G24Rik	0	0	NA	NA	NA	RIKEN cDNA 1700019G24 gene	0	0	0	0
1700019L03Rik	34.7257	8.87475	0.255567	0.32526	0.912986	NA	0.823	1.1825	0.0825	2.64725
1700019M22Rik	0	0	NA	NA	NA	NFX-like protein	0	0	0	0
1700019N12Rik	244.623	85.9287	0.35127	0.143969	0.703577	NA	128.896	130.76	316.216	283.757
1700019N19Rik	0	0	NA	NA	NA	RIKEN cDNA 1700019N19 gene	0	0	0	0
1700019O17Rik	0	0	NA	NA	NA	NA	0	0.06125	0	0
1700020A23Rik	0	1.71195	Inf	0.831293	1	RIKEN cDNA 1700020A23 gene	0.33125	0	0.845	0
1700020C07Rik	0	0	NA	NA	NA	NA	0	3.6955	0	0
1700020D05Rik	0	0	NA	NA	NA	RIKEN cDNA 1700020D05 gene	0	0.05175	0	0
1700020I14Rik	430.231	279.205	0.648965	0.291158	0.888766	NA	27.4503	24.376	25.2157	33.0953
1700020L24Rik	6.62906	5.18905	0.782773	0.968214	1	RIKEN cDNA 1700020L24 gene	0.879	2.29	0	0.837
1700020M21Rik	0	0	NA	NA	NA	RIKEN cDNA 1700020M21 gene	0	0.3275	0	0
1700020N01Rik	0	0	NA	NA	NA	RIKEN cDNA 1700020N01 gene	0	0	0	0
1700020N18Rik	0	2.07477	Inf	0.77979	1	RIKEN cDNA 1700020N18 gene	0.60675	0	0	0
1700020O03Rik	73.5965	200.007	2.71762	0.11345	0.638703	NA	304.303	352.503	451.709	89.891
1700021C14Rik	26.0869	20.6699	0.79235	0.976727	1	NA	31.7042	29.7207	30.9548	29.7583
1700021F05Rik	567.979	194.343	0.342166	0.0349601	0.394573	RIKEN cDNA 1700021F05 gene	32.9162	30.4198	17.5295	74.2668
1700021F07Rik	0	1.00401	Inf	0.934564	1	RIKEN cDNA 1700021F07 gene	0.237	0.16375	0	0
1700021K19Rik	401.728	643.366	1.60149	0.53771	1	NA	18.334	17.352	18.2117	9.1995
1700022A21Rik	0	0	NA	NA	NA	glycerol-3-phosphate dehydrogenase 1-like pseudogene	0	0.07275	0	0
1700022E09Rik	0	0	NA	NA	NA	RIKEN cDNA 1700022E09 gene	0	0.136	0	0
1700022I11Rik	0	0	NA	NA	NA	RIKEN cDNA 1700022I11 gene	0	0.0425	0	0
1700022P22Rik	0	0.266606	Inf	1	1	NA	0.09125	0.179	0	0
1700023A16Rik	0	0	NA	NA	NA	NA	0	1.58375	0	0
1700023E05Rik	0.245393	2.69512	10.9828	0.800178	1	NA	0.23675	0.1865	0	0.01825
1700023F02Rik	0.447075	0.131688	0.294555	1	1	RIKEN cDNA 1700023F02 gene	0.054	1.66875	0	0.14125
1700023I07Rik	1.34122	0	0	0.84929	1	NA	0	0	0	1.4755
1700023L04Rik	1.47381	0.658441	0.44676	0.959144	1	NA	0.14125	0.99525	0	0.25875
1700024G13Rik	0	0	NA	NA	NA	RIKEN cDNA 1700024G13 gene	0	0.062	0	0
1700024P03Rik	0	0	NA	NA	NA	NA	0	2.11175	0	0
1700024P04Rik	0	0	NA	NA	NA	RIKEN cDNA 1700024P04 gene	0	0	0	0
1700024P16Rik	1.47381	1.42382	0.966082	1	1	NA	0.06325	0.07075	0	0.0525
1700025B11Rik	0	0	NA	NA	NA	RIKEN cDNA 1700025B11 gene	0	0	0	0
1700025C18Rik	0.447075	0	0	0.985861	1	RIKEN cDNA 1700025C18 gene	0	0	0	0.06975
1700025E21Rik	0.368109	3.26304	8.86434	0.753662	1	NA	4.96775	0.528	0	0.439
1700025F22Rik	0.736218	0	0	0.928769	1	NA	0	0.12075	0	0.1375
1700025F24Rik	0	0	NA	NA	NA	RIKEN cDNA 1700025F24 gene	0	0	0	0
1700025G04Rik	117.806	119.969	1.01836	1	1	RIKEN cDNA 1700025G04 gene	1.8655	2.63	1.47125	1.41775
1700025K23Rik	182.588	76.3005	0.417885	0.516843	1	NA	118.044	65.6598	76.0883	205.583
1700025M24Rik	0	0	NA	NA	NA	RIKEN cDNA 1700025M24 gene	0	0.13625	0	0
1700025N23Rik	0	0.502007	Inf	0.99328	1	RIKEN cDNA 1700025N23 gene	0.08425	0	0.0385	0
1700026D08Rik	6.63215	2.25903	0.340618	0.610094	1	NA	0.26425	0.203	0.53475	0.59425
1700026D11Rik	0	0	NA	NA	NA	RIKEN cDNA 1700026D11 gene	0	0.062	0	0
1700026J04Rik	3.4716	2.90774	0.837578	1	1	NA	4.21875	16.4773	0	4.03775
1700026L06Rik	1.10433	1.18519	1.07323	1	1	NA	0.24975	0.19225	0	0.19475
1700027A15Rik	0	0	NA	NA	NA	RIKEN cDNA 1700027A15 gene	0	0.2755	0	0
1700027A23Rik	3.92629	0.75301	0.191787	0.545154	1	NA	1.1465	0.528	0	5.0775
1700027D21Rik	0	2.76104	Inf	0.702118	1	NA	4.2035	0.528	0	0
1700027F09Rik	0	0	NA	NA	NA	RIKEN cDNA 1700027F09 gene	0	0.8925	0	0
1700027H10Rik	0.368453	2.51003	6.81236	0.831701	1	RIKEN cDNA 1700027H10 gene	0.651	0	0.39325	0.07325
1700027I24Rik	0	0.502007	Inf	0.99328	1	RIKEN cDNA 1700027I24 gene	0.10925	0.0295	0	0
1700027J07Rik	0	0.251003	Inf	1	1	RIKEN cDNA 1700027J07 gene	0.036	0.02275	0	0
1700027L20Rik	0	1.00401	Inf	0.934564	1	NA	1.5285	0.528	0	0
1700028B04Rik	0	0	NA	NA	NA	NADH dehydrogenase (ubiquinone) 1 beta subcomplex 8 pseudogene	0	0	0	0
1700028I16Rik	0	0	NA	NA	NA	RIKEN cDNA 1700028I16 gene	0	0	0	0
1700028J19Rik	27.1087	0	0	0.0013022	0.108966	RIKEN cDNA 1700028J19 gene	0	0.04425	0	2.761
1700028K03Rik	1.84227	7.7217	4.19141	0.574271	1	RIKEN cDNA 1700028K03 gene	0.37675	0.0475	0	0.066
1700028M03Rik	0	0	NA	NA	NA	RIKEN cDNA 1700028M03 gene	0	0	0	0
1700028P14Rik	0	0.251003	Inf	1	1	RIKEN cDNA 1700028P14 gene	0.04375	0.3625	0	0
1700028P15Rik	1.10433	0.251003	0.227291	0.913469	1	RIKEN cDNA 1700028P15 gene	0.04425	0.18375	0	0.15275
1700029B22Rik	0	0	NA	NA	NA	RIKEN cDNA 1700029B22 gene	0	0	0	0
1700029F09Rik	127.315	164.064	1.28865	0.447153	0.993739	NA	252.094	149.992	430.514	146.697
1700029F12Rik	0	0	NA	NA	NA	RIKEN cDNA 1700029F12 gene	0	0.40025	0	0
1700029G01Rik	69.9455	93.9816	1.34364	0.668109	1	NA	142.943	38.1615	199.485	83.151
1700029H14Rik	0	0.251003	Inf	1	1	RIKEN cDNA 1700029H14 gene	0.0265	0.474	0.3945	0
1700029I01Rik	0.736218	2.99907	4.07361	0.808496	1	NA	4.48525	4.39025	0	0.878
1700029I15Rik	2.21037	3.03714	1.37404	0.966064	1	RIKEN cDNA 1700029I15 gene	1.2555	2.615	8.474	0.70475
1700029J03Rik	0	0.148198	Inf	1	1	RIKEN cDNA 1700029J03 gene	0.03	0	0	0
1700029J07Rik	47.5486	34.4367	0.724243	0.473942	1	RIKEN cDNA 1700029J07 gene	1.94325	1.33125	0.42625	2.12725
1700029J11Rik	0	0	NA	NA	NA	NA	0	0.528	0	0
1700029M20Rik	0	0.75301	Inf	0.965668	1	RIKEN cDNA 1700029M20 gene	0.03875	0.01775	0	0
1700029P11Rik	0	0	NA	NA	NA	RIKEN cDNA 1700029P11 gene	0	0	0	0
1700030C10Rik	7.73442	21.4837	2.77767	0.421515	0.975602	RIKEN cDNA 1700030C10 gene	1.90475	3.89375	0.02	0.52775
1700030F18Rik	6.38023	0	0	0.188871	0.777644	NA	0	0	0	1.32025
1700030J22Rik	19.4909	10.422	0.534707	0.732532	1	RIKEN cDNA 1700030J22 gene	0.55425	1.67775	1.485	0.744
1700030K09Rik	225.752	107.45	0.475967	0.33976	0.923642	RIKEN cDNA 1700030K09 gene	6.7495	7.77025	6.4645	11.8033
1700030L20Rik	0	0	NA	NA	NA	RIKEN cDNA 1700030L20 gene	0	0	0	0
1700031F05Rik	0	0	NA	NA	NA	RIKEN cDNA 1700031F05 gene	0	0.27025	0.02075	0
1700031M16Rik	0	0	NA	NA	NA	RIKEN cDNA 1700031M16 gene	0	0	0.04175	0
1700034E13Rik	0	0	NA	NA	NA	RIKEN cDNA 1700034E13 gene	0	0	0	0
1700034F02Rik	0.368453	2.25521	6.12075	0.834797	1	NA	0.14725	0.43075	0.06325	0.0195
1700034H14Rik	224.629	227.792	1.01408	0.942401	1	NA	346.848	269.517	387.36	263.538
1700034H15Rik	2.23537	1.65422	0.740019	0.986287	1	RIKEN cDNA 1700034H15 gene	0.058	0.0605	0.3245	0.05625
1700034I23Rik	0	1.05351	Inf	0.922182	1	FUN14 domain containing 2 pseudogene	0.064	0.08075	1.26675	0
1700034J05Rik	0	24.2906	Inf	0.00954094	0.247425	RIKEN cDNA 1700034J05 gene	1.83975	0.41075	0	0
1700034K08Rik	0.368109	3.51405	9.54622	0.728435	1	RIKEN cDNA 1700034K08 gene	0.8615	0.17	0	0.07075
1700034O15Rik	0	0	NA	NA	NA	NA	0	0	0	0
1700034P13Rik	1.10433	0.991994	0.89828	1	1	RIKEN cDNA 1700034P13 gene	0.105	0.01375	0	0.088
1700036G14Rik	0	0	NA	NA	NA	RIKEN cDNA 1700036G14 gene	0	0	0	0
1700037C18Rik	43.8273	33.2035	0.757599	0.824754	1	RIKEN cDNA 1700037C18 gene	4.60775	8.2455	4.87625	4.69325
1700037H04Rik	576.945	555.782	0.963318	1	1	RIKEN cDNA 1700037H04 gene	67.8533	113.776	75.21	54.9065
1700039E15Rik	0	1.75702	Inf	0.833776	1	NA	0.154	0.03025	0	0
1700040I03Rik	146.017	86.103	0.589676	0.504927	1	NA	130.816	97.3395	99.2442	169.905
1700040L02Rik	9.28203	8.78512	0.946465	0.875861	1	NA	1.0735	0.17575	0	0.88425
1700040N02Rik	46.6376	4.93862	0.105893	0.0204146	0.321295	NA	7.679	14.0177	13.8963	55.2028
1700041C23Rik	0	0	NA	NA	NA	RIKEN cDNA 1700041C23 gene	0	0	0	0
1700041M19Rik	0	1.25502	Inf	0.901619	1	RIKEN cDNA 1700041M19 gene	0.16875	0	0	0
1700042B14Rik	0	2.00803	Inf	0.799936	1	NA	0.28875	0	0	0
1700042G07Rik	0	0	NA	NA	NA	RIKEN cDNA 1700042G07 gene	0	0	0	0
1700042G15Rik	2.20865	0	0	0.68391	1	RIKEN cDNA 1700042G15 gene	0	0.33375	0	0.1295
1700044K03Rik	0	0	NA	NA	NA	RIKEN cDNA 1700044K03 gene	0	1.2535	0	0
1700045H11Rik	0	0.395065	Inf	0.998555	1	RIKEN cDNA 1700045H11 gene	0.09425	0.35375	0	0
1700045I19Rik	0.368453	2.97598	8.07697	0.760682	1	NA	4.71575	4.62	0	0.4295
1700047G03Rik	0	0.148198	Inf	1	1	RIKEN cDNA 1700047G03 gene	0.02825	0.2695	0	0
1700047I17Rik2	0	0	NA	NA	NA	NA	0	0	0	0
1700047L14Rik	0	0	NA	NA	NA	RIKEN cDNA 1700047L14 gene	0	0	0	0
1700047M11Rik	62.5819	18.1026	0.289262	0.146865	0.71021	RIKEN cDNA 1700047M11 gene	4.05825	2.68175	18.402	10.8522
1700048O20Rik	13.3638	13.6069	1.01819	0.93797	1	RIKEN cDNA 1700048O20 gene	1.11275	1.3155	0	0.837
1700049E15Rik	0	0	NA	NA	NA	RIKEN cDNA 1700049E15 gene	0	0.057	0	0
1700049E22Rik	0.368109	0	0	0.985856	1	RIKEN cDNA 1700049E22 gene	0	0.10325	0	0.086
1700049G17Rik	23.3865	52.3622	2.23899	0.567456	1	NA	1.52375	0.8635	0.13775	0.5285
1700049L16Rik	0	0	NA	NA	NA	hematological and neurological expressed 1-like pseudogene	0	0	0	0
1700052I22Rik	0	0	NA	NA	NA	RIKEN cDNA 1700052I22 gene	0	0	0	0
1700052K11Rik	88.209	17.6094	0.199633	0.026753	0.351209	RIKEN cDNA 1700052K11 gene	1.10875	1.94075	0.389	4.462
1700052N19Rik	46.7642	103.608	2.21555	0.132597	0.682754	NA	6.90675	8.56475	4.737	2.31725
1700054K19Rik	0	0	NA	NA	NA	RIKEN cDNA 1700054K19 gene	0	0	0	0
1700054N08Rik	22.7224	6.20164	0.272931	0.367054	0.945068	NA	9.579	12.265	0	26.6495
1700054O13Rik	0	0	NA	NA	NA	NA	0	0	0	0
1700055C04Rik	0	0	NA	NA	NA	RIKEN cDNA 1700055C04 gene	0	0	0	0
1700055N04Rik	0	0	NA	NA	NA	NA	0	0.19625	0	0
1700056E22Rik	4.37356	0.251003	0.0573911	0.509123	1	RIKEN cDNA 1700056E22 gene	0.0395	1.55175	0	0.537
1700057G04Rik	0.447075	0	0	0.985861	1	RIKEN cDNA 1700057G04 gene	0	0.04975	0	0.0465
1700057H15Rik	0	0.502007	Inf	0.99328	1	RIKEN cDNA 1700057H15 gene	0.07775	0.161	0	0
1700057K13Rik	0	0	NA	NA	NA	NA	0	1.665	12.521	0
1700058G18Rik	0	0.131688	Inf	1	1	NA	0.1875	0.7295	4.17375	0
1700060C20Rik	0	0.148198	Inf	1	1	RIKEN cDNA 1700060C20 gene	0.04025	0	0	0
1700061F12Rik	0	0	NA	NA	NA	RIKEN cDNA 1700061F12 gene	0	0.238	0	0
1700061G19Rik	2.97193	2.97128	0.99978	0.995077	1	NA	0.18325	0.3305	0.41975	0.13475
1700061I17Rik	0	0.502007	Inf	0.99328	1	RIKEN cDNA 1700061I17 gene	0.03875	0.02675	0.58225	0
1700061J05Rik	0	0.251003	Inf	1	1	NA	0.38225	0	0	0
1700063A18Rik	0	0.502007	Inf	0.99328	1	RIKEN cDNA 1700063A18 gene	0.213	0	0	0
1700063D05Rik	27.612	2.51937	0.091242	0.0831972	0.561271	RIKEN cDNA 1700063D05 gene	0.5665	0	0	4.87275
1700065D16Rik	0	0	NA	NA	NA	RIKEN cDNA 1700065D16 gene	0	0.4855	0	0
1700065I16Rik	0	0.502007	Inf	0.99328	1	gasdermin pseudogene	0.09025	0	0	0
1700065I17Rik	0	0	NA	NA	NA	NA	0	0.27925	0	0
1700065J11Rik	1.84054	0	0	0.742279	1	RIKEN cDNA 1700065J11 gene	0	0.3675	0	0.50925
1700065J18Rik	0.368109	0.502007	1.36375	1	1	RIKEN cDNA 1700065J18 gene	0.18775	1.94575	0	0.10775
1700066B17Rik	6.13483	3.19361	0.52057	0.586864	1	RIKEN cDNA 1700066B17 gene	0.9255	0.07675	0	1.48025
1700066B19Rik	20.0151	1.01639	0.050781	0.219975	0.821395	RIKEN cDNA 1700066B19 gene	0.06075	0.27025	0.01375	0.8855
1700066M21Rik	167.547	111.768	0.667085	0.416556	0.972197	RIKEN cDNA 1700066M21 gene	5.73	5.603	4.733	6.94025
1700066O22Rik	0	0	NA	NA	NA	RIKEN cDNA 1700066O22 gene	0	0.055	0	0
1700067G17Rik	1.47244	0	0	0.803459	1	RIKEN cDNA 1700067G17 gene	0	0.041	0	0.28975
1700067K01Rik	32.5331	1.28839	0.0396024	0.0860895	0.570945	RIKEN cDNA 1700067K01 gene	0.18775	0.81125	0.57425	3.77625
1700067P10Rik	0	0	NA	NA	NA	RIKEN cDNA 1700067P10 gene	0	0	0	0
1700069L16Rik	0	0.251003	Inf	1	1	RIKEN cDNA 1700069L16 gene	0.054	0	0	0
1700069P05Rik	0	0	NA	NA	NA	RIKEN cDNA 1700069P05 gene	0	0	0	0
1700071K01Rik	0	0	NA	NA	NA	RIKEN cDNA 1700071K01 gene	0	0	0	0
1700072B07Rik	0	0	NA	NA	NA	RIKEN cDNA 1700072B07 gene	0	0.11775	0	0
1700072E05Rik	0	0	NA	NA	NA	NA	0	4.22325	0	0
1700073E17Rik	0	0	NA	NA	NA	ribosomal protein L7 pseudogene	0	0.0575	0	0
1700074P13Rik	0	0	NA	NA	NA	RIKEN cDNA 1700074P13 gene	0	0.06375	0	0
1700080E11Rik	0	0	NA	NA	NA	NA	0	0	0	0
1700080N15Rik	3.78677	1.51839	0.400973	0.831445	1	RIKEN cDNA 1700080N15 gene	0.523	1.0155	3.24175	0.97675
1700080O16Rik	0	0.502007	Inf	0.99328	1	RIKEN cDNA 1700080O16 gene	0.0525	0	0	0
1700081H04Rik	0	0	NA	NA	NA	RIKEN cDNA 1700081H04 gene	0	0	0	0
1700081L11Rik	368.558	484.89	1.31564	0.688539	1	NA	736.692	728.974	570.952	443.782
1700084C01Rik	4.78748	1.75393	0.366357	0.813782	1	NA	0.185	0.048	3.0895	0.39125
1700084E18Rik	1.84227	0	0	0.742136	1	RIKEN cDNA 1700084E18 gene	0	0.364	0	0.49375
1700084J12Rik	2.33198	0.395065	0.169412	0.781173	1	ribosomal protein L7-like 1 pseudogene	0.07675	1.0715	3.03975	0.394
1700085B03Rik	1.10536	0.263376	0.238272	0.94273	1	NA	0.375	0	0	1.2885
1700086L19Rik	133.168	14.7087	0.110452	0.270989	0.87041	RIKEN cDNA 1700086L19 gene	2.1195	10.8413	6.51875	14.7015
1700086O06Rik	40.3733	5.8929	0.14596	0.0928457	0.58956	RIKEN cDNA 1700086O06 gene	0.46975	1.2945	6.24375	2.435
1700088E04Rik	20.1204	4.43818	0.22058	0.329499	0.914768	RIKEN cDNA 1700088E04 gene	0.53325	1.724	1.51825	1.8385
1700090G07Rik	0	0	NA	NA	NA	NA	0	0	0	0
1700092M07Rik	0	3.28188	Inf	0.635656	1	RIKEN cDNA 1700092M07 gene	1.308	0	0	0
1700093K21Rik	5.89387	0	0	0.284335	0.883491	RIKEN cDNA 1700093K21 gene	0	0.58125	0.19025	0.4755
1700094D03Rik	72.1183	47.2072	0.65458	0.573686	1	RIKEN cDNA 1700094D03 gene	2.33175	3.72425	3.1935	2.728
1700094J05Rik	0	0	NA	NA	NA	RIKEN cDNA 1700094J05 gene	0	0	0	0
1700095B10Rik	0	0.251003	Inf	1	1	RIKEN cDNA 1700095B10 gene	0.03625	0	0	0
1700095B22Rik	0.894149	1.0948	1.2244	0.996453	1	NA	1.716	7.73775	0.2845	0.98375
1700096J18Rik	0	0	NA	NA	NA	RIKEN cDNA 1700096J18 gene	0	0	0	0
1700096K18Rik	115.876	36.5921	0.315787	0.0288386	0.363035	RIKEN cDNA 1700096K18 gene	3.77575	0.5815	2.9	9.79525
1700101E01Rik	1.10433	0	0	0.866357	1	NA	0	1.09925	0	0.1405
1700102P08Rik	0.858896	1.14019	1.32751	1	1	RIKEN cDNA 1700102P08 gene	0.16425	0.69225	7.15425	0.09725
1700106J16Rik	0.368453	3.01204	8.17483	0.779305	1	NA	0.37575	0.15	0	0.03525
1700106N22Rik	70.1786	70.7694	1.00842	0.805074	1	NA	108.249	58.1395	57.614	81.784
1700108F19Rik	1.84227	1.00401	0.544989	0.908765	1	RIKEN cDNA 1700108F19 gene	0.175	0.36275	0	0.246
1700108J01Rik	0	0	NA	NA	NA	RIKEN cDNA 1700108J01 gene	0	0	0	0
1700108M19Rik	0	0.75301	Inf	0.965668	1	NA	1.1465	4.22325	0	0
1700109F18Rik	1.99951	0	0	0.729357	1	NA	0	8.497	6.60825	2.27225
1700109G14Rik	1.84227	0	0	0.742136	1	RIKEN cDNA 1700109G14 gene	0	0.3955	0	0.268
1700109H08Rik	0.368109	2.75507	7.4844	0.783706	1	RIKEN cDNA 1700109H08 gene	0.5745	0.4755	0	0.061
1700110I01Rik	0	0	NA	NA	NA	RIKEN cDNA 1700110I01 gene	0	0	0	0
1700110K17Rik	0	0.131688	Inf	1	1	RIKEN cDNA 1700110K17 gene	0.02625	0.37625	0	0
1700110M21Rik	0	0	NA	NA	NA	NA	0	0	0	0
1700111N16Rik	0	0	NA	NA	NA	RIKEN cDNA 1700111N16 gene	0	0.23125	0	0
1700112E06Rik	94.537	23.2578	0.246018	0.0495403	0.457722	NA	3.835	1.922	0.1895	12.207
1700112H15Rik	0	1.00401	Inf	0.934564	1	RIKEN cDNA 1700112H15 gene	0.195	0.13475	0	0
1700113H08Rik	19.222	6.74732	0.351021	0.347029	0.928905	RIKEN cDNA 1700113H08 gene	0.75	0.148	3.4515	1.79075
1700113I22Rik	15.0987	5.59631	0.37065	0.487546	1	NA	8.364	7.39075	3.1295	17.8285
1700119H24Rik	0	0.502007	Inf	0.99328	1	RIKEN cDNA 1700119H24 gene	0.12975	1.16525	0	0
1700120K04Rik	7.15319	6.37895	0.891763	1	1	RIKEN cDNA 1700120K04 gene	1.80275	0.26825	0	1.4465
1700121N20Rik	0	0	NA	NA	NA	RIKEN cDNA 1700121N20 gene	0	0.05125	0	0
1700123I01Rik	0.736218	2.96396	4.02593	0.814363	1	NA	0.293	0.0975	0	0.054
1700123K08Rik	0	0	NA	NA	NA	RIKEN cDNA 1700123K08 gene	0	0.12325	0	0
1700123L14Rik	0	0	NA	NA	NA	nucleoporin 50 pseudogene	0	0.093	0	0
1700123M08Rik	32.0585	9.40575	0.293393	0.320346	0.909602	RIKEN cDNA 1700123M08 gene	1.32775	0.56675	0.186	3.4825
1700123O20Rik	357.738	294.653	0.823655	0.782268	1	RIKEN cDNA 1700123O20 gene	23.8295	18.6367	9.93725	22.216
1700125D06Rik	0.447075	0	0	0.985861	1	NA	0	3.1675	0	0.49175
1700125G02Rik	2.20865	0.251003	0.113645	0.762858	1	RIKEN cDNA 1700125G02 gene	0.07325	0	0	0.5045
1700125G22Rik	0	0.404752	Inf	0.997623	1	RIKEN cDNA 1700125G22 gene	0.07125	0.061	0	0
1700125H03Rik	0	0.148198	Inf	1	1	RIKEN cDNA 1700125H03 gene	0.03125	0.75475	0.956	0
1700125H20Rik	0	0.502007	Inf	0.99328	1	RIKEN cDNA 1700125H20 gene	0.078	0	0	0
1700126H18Rik	0	0	NA	NA	NA	RIKEN cDNA 1700126H18 gene	0	0	0	0
1700128F08Rik	0.368109	0	0	0.985856	1	U1-snRNP binding protein homolog pseudogene	0	0.3505	0	0.0395
1700129C05Rik	0.368109	0	0	0.985856	1	RIKEN cDNA 1700129C05 gene	0	0	0.0265	0.041
1810006J02Rik	7.9939	2.95463	0.36961	0.644097	1	RIKEN cDNA 1810006J02 gene	0.26825	0.51375	0	0.5445
1810006K21Rik	2515.82	568.612	0.226015	0.00257635	0.153892	NA	856.793	975.622	1108.44	2936.42
1810007D17Rik	1.84158	1.77838	0.965683	1	1	RIKEN cDNA 1810007D17 gene	0.38325	0.02775	0	0.29075
1810007I06Rik	0	0	NA	NA	NA	NA	0	0	0	0
1810008A18Rik	484.036	268.381	0.554464	0.111835	0.635331	NA	403.881	463.819	689.656	588.726
1810009A15Rik	527.39	96.4331	0.18285	0.00219122	0.141093	RIKEN cDNA 1810009A15 gene	18.0542	31.1958	38.4588	75.0618
1810009J06Rik	0	0.502007	Inf	0.99328	1	RIKEN cDNA 1810009J06 gene	0.08875	0	0	0
1810010D01Rik	3.83902	3.7623	0.980015	0.980253	1	NA	0.6225	0.05625	0	0.47925
1810010H24Rik	38.6791	26.1499	0.676072	0.690534	1	RIKEN cDNA 1810010H24 gene	3.65375	1.439	0.03125	4.06425
1810011H11Rik	18.7736	50.259	2.67712	0.46251	1	NA	4.9145	1.57575	3.318	1.51475
1810011O10Rik	694.765	480.92	0.692204	0.393066	0.956859	NA	54.7238	30.5565	79.7765	61.5585
1810012P15Rik	74.405	132.525	1.78114	0.22998	0.831299	NA	203.49	374.543	259.265	85.7682
1810013D10Rik	522.938	217.429	0.415784	0.258943	0.860881	NA	327.274	479.521	417.513	606.034
1810013L24Rik	497.918	410.078	0.823584	0.414619	0.971109	RIKEN cDNA 1810013L24 gene	15.3582	12.886	14.3387	14.7725
1810014B01Rik	100.225	57.0284	0.569003	0.220224	0.821395	RIKEN cDNA 1810014B01 gene	5.32725	2.0915	24.596	7.596
1810014F10Rik	279.898	80.2413	0.28668	0.0208048	0.323129	NA	123.053	113.013	334.896	328.696
1810018F18Rik	0	0	NA	NA	NA	RIKEN cDNA 1810018F18 gene	0	0.14575	0	0
1810019D21Rik	1.47244	6.69847	4.54924	0.621821	1	RIKEN cDNA 1810019D21 gene	0.62	0.31975	0.586	0.10625
1810019J16Rik	0.368109	0	0	0.985856	1	NA	0	0.088	0	0.0245
1810020D17Rik	879.974	210.643	0.239374	0.0254872	0.345314	NA	319.459	375.035	397.701	1015.82
1810021B22Rik	17.9358	17.8759	0.996663	0.888912	1	RIKEN cDNA 1810021B22 gene	4.04875	1.63725	3.991	3.10525
1810022K09Rik	219.665	87.6034	0.398805	0.139673	0.695597	NA	32.861	30.6833	51.7077	63.0538
1810024B03Rik	14.343	1.38671	0.0966819	0.185266	0.772235	RIKEN cDNA 1810024B03 gene	0.1655	0.07675	0	1.3285
1810026B05Rik	330.136	263.515	0.7982	0.723405	1	RIKEN cDNA 1810026B05 gene	7.81725	4.547	9.2055	7.486
1810026J23Rik	196.41	620.494	3.15918	0.0287969	0.363035	NA	29.9447	14.2577	20.0038	7.492
1810027O10Rik	1732.71	455.661	0.262975	0.00794786	0.231619	NA	690.881	785.271	1236.45	2023.49
1810029B16Rik	21.198	9.7679	0.460792	0.632559	1	NA	15.2253	36.1825	66.007	24.656
1810030J14Rik	0	0	NA	NA	NA	NA	0	0	0	0
1810030N24Rik	402.579	106.057	0.263443	0.00962856	0.247502	NA	161.357	243.844	425.99	482.608
1810030O07Rik	122.686	362.2	2.95226	0.0158136	0.296524	RIKEN cDNA 1810030O07 gene	21.3045	29.1687	14.231	5.5085
1810031K17Rik	489.016	408.919	0.836207	0.506592	1	NA	616.141	523.385	335.503	593.322
1810032O08Rik	80.2258	33.4314	0.416716	0.281656	0.882994	NA	2.4755	2.19525	1.35375	4.709
1810033B17Rik	0	45.1775	Inf	0.0339812	0.390217	NA	5.7355	3.135	0	0
1810035I16Rik	1.47244	0	0	0.803459	1	NA	0	3.1675	0	1.756
1810035L17Rik	637.913	194.734	0.305266	0.0969275	0.601106	NA	294.987	413.694	586.971	732.718
1810037I17Rik	1486.05	471.518	0.317296	0.0213135	0.325704	RIKEN cDNA 1810037I17 gene	73.8732	56.0147	75.2313	177.978
1810041L15Rik	42.3624	188.044	4.43894	0.00835862	0.234054	NA	4.8925	12.3788	0.293	0.84275
1810043G02Rik	581.909	291.138	0.500316	0.296046	0.893035	NA	26.241	40.9592	72.2105	39.6823
1810043H04Rik	681.338	112.854	0.165636	0.0136541	0.281913	NA	33.9778	59.3242	42.8648	157.917
1810044D09Rik	9.93894	9.61484	0.967391	0.98036	1	RIKEN cDNA 1810044D09 gene	3.019	5.651	2.903	2.429
1810046J19Rik	1551.19	487.852	0.314502	0.0455086	0.442045	NA	739.659	1161.22	730.484	1793.65
1810046K07Rik	4.04935	0	0	0.374812	0.948383	RIKEN cDNA 1810046K07 gene	0	0	0	0.39225
1810048J11Rik	467.63	206.611	0.441825	0.105284	0.619536	NA	317.879	389.772	12.7018	570.405
1810049H13Rik	97.2553	15.3945	0.15829	0.109559	0.63184	NA	23.832	63.7683	0.3455	111.156
1810053B23Rik	5.77672	0.251003	0.0434509	0.415258	0.971847	RIKEN cDNA 1810053B23 gene	0.01475	0.28525	0.161	0.25025
1810055G02Rik	447.207	292.843	0.654826	0.239842	0.84269	RIKEN cDNA 1810055G02 gene	23.608	17.265	17.6047	29.2055
1810058I24Rik	1385.4	338.194	0.244114	0.00522868	0.202914	RIKEN cDNA 1810058I24 gene	39.1355	62.101	11.469	124.036
1810062G17Rik	52.3934	2.53887	0.0484578	0.0512306	0.463367	RIKEN cDNA 1810062G17 gene	0.4115	0.0265	0	7.19175
1810062O18Rik	10.3132	0	0	0.0969178	0.601106	RIKEN cDNA 1810062O18 gene	0	0.1605	0	1.60125
1810063B05Rik	384.233	137.885	0.358859	0.158126	0.734198	NA	210.777	260.71	265.077	440.05
1810063B07Rik	434.368	76.4749	0.17606	0.00139543	0.113761	NA	115.799	195.074	267.435	515.195
1810064F22Rik	0	0.148198	Inf	1	1	RIKEN cDNA 1810064F22 gene	0.01025	0.09175	0	0
1810065E05Rik	0	0	NA	NA	NA	RIKEN cDNA 1810065E05 gene	0	0	0	0
1810074P20Rik	298.841	369.973	1.23803	0.445771	0.993014	NA	559.727	450.923	872.049	345.831
2010001E11Rik	0	0.251003	Inf	1	1	NA	0.01675	0.27675	0	0
2010001M06Rik	20.6966	1.54763	0.0747769	0.382274	0.952696	NA	2.36525	5.836	0	22.905
2010001M09Rik	0	0	NA	NA	NA	NA	0	0	0	0
2010002M12Rik	6.26267	6.4156	1.02442	0.960244	1	NA	0.2735	2.00425	0.062	0.2175
2010002N04Rik	227.572	133.945	0.588583	0.271208	0.870495	NA	198.823	101.215	774.413	280.918
2010003K11Rik	5.89525	0	0	0.28428	0.883491	RIKEN cDNA 2010003K11 gene	0	0.4065	0	0.588
2010003K15Rik	0	0	NA	NA	NA	NA	0	0	0	0
2010005H15Rik	2.94487	1.18559	0.402593	0.878374	1	NA	0.35725	1.88175	1.23175	0.659
2010007H12Rik	119.761	41.4268	0.345913	0.130384	0.677417	NA	64.1993	76.2188	84.7933	139.236
2010009K17Rik	0	0.674587	Inf	0.969591	1	RIKEN cDNA 2010009K17 gene	0.179	0.42975	0	0
2010011I20Rik	327.353	238.115	0.727394	0.277794	0.880283	NA	361.808	326.95	505.292	399.944
2010012O05Rik	439.54	169.528	0.385693	0.0512522	0.463367	NA	11.862	21.1258	19.2862	23.8768
2010015L04Rik	17.3034	23.1742	1.33928	0.775404	1	NA	0.74975	2.2605	0.7915	0.438
2010016I18Rik	15.4926	1.04941	0.0677359	0.16132	0.738379	RIKEN cDNA 2010016I18 gene	0.104	0.37875	0	1.1265
2010106E10Rik	3.3397	4.01605	1.20252	1	1	RIKEN cDNA 2010106E10 gene	0.4725	0.816	0	0.29175
2010106G01Rik	608.422	729.461	1.19894	0.864891	1	NA	1093.06	877.626	380.832	737.277
2010107E04Rik	3764.27	1010.26	0.268382	0.00652273	0.215512	NA	416.408	625.441	757.503	1193.29
2010107G12Rik	0	1.00401	Inf	0.934564	1	NA	0.0705	0.63375	0.06425	0
2010107G23Rik	226.838	127.349	0.561407	0.670433	1	NA	11.1535	24.7898	22.8983	14.8968
2010107H07Rik	224.111	58.1788	0.259598	0.0262543	0.348713	NA	88.147	100.227	232.941	263.401
2010109I03Rik	0.368109	0	0	0.985856	1	NA	0	0.53075	0.0185	0.02325
2010109K11Rik	45.3834	74.1298	1.63341	0.713849	1	NA	114.186	106.169	19.825	56.388
2010110P09Rik	159.62	39.8267	0.249509	0.116186	0.64523	NA	59.9517	107.062	64.9758	182.639
2010111I01Rik	1273.73	714.687	0.5611	0.107255	0.625135	NA	11.8447	11.5435	15.0073	16.6118
2010204K13Rik	50.0008	17.4628	0.349251	0.400617	0.962281	RIKEN cDNA 2010204K13 gene	2.775	1.2745	4.77	5.94975
2010300C02Rik	4.78989	1.27097	0.265345	0.747951	1	RIKEN cDNA 2010300C02 gene	0.04475	0.02425	0.78325	0.12775
2010305A19Rik	244.834	76.385	0.311987	0.0195694	0.316915	NA	117.309	223.485	89.543	300.269
2010315B03Rik	0	0	NA	NA	NA	RIKEN cDNA 2010315B03 gene	0	0	0	0
2010317E24Rik	4.0492	4.77348	1.17887	0.964535	1	NA	6.9945	2.355	0.34775	4.829
2010320M18Rik	210.69	56.2412	0.266938	0.0278754	0.35825	RIKEN cDNA 2010320M18 gene	11.5145	8.89725	7.784	32.7593
2010321M09Rik	83.7557	171.296	2.04518	0.115664	0.644101	NA	259.892	248.814	354.57	95.714
2200002D01Rik	13.9449	7.81168	0.560183	0.522948	1	RIKEN cDNA 2200002D01 gene	2.34575	0.6945	2.95075	3.463
2200002J24Rik	2.23537	0	0	0.711038	1	RIKEN cDNA 2200002J24 gene	0	0.086	0	0.4005
2200002K05Rik	133.233	270.516	2.0304	0.107173	0.625038	NA	414.399	710.727	297.921	154.013
2210009G21Rik	9.20582	29.4202	3.19583	0.288913	0.88757	NA	44.724	81.74	0	10.8897
2210010C04Rik	0	0.502007	Inf	0.99328	1	RIKEN cDNA 2210010C04 gene	0.0355	0.31975	0	0
2210010C17Rik	0	0	NA	NA	NA	NA	0	4.22325	0	0
2210012G02Rik	284.728	180.88	0.635272	0.422426	0.976866	NA	275.869	333.459	366.945	337.479
2210013O21Rik	1066.91	455.803	0.42722	0.112983	0.637396	NA	80.5768	108.626	54.9775	145.397
2210015D19Rik	270.683	89.6584	0.331231	0.0413742	0.424354	NA	7.31425	17.0562	12.8682	17.5523
2210016F16Rik	529.266	297.628	0.56234	0.348036	0.929097	RIKEN cDNA 2210016F16 gene	15.933	11.995	5.72025	21.7935
2210016L21Rik	1076.59	446.506	0.41474	0.0714716	0.529074	RIKEN cDNA 2210016L21 gene	51.447	67.8127	43.3077	95.4762
2210018M11Rik	164.686	246.101	1.49436	0.25027	0.854748	NA	9.16225	13.2905	5.2925	4.68775
2210019I11Rik	0	0	NA	NA	NA	NA	0	0	0	0
2210020M01Rik	197.498	99.7679	0.50516	0.420954	0.975602	NA	152.108	283.816	6.9105	226.835
2210021J22Rik	345.866	128.371	0.371159	0.208786	0.807492	NA	196.326	167.993	245.474	396.768
2210039B01Rik	0.368453	0.502007	1.36247	1	1	RIKEN cDNA 2210039B01 gene	0.07325	0.31575	0	0.04125
2210403K04Rik	136.353	203.211	1.49033	0.718112	1	NA	307.683	236.807	429.118	169.145
2210404J11Rik	68.235	58.6685	0.859801	0.496251	1	NA	89.105	64.6282	149.19	85.376
2210404O07Rik	41.7868	7.72011	0.18475	0.0739264	0.53479	NA	1.9155	5.41025	0	8.85
2210407C18Rik	0	0.502007	Inf	0.99328	1	RIKEN cDNA 2210407C18 gene	0.08625	0	0.03225	0
2210408F21Rik	147.012	52.8722	0.359644	0.0896153	0.581027	RIKEN cDNA 2210408F21 gene	7.74175	13.9377	2.86775	16.5735
2210408I21Rik	154.048	63.4168	0.411668	0.261748	0.863328	RIKEN cDNA 2210408I21 gene	1.702	3.32975	0.1405	3.431
2210409E12Rik	0.736906	0	0	0.928731	1	transcription elongation factor B (SIII), polypeptide 2 pseudogene	0	0	0	0.22725
2210411K11Rik	42.0069	11.1084	0.264442	0.252684	0.857861	NA	16.5418	38.5632	29.198	48.3475
2210414B05Rik	0	0	NA	NA	NA	RIKEN cDNA 2210414B05 gene	0	0.06025	0	0
2210415F13Rik	7.73751	0	0	0.192696	0.78409	NA	0	2.6395	0	9.02025
2210417A02Rik	20.1184	0.921817	0.0458197	0.387055	0.953952	RIKEN cDNA 2210417A02 gene	0.23775	0.09575	0	4.0095
2210417K05Rik	17.6187	2.09016	0.118633	0.277236	0.879587	NA	3.24475	2.6465	0	20.7972
2300002M23Rik	2.94487	0	0	0.577438	1	RIKEN cDNA 2300002M23 gene	0	0.04225	0	0.281
2300003K06Rik	0	0	NA	NA	NA	RIKEN cDNA 2300003K06 gene	0	0	0	0
2300005B03Rik	0.368109	1.67483	4.54982	0.901974	1	NA	0.5265	1.4695	0	0.094
2300009A05Rik	122.28	21.9051	0.179138	0.0725208	0.530841	RIKEN cDNA 2300009A05 gene	5.48025	11.35	8.371	23.256
2310001A20Rik	285.248	412.955	1.44771	0.535042	1	NA	629.701	837.635	357.354	342.089
2310001H17Rik	26.9341	10.2645	0.381097	0.470401	1	RIKEN cDNA 2310001H17 gene	1.921	5.002	0.405	4.1165
2310001K24Rik	0	0.502007	Inf	0.99328	1	RIKEN cDNA 2310001K24 gene	0.16625	0	0	0
2310002J15Rik	0	0	NA	NA	NA	NA	0	0.633	0	0
2310002L09Rik	0	0	NA	NA	NA	RIKEN cDNA 2310002L09 gene	0	0	0	0
2310002L13Rik	0	0	NA	NA	NA	NA	0	0	0	0
2310003C23Rik	143.576	95.7403	0.666826	0.666693	1	NA	143.119	97.6605	115.422	167.709
2310003F16Rik	1634.17	489.685	0.299653	0.0191793	0.316725	NA	745.861	767.398	978.011	1897.55
2310003H01Rik	116.906	239.514	2.04878	0.115235	0.642893	NA	11.4085	16.2667	7.17525	4.25925
2310003L22Rik	301.741	108.682	0.360183	0.204334	0.801253	NA	166.639	216.938	104.064	350.559
2310004I24Rik	180.299	151.227	0.838759	0.866477	1	NA	230.671	218.981	134.132	204.552
2310004N24Rik	583.477	203.619	0.348975	0.0479338	0.451863	NA	307.543	399.876	300.778	677.794
2310005A03Rik	0	0	NA	NA	NA	RIKEN cDNA 2310005A03 gene	0	1.00225	0	0
2310005G13Rik	0	1.00401	Inf	0.934564	1	NA	0.04975	0.12025	0	0
2310007B03Rik	0	0	NA	NA	NA	NA	0	0.06675	0	0
2310007L24Rik	0	0	NA	NA	NA	NA	0	0.2655	0	0
2310008H04Rik	109.021	207.614	1.90436	0.537126	1	NA	314.781	300.652	352.026	136.457
2310008H09Rik	569.356	250.394	0.439785	0.100342	0.609009	NA	378.767	398.387	250.076	668.583
2310009A05Rik	280.889	81.5048	0.290167	0.0277515	0.357625	RIKEN cDNA 2310009A05 gene	25.2293	25.3813	17.7883	67.0468
2310009B15Rik	49.5576	20.9733	0.42321	0.502032	1	RIKEN cDNA 2310009B15 gene	5.56475	5.67725	4.2575	9.92225
2310010M20Rik	0.447075	2.00803	4.49148	0.879086	1	NA	3.057	0.206	0	0.49175
2310011J03Rik	855.275	366.044	0.427984	0.0695008	0.520776	RIKEN cDNA 2310011J03 gene	33.5907	39.6675	22.5458	61.3963
2310014F07Rik	0	0	NA	NA	NA	NA	0	3.6955	0	0
2310014H01Rik	202.136	276.307	1.36694	0.458543	1	NA	415.16	155.138	196.852	238.201
2310014L17Rik	0.447075	14.0444	31.4139	0.209022	0.807809	NA	0.6205	0.49525	0.204	0.01525
2310015A10Rik	123.237	30.7718	0.249696	0.0681402	0.517675	RIKEN cDNA 2310015A10 gene	0.96375	1.27	0.40925	2.995
2310015B20Rik	12.5721	2.2387	0.178069	0.527626	1	NA	0.71475	0	0.0775	3.12825
2310015D24Rik	0.368109	1.88871	5.13085	0.893833	1	RIKEN cDNA 2310015D24 gene	0.098	0.18075	0	0.015
2310016C08Rik	432.323	123.647	0.286006	0.112003	0.635331	NA	184.443	123.626	154.8	496.185
2310016M24Rik	1792.41	514.349	0.28696	0.0327822	0.3833	NA	783.904	847.092	1358.32	2072.99
2310021P13Rik	369.067	496.46	1.34518	0.557538	1	NA	753.546	884.356	759.878	438.019
2310022A10Rik	72.0478	100.018	1.38822	0.758859	1	RIKEN cDNA 2310022A10 gene	5.39925	8.47425	23.4688	3.22475
2310022B05Rik	370.532	212.628	0.573846	0.260365	0.861716	RIKEN cDNA 2310022B05 gene	9.74425	11.2792	14.0015	13.213
2310028H24Rik	70.3117	128.565	1.82849	0.200149	0.798487	NA	197.265	215.71	376.355	80.88
2310028O11Rik	2057.24	601.733	0.292495	0.0132155	0.276709	NA	910.801	1129.54	1450.91	2417.84
2310030A07Rik	0	0	NA	NA	NA	RIKEN cDNA 2310030A07 gene	0	0	0	0
2310030G06Rik	31.2557	6.42837	0.20567	0.163246	0.74024	RIKEN cDNA 2310030G06 gene	0.75575	0.55025	5.21875	3.02225
2310030N02Rik	140.083	66.9431	0.477883	0.177242	0.76316	NA	101.832	106.264	47.8588	166.91
2310033E01Rik	0	1.50602	Inf	0.867812	1	NA	2.29275	0	1.739	0
2310033P09Rik	363.098	110.276	0.30371	0.0323318	0.38253	RIKEN cDNA 2310033P09 gene	13.4445	11.8	13.9855	33.7118
2310034C09Rik	0	0	NA	NA	NA	RIKEN cDNA 2310034C09 gene	0	0	0	0
2310034G01Rik	41.9899	8.31676	0.198066	0.209857	0.809253	RIKEN cDNA 2310034G01 gene	1.60975	2.532	0	6.254
2310034O05Rik	0	0	NA	NA	NA	RIKEN cDNA 2310034O05 gene	0	0	0	0
2310035C23Rik	187.305	202.94	1.08348	0.572081	1	NA	5.62525	9.549	8.41375	3.93375
2310035K24Rik	201.278	130.51	0.648407	0.654203	1	NA	199.483	257.63	148.038	231.12
2310036O22Rik	547.776	169.864	0.310099	0.0333237	0.387383	NA	29.027	41.5573	28.0757	71.017
2310037I24Rik	45.9568	74.4079	1.61908	0.480771	1	NA	112.947	132.635	173.288	54.2452
2310039H08Rik	293.194	51.4583	0.175509	0.0525638	0.470079	RIKEN cDNA 2310039H08 gene	9.99475	9.23775	7.804	43.2082
2310040G24Rik	87.9882	26.45	0.300609	0.137505	0.691162	RIKEN cDNA 2310040G24 gene	5.06425	2.06225	5.582	14.0608
2310042D19Rik	24.54	26.8518	1.09421	0.883349	1	NA	41.2122	56.83	51.4753	28.915
2310042E22Rik	0	0	NA	NA	NA	NA	0	0.041	0	0
2310043J07Rik	1.7883	0.251003	0.140359	0.851686	1	NA	0.38225	1.236	0	1.96725
2310043L19Rik	0	0.251003	Inf	1	1	RIKEN cDNA 2310043L19 gene	0.0545	0.30125	0	0
2310044G17Rik	489.674	679.224	1.38709	0.873595	1	NA	24.307	26.6645	31.0248	14.2442
2310044H10Rik	1669.12	1148.68	0.688195	0.500573	1	NA	1749.94	2162.36	1717.21	1953.35
2310045N01Rik	390.038	239.461	0.613942	0.40799	0.966341	NA	59.921	54.9263	70.875	75.3695
2310046A06Rik	2863.13	488.089	0.170474	0.000272007	0.0507154	NA	729.452	1241.97	964.135	3358.35
2310046K01Rik	12.7312	25.8984	2.03425	0.451669	0.996221	NA	38.9888	235.798	24.0998	14.5685
2310046O06Rik	343.714	458.813	1.33487	0.334108	0.918588	NA	697.255	893.793	836.037	398.563
2310047B19Rik	159.698	138.892	0.869713	0.583579	1	NA	213.445	165.641	154.745	192.815
2310047M10Rik	164.746	168.128	1.02053	0.707969	1	NA	14.1022	18.3265	17.017	10.4563
2310050B05Rik	6.87174	0	0	0.168983	0.751894	NA	0	0.528	0	8.7925
2310050C09Rik	0	0	NA	NA	NA	RIKEN cDNA 2310050C09 gene	0	0.14825	0	0
2310057J16Rik	142.582	23.7017	0.166232	0.271311	0.87068	NA	36.4057	195.972	36.5613	183.123
2310057J18Rik	0	1.25502	Inf	0.901619	1	RIKEN cDNA 2310057J18 gene	0.14425	0.3985	0.0195	0
2310057M21Rik	70.2519	124.668	1.77458	0.253442	0.858214	RIKEN cDNA 2310057M21 gene	8.57075	15.0557	12.5732	3.63475
2310057N15Rik	0	0	NA	NA	NA	RIKEN cDNA 2310057N15 gene	0	0.10275	0	0
2310061C15Rik	286.47	68.3673	0.238655	0.0163953	0.30128	NA	103.166	164.955	96.2085	332.914
2310061I04Rik	335.907	183.056	0.544961	0.455463	0.997984	RIKEN cDNA 2310061I04 gene	22.4995	32.4327	27.646	31.2745
2310061J03Rik	37.9462	10.8839	0.286823	0.296358	0.893035	NA	1.23375	1.01675	4.16775	3.28525
2310061N02Rik	0	0	NA	NA	NA	RIKEN cDNA 2310061N02 gene	0	0.0665	0	0
2310065F04Rik	0.368109	0.251003	0.681873	1	1	RIKEN cDNA 2310065F04 gene	0.014	0.0775	0	0.016
2310067B10Rik	253.953	475.309	1.87164	0.182262	0.768867	NA	14.3295	12.4023	5.96125	5.93125
2310068J16Rik	6.78768	4.0564	0.597613	0.794786	1	RIKEN cDNA 2310068J16 gene	0.5445	0.4335	0	0.7045
2310069B03Rik	1.34122	0	0	0.84929	1	RIKEN cDNA 2310069B03 gene	0	0.115	0	0.0805
2310069G16Rik	10.6851	1.07002	0.100141	0.445749	0.993014	RIKEN cDNA 2310069G16 gene	0.17925	0.324	10.6973	1.44
2310079F23Rik	9.32034	106.514	11.4281	0.00125656	0.108966	NA	161.714	126.021	161.927	10.917
2310079G19Rik	0	0	NA	NA	NA	RIKEN cDNA 2310079G19 gene	0	0.3	0	0
2400001E08Rik	1358.81	345.991	0.254627	0.0149968	0.291272	NA	521.528	545.133	489.144	1571.04
2400003C14Rik	429.152	860.045	2.00406	0.186086	0.772699	NA	1309.9	1378.86	1422.32	518.548
2410001C21Rik	786.183	689.993	0.877649	0.926373	1	NA	1040.89	1226.89	1091.81	921.801
2410002F23Rik	208.086	213.947	1.02817	0.72982	1	RIKEN cDNA 2410002F23 gene	16.3205	19.2673	21.226	12.8652
2410002I01Rik	87.0238	186.938	2.14812	0.252596	0.857716	NA	282.41	274.165	292.553	105.964
2410002O22Rik	468.45	571.817	1.22066	1	1	NA	870.489	668.32	667.087	579.327
2410003K15Rik	288.483	202.312	0.701295	0.781186	1	NA	309.733	167.046	211.66	333.246
2410004A20Rik	0	0	NA	NA	NA	NA	0	0.9925	0	0
2410004B18Rik	408.537	139.167	0.340647	0.032067	0.382262	RIKEN cDNA 2410004B18 gene	21.7093	22.82	29.9082	49.789
2410004I01Rik	0	0	NA	NA	NA	RIKEN cDNA 2410004I01 gene	0	1.2135	0	0
2410004N09Rik	93.6859	46.2878	0.494075	0.374736	0.948383	NA	16.3317	12.2048	18.2812	24.9222
2410004P03Rik	0	0.251003	Inf	1	1	RIKEN cDNA 2410004P03 gene	0.02125	0.2635	0	0
2410006H16Rik	517.664	271.76	0.524975	0.204102	0.800849	RIKEN cDNA 2410006H16 gene	87.837	54.2815	111.654	131.286
2410007B07Rik	0	0	NA	NA	NA	NA	0	0	0	0
2410012M07Rik	0	0.502007	Inf	0.99328	1	NA	0.042	0	0	0
2410015M20Rik	1431.92	328.785	0.229611	0.00469039	0.195767	NA	66.1063	83.783	79.0175	219.411
2410016O06Rik	44.6708	76.1979	1.70577	0.370008	0.945851	NA	4.97775	2.17725	3.576	2.20675
2410017I17Rik	0	1.65008	Inf	0.842302	1	RIKEN cDNA 2410017I17 gene	0.16325	0	0	0
2410017P09Rik	232.368	193.059	0.830834	0.710409	1	NA	293.158	327.256	404.458	274.25
2410018L13Rik	3.76315	1.40912	0.374452	0.851409	1	RIKEN cDNA 2410018L13 gene	0.1545	0	0.0985	0.30875
2410018M08Rik	4.78817	10.2379	2.13817	0.652222	1	NA	0.62075	0.8495	0.0115	0.22575
2410022L05Rik	679.727	137.842	0.20279	0.0055527	0.204894	NA	211.244	374.494	3.80775	790.007
2410042D21Rik	79.2711	151.069	1.90573	0.220848	0.821998	NA	226.986	338.333	173.326	92.726
2410057H14Rik	0.368453	0.131688	0.357408	1	1	NA	0.1875	14.203	94.9783	0.4295
2410066E13Rik	44.2706	163.851	3.70112	0.0170346	0.305545	NA	248.952	522.415	180.918	51.1335
2410075B13Rik	117.424	50.1074	0.42672	0.13029	0.677118	NA	75.992	110.476	277.999	144.939
2410076I21Rik	10.7051	4.59284	0.429032	0.70401	1	NA	0.77775	2.063	0.3125	1.34125
2410088K16Rik	0	0	NA	NA	NA	NA	0	0	0	0
2410089E03Rik	179.677	134.88	0.75068	0.851959	1	NA	1.965	1.874	1.2825	1.9375
2410091C18Rik	301.164	198.303	0.658454	0.538935	1	NA	298.665	491.454	363.961	355.879
2410114N07Rik	0	0	NA	NA	NA	NA	0	0.498	0	0
2410127L17Rik	3.79592	4.8659	1.28187	0.976005	1	NA	0.35275	0.2795	0.1735	0.21325
2410131K14Rik	86.0994	144.644	1.67997	0.28664	0.88515	RIKEN cDNA 2410131K14 gene	8.32075	7.28675	11.2355	3.7555
2410137F16Rik	6.50565	11.4354	1.75777	0.828956	1	NA	17.3547	12.3112	232.549	7.714
2410137M14Rik	0	0	NA	NA	NA	RIKEN cDNA 2410137M14 gene	0	0	0	0
2410141K09Rik	0	0	NA	NA	NA	RIKEN cDNA 2410141K09 gene	0	0.60925	0	0
2500003M10Rik	730.997	1411.96	1.93155	0.289526	0.888335	NA	2152	2019.77	2164.21	894.387
2500004C02Rik	19.5284	39.6566	2.03071	0.366282	0.944546	RIKEN cDNA 2500004C02 gene	3.16375	1.656	8.25025	1.1895
2510002D24Rik	292.808	61.1971	0.209001	0.00546556	0.204894	RIKEN cDNA 2510002D24 gene	7.4845	12.5545	20.2042	28.3248
2510003D18Rik	0.447075	2.00803	4.49148	0.879086	1	NA	3.057	3.1675	0	0.49175
2510003E04Rik	235.522	277.828	1.17963	0.829437	1	NA	17.0663	14.142	7.537	11.392
2510006D16Rik	1454.83	550.039	0.378077	0.0689445	0.519353	NA	834.015	805.595	1132.22	1686.33
2510009E07Rik	214.182	712.133	3.3249	0.0109783	0.256823	RIKEN cDNA 2510009E07 gene	20.955	49.303	21.4585	4.91525
2510012J08Rik	145.379	236.947	1.62986	0.187191	0.774453	NA	361.554	459.219	81.4985	166.406
2510039O18Rik	60.7056	51.3069	0.845176	1	1	RIKEN cDNA 2510039O18 gene	2.87075	3.06	0.833	2.5415
2510049J12Rik	2.20865	9.53813	4.31853	0.597914	1	NA	0.571	0.16425	0	0.1035
2600006L11Rik	0	0.51438	Inf	0.987244	1	NA	0.75725	0.528	0	0
2610001J05Rik	2027.89	729.308	0.35964	0.032703	0.383216	RIKEN cDNA 2610001J05 gene	61.3967	55.3237	83.2905	131.557
2610002D18Rik	0.368109	1.25502	3.40936	0.96351	1	NA	1.91075	0	0.3455	0.439
2610002I17Rik	111.89	76.6745	0.685266	0.683096	1	NA	116.26	140.028	63.3327	131.226
2610002J02Rik	836.698	299.614	0.358091	0.0740417	0.534965	NA	30.1595	42.007	53.2812	63.817
2610002M06Rik	245.529	183.959	0.749235	0.482016	1	RIKEN cDNA 2610002M06 gene	4.754	4.15425	0.38225	5.264
2610005L07Rik	32.8189	25.8919	0.788933	0.858784	1	cadherin 11 pseudogene	0.9785	1.3745	1.798	0.9305
2610008E11Rik	198.539	299.901	1.51054	0.526186	1	RIKEN cDNA 2610008E11 gene	10.8027	9.41325	5.0195	5.6075
2610015P09Rik	264.338	69.209	0.26182	0.0285488	0.36249	NA	2.8325	2.38575	4.577	8.48475
2610017I09Rik	32.5444	0	0	0.00368741	0.18006	NA	0	1.34375	0.06325	7.31975
2610018G03Rik	7.31062	23.6796	3.23907	0.340687	0.92395	NA	1.783	2.09475	2.4445	0.42375
2610019F03Rik	45.8595	188.273	4.10542	0.0112153	0.258849	NA	290.448	443.106	166.102	53.2557
2610020C07Rik	14.0023	5.08635	0.363251	0.637479	1	RIKEN cDNA 2610020C07 gene	0.34	0.2905	0.016	0.74775
2610020H08Rik	5.97112	21.1936	3.54936	0.311453	0.903376	NA	1.35	0.37625	0.012	0.2965
2610021K21Rik	0	0.740991	Inf	0.961278	1	NA	1.18975	19.0055	0	0
2610024G14Rik	105.02	132.712	1.26368	0.84947	1	NA	201.304	268.659	461.864	127.796
2610027L16Rik	157.803	217.203	1.37642	0.658055	1	NA	329.173	297.89	167.501	190.265
2610028E06Rik	0	2.51003	Inf	0.733934	1	RIKEN cDNA 2610028E06 gene	0.10775	0	0	0
2610028H24Rik	0	1.50602	Inf	0.867812	1	RIKEN cDNA 2610028H24 gene	0.1295	0.16075	0	0
2610029G23Rik	394.577	236.252	0.598749	0.302539	0.897668	NA	358.231	268.067	412.289	467.851
2610029I01Rik	172.462	92.2657	0.534992	0.269371	0.87041	NA	141.025	228.618	3.071	203.892
2610034B18Rik	304.492	328.503	1.07886	1	1	NA	22.8278	19.3675	10.4153	16.7685
2610034M16Rik	579.388	21.202	0.0365938	2.2387e-08	0.000141747	NA	0.74325	3.885	1.86725	16.217
2610035D17Rik	377.433	325.76	0.863094	0.916628	1	RIKEN cDNA 2610035D17 gene	26.876	24.549	70.482	23.8053
2610037D02Rik	3.31298	4.81122	1.45223	0.891366	1	RIKEN cDNA 2610037D02 gene	0.2095	0.116	0	0.10875
2610039C10Rik	129.181	57.831	0.447673	0.125865	0.668337	NA	86.723	93.0088	55.6362	156.657
2610044O15Rik	50.8541	57.8575	1.13772	0.916754	1	NA	88.099	112.99	174.62	60.385
2610100L16Rik	3.99695	0.131688	0.0329472	0.574378	1	NA	0.01375	0.3125	0	0.33675
2610101N10Rik	732.841	794.668	1.08437	0.609736	1	NA	1210.27	985.855	1697.74	844.809
2610109H07Rik	9.52701	0.251003	0.0263465	0.168259	0.750079	NA	0.38225	5.807	0	11.4932
2610203C20Rik	86.0289	99.1385	1.15239	0.576689	1	NA	5.86725	4.80475	14.2325	3.86225
2610203C22Rik	47.8566	10.5598	0.220656	0.177627	0.763183	RIKEN cDNA 2610203C22 gene	1.21325	1.2745	0	4.82275
2610204G22Rik	23.4888	24.6296	1.04857	1	1	NA	37.6628	15.5388	55.477	27.2578
2610206C17Rik	28.7736	34.5947	1.20231	0.879796	1	RIKEN cDNA 2610206C17 gene	3.078	2.2135	2.4585	1.97125
2610301B20Rik	200.465	331.932	1.65581	0.707198	1	RIKEN cDNA 2610301B20 gene	23.9082	18.3998	11.2655	11.7215
2610301G19Rik	241.353	287.763	1.19229	0.952374	1	NA	440.995	525.855	564.557	292.901
2610305D13Rik	7.53117	32.524	4.31858	0.164662	0.741178	NA	1.94425	4.02425	3.88725	0.3285
2610306M01Rik	228.829	59.3059	0.259172	0.0234207	0.336457	RIKEN cDNA 2610306M01 gene	8.6825	5.607	15.7935	25.8193
2610318N02Rik	0	0.251003	Inf	1	1	RIKEN cDNA 2610318N02 gene	0.03	0	0	0
2610507B11Rik	685.983	750.04	1.09338	0.868452	1	RIKEN cDNA 2610507B11 gene	15.18	15.3935	9.63525	11.176
2610507I01Rik	123.437	146.67	1.18822	0.958453	1	RIKEN cDNA 2610507I01 gene	7.57575	8.06175	0.648	5.16625
2610524H06Rik	192.1	57.331	0.298444	0.0417441	0.424965	RIKEN cDNA 2610524H06 gene	9.14175	16.7365	16.0138	24.1013
2610528A11Rik	13.2519	0.251003	0.0189409	0.212144	0.812399	RIKEN cDNA 2610528A11 gene	0.05025	0	0	2.08225
2610528E23Rik	121.53	42.0322	0.345858	0.195294	0.79096	NA	63.0453	140.127	24.8727	140.659
2610528J11Rik	0	1.25502	Inf	0.901619	1	RIKEN cDNA 2610528J11 gene	0.20825	0	0	0
2700007P21Rik	240.921	328.963	1.36544	0.791909	1	NA	501.566	462.959	812	291.108
2700023E23Rik	78.4312	15.2977	0.195046	0.071339	0.528901	NA	22.6812	37.0832	38.254	89.5798
2700029M09Rik	615.68	239.472	0.388955	0.0627586	0.502006	NA	30.4818	31.149	22.525	60.529
2700046A07Rik	17.6271	0	0	0.0196985	0.317405	RIKEN cDNA 2700046A07 gene	0	0.90125	0	0.93725
2700046G09Rik	33.0115	9.45769	0.286497	0.249252	0.854087	RIKEN cDNA 2700046G09 gene	0.87375	1.22675	0	2.333
2700049A03Rik	39.9609	101.347	2.53616	0.116106	0.64523	RIKEN cDNA 2700049A03 gene	2.68175	2.4105	0.316	0.798
2700050L05Rik	160.2	235.262	1.46855	0.725403	1	NA	362.607	103.158	121.033	197.332
2700060E02Rik	639.61	234.662	0.366883	0.0362134	0.401032	NA	23.6068	23.9902	26.5095	50.0315
2700062C07Rik	208.534	76.0989	0.364923	0.0676775	0.516224	RIKEN cDNA 2700062C07 gene	11.2122	9.32675	5.19875	24.1537
2700078E11Rik	169.807	326.634	1.92357	0.171083	0.754955	NA	491.68	556.168	406.391	200.702
2700078K21Rik	535.992	487.486	0.909504	0.980865	1	NA	741.706	869.619	308.638	625.894
2700081O15Rik	83.8124	70.3836	0.839775	1	1	RIKEN cDNA 2700081O15 gene	2.177	2.55575	6.33475	1.9185
2700086A05Rik	0	3.89527	Inf	0.554325	1	NA	0.71025	1.83775	0	0
2700089E24Rik	953.726	1012.68	1.06181	0.764067	1	NA	56.0938	74.3457	44.6467	42.6213
2700090O03Rik	2.21072	3.14479	1.42252	0.932781	1	NA	4.88175	1.459	0	2.57725
2700094K13Rik	325.51	114.786	0.352635	0.16029	0.737104	NA	25.7555	34.6707	42.3428	54.7122
2700097O09Rik	159.465	120.979	0.758655	0.82169	1	RIKEN cDNA 2700097O09 gene	15.36	13.8633	18.2615	15.514
2700099C18Rik	3.76281	9.57882	2.54566	0.61101	1	NDC80 homolog, kinetochore complex component pseudogene	1.1095	0.879	2.03875	0.34
2810001G20Rik	64.4236	24.7406	0.38403	0.308745	0.903221	RIKEN cDNA 2810001G20 gene	4.12675	7.1185	0.57775	8.31125
2810002D19Rik	121.137	77.3747	0.638737	0.372717	0.947563	RIKEN cDNA 2810002D19 gene	7.95	8.8445	1.53225	9.90725
2810002N01Rik	517.104	205.29	0.396999	0.0973271	0.601932	NA	311.381	353.866	278.329	597.287
2810004N23Rik	270.812	144.397	0.533199	0.237081	0.837988	RIKEN cDNA 2810004N23 gene	15.9072	18.41	13.1405	22.9563
2810006K23Rik	200.898	102.026	0.507849	0.205563	0.802274	RIKEN cDNA 2810006K23 gene	5.3775	8.9055	6.97675	8.365
2810007J24Rik	0.245393	0	0	0.985848	1	NA	0	0.2815	0	0.014
2810008D09Rik	612.108	133.828	0.218635	0.00254585	0.153033	NA	33.636	43.3715	51.1827	118.51
2810008M24Rik	462.323	693.179	1.49934	0.738675	1	NA	1055.11	971.214	1432.74	569.218
2810021B07Rik	68.6648	58.0438	0.84532	0.888957	1	NA	87.3418	74.6502	70.3632	80.393
2810021J22Rik	26.2176	30.1037	1.14823	0.719618	1	RIKEN cDNA 2810021J22 gene	0.9005	1.2525	2.0745	0.62475
2810025M15Rik	231.135	57.864	0.250347	0.108128	0.627334	RIKEN cDNA 2810025M15 gene	7.083	8.61575	6.66475	22.4282
2810030E01Rik	80.9108	161.35	1.99418	0.534956	1	NA	246.321	142.916	205.257	101.516
2810032G03Rik	7.39131	28.3448	3.83489	0.2046	0.801646	RIKEN cDNA 2810032G03 gene	3.395	7.2355	11.1218	0.678
2810046L04Rik	108.723	117.554	1.08122	0.949834	1	NA	180.994	198.474	64.5565	131.027
2810047C21Rik1	0	0.131688	Inf	1	1	RIKEN cDNA 2810047C21 gene 1	0.01125	0.064	0	0
2810055F11Rik	17.624	21.0855	1.1964	0.707313	1	NA	32.1358	17.2645	0	20.106
2810055G20Rik	280.847	145.737	0.518921	0.210311	0.810166	NA	7.03725	3.463	15.058	10.4868
2810403A07Rik	798.727	690.154	0.864067	0.847616	1	NA	34.8242	36.6575	46.5153	31.2045
2810403D21Rik	13.4205	6.26455	0.466789	0.726856	1	RIKEN cDNA 2810403D21 gene	0.9425	2.248	8.66	1.54625
2810405F15Rik	4.4204	0	0	0.40656	0.965339	RIKEN cDNA 2810405F15 gene	0	0.034	0	0.3345
2810405K02Rik	936.671	164.253	0.175358	0.000810686	0.0869999	NA	248.519	343.274	134.477	1096.38
2810407C02Rik	239.525	163.286	0.681709	0.592997	1	NA	248.022	461.32	339.62	278.77
2810408A11Rik	15.1997	21.8145	1.43519	0.666986	1	RIKEN cDNA 2810408A11 gene	1.9355	0.489	2.56625	1.02725
2810408I11Rik	34.8718	6.38107	0.182986	0.519567	1	RIKEN cDNA 2810408I11 gene	1.34425	0	0	5.3655
2810408M09Rik	144.291	133.521	0.925361	0.824345	1	NA	10.7487	6.0275	10.418	8.84575
2810410L24Rik	20.892	23.5629	1.12784	0.899727	1	RIKEN cDNA 2810410L24 gene	2.1235	1.4255	0.4475	1.48825
2810417H13Rik	20.2287	7.9545	0.393228	0.600296	1	NA	0.508	0.4855	0.08725	0.98375
2810422J05Rik	810.753	220.704	0.27222	0.013015	0.276709	NA	334.411	350.247	337.587	944.22
2810422O20Rik	12.2308	22.8277	1.8664	0.468148	1	NA	35.0307	52.4817	0.691	13.8773
2810428I15Rik	1241.27	369.24	0.297469	0.0240582	0.338144	NA	84.4905	110.63	63.1347	217.8
2810429I04Rik	3.68212	2.43647	0.661702	0.918715	1	RIKEN cDNA 2810429I04 gene	0.6365	0.598	1.00225	0.73925
2810432D09Rik	365.706	109.474	0.299351	0.130728	0.677909	NA	166.059	180.856	175.97	419.587
2810432L12Rik	544.432	421.418	0.774052	0.38066	0.952167	NA	642.361	622.59	924.442	660.561
2810433D01Rik	1.47381	2.00803	1.36247	1	1	RIKEN cDNA 2810433D01 gene	0.2285	0.19725	0.14875	0.1285
2810442I21Rik	0.736562	1.32839	1.80349	0.976218	1	NA	0.04325	0.034	0	0.01875
2810442N19Rik	25.2992	4.95541	0.195872	0.287938	0.88649	RIKEN cDNA 2810442N19 gene	0.80325	2.536	0	3.15275
2810453I06Rik	68.9497	99.0792	1.43698	0.474428	1	NA	151.021	180.91	161.1	80.032
2810454H06Rik	50.3964	20.8707	0.41413	0.440355	0.991596	RIKEN cDNA 2810454H06 gene	1.10675	0.70325	0.34375	2.04525
2810459M11Rik	2.57779	0.134917	0.0523383	0.720756	1	RIKEN cDNA 2810459M11 gene	0.00625	0.10725	0.02075	0.0915
2810474O19Rik	311.99	482.769	1.54738	0.236423	0.837066	NA	11.8102	7.376	6.4945	5.91475
2900002K06Rik	8.04684	12.7162	1.58028	0.706003	1	NA	18.932	2.88075	22.9825	9.41125
2900005J15Rik	33.2701	18.7204	0.562679	0.806635	1	RIKEN cDNA 2900005J15 gene	1.392	0.4275	0.7555	1.81
2900006K08Rik	33.8855	15.5791	0.459759	0.412471	0.969733	NA	23.9713	16.6438	23.7155	39.8867
2900010M23Rik	1095.08	258.949	0.236466	0.00372539	0.18006	NA	395.094	633.655	490.397	1278.49
2900011O08Rik	354.156	425.812	1.20233	0.628142	1	NA	27.6417	57.4665	27.3407	17.77
2900026A02Rik	155.496	177.322	1.14036	0.839115	1	RIKEN cDNA 2900026A02 gene	4.58225	5.987	5.17025	3.23625
2900041M22Rik	27.165	7.60779	0.280058	0.501613	1	RIKEN cDNA 2900041M22 gene	0.82375	4.76725	0.0515	2.2805
2900052N01Rik	233.566	155.95	0.667693	0.568292	1	RIKEN cDNA 2900052N01 gene	8.99325	13.825	32.0065	10.5457
2900053A13Rik	526.102	164.32	0.312335	0.0204213	0.321295	NA	249.72	297.243	196.747	618.855
2900056M20Rik	263.596	378.283	1.43509	0.752065	1	NA	13.579	16.4193	14.8332	7.54175
2900060B14Rik	7.34717	3.60428	0.490567	0.754771	1	RIKEN cDNA 2900060B14 gene	0.92525	1.38275	18.8837	1.4305
2900064A13Rik	2299.92	651.654	0.283337	0.0169982	0.305354	NA	990.561	1101.3	1639.03	2666.39
2900073G15Rik	2266.31	899.019	0.396688	0.0719771	0.530335	NA	1360.91	1050.48	1658.89	2647.69
2900079G21Rik	20.2779	3.13852	0.154776	0.224867	0.825523	RIKEN cDNA 2900079G21 gene	0.07275	0.212	0.292	0.35425
2900092C05Rik	0	0	NA	NA	NA	RIKEN cDNA 2900092C05 gene	0	0.0615	0	0
2900092D14Rik	2.57917	1.25502	0.486597	0.854923	1	RIKEN cDNA 2900092D14 gene	0.06725	0.26725	0.1215	0.10575
2900092E17Rik	923.86	247.51	0.267909	0.00709066	0.218648	NA	375.384	584.262	415.746	1085.28
2900093L17Rik	4.78955	0	0	0.371898	0.947563	NA	0	0.528	9.32925	5.5935
2900097C17Rik	341.235	580.625	1.70154	0.474903	1	RIKEN cDNA 2900097C17 gene	17.8858	24.6462	19.4073	8.537
3000002C10Rik	7.89269	6.6071	0.837116	1	1	glyceraldehyde-3-phosphate dehydrogenase pseudogene	0.803	0.87775	0.1015	0.7195
3010026O09Rik	132.964	77.1954	0.580575	0.337062	0.921089	NA	10.409	21.2565	6.88625	13.8387
3110001D03Rik	667.812	213.914	0.32032	0.0333021	0.387369	NA	321.356	296.757	142.345	778.447
3110001I22Rik	47.1577	35.0581	0.743422	0.849827	1	NA	3.3345	0.86225	1.25075	3.383
3110002H16Rik	56.9948	206.476	3.62271	0.0217627	0.328562	NA	14.6357	13.582	9.9025	3.08375
3110003A17Rik	167.27	86.4477	0.516814	0.412262	0.969733	NA	129.405	135.917	106.031	193.624
3110007F17Rik	13.4027	6.40293	0.477736	0.521966	1	NA	1.04875	1.0645	1.01575	1.78775
3110009E18Rik	38.2386	12.5694	0.328711	0.330632	0.915905	RIKEN cDNA 3110009E18 gene	1.7545	3.6775	0.413	4.03025
3110021A11Rik	18.0782	1.50602	0.083306	0.179245	0.765104	RIKEN cDNA 3110021A11 gene	0.278	0.025	0	2.53925
3110035E14Rik	2.20862	6.27508	2.84118	0.830708	1	NA	0.29925	0.09925	0.008	0.08475
3110039I08Rik	6.20664	6.78673	1.09346	1	1	NA	1.40075	1.14975	3.39075	0.98325
3110039M20Rik	0	0	NA	NA	NA	RIKEN cDNA 3110039M20 gene	0	0.024	4.411	0
3110040N11Rik	123.03	37.1169	0.301689	0.126546	0.670428	RIKEN cDNA 3110040N11 gene	6.5535	13.5083	18.3742	16.4352
3110043O21Rik	271.594	390.871	1.43918	0.598482	1	NA	18.58	21.983	25.1028	10.3473
3110045C21Rik	14.6492	3.23802	0.221038	0.544735	1	RIKEN cDNA 3110045C21 gene	0.4335	1.2	0.33625	1.43375
3110047P20Rik	105.164	54.4025	0.517313	0.54503	1	NA	0.968	4.6775	0.7645	1.43575
3110052M02Rik	77.781	78.7833	1.01289	0.648811	1	NA	2.716	5.91425	1.3175	2.0145
3110056O03Rik	279.392	402.075	1.43911	0.696933	1	NA	608.711	1012.36	241.293	342.535
3110057O12Rik	17.6378	21.802	1.23609	0.927075	1	NA	1.3585	0.898	0.22075	0.85075
3110062M04Rik	100.417	46.6967	0.46503	0.249774	0.854095	NA	1.88025	1.275	1.5955	3.186
3110070M22Rik	48.8533	10.9192	0.223511	0.0431592	0.433866	RIKEN cDNA 3110070M22 gene	1.46975	0.85625	0.03075	5.29925
3110079O15Rik	0	0	NA	NA	NA	NA	0	0	0	0
3110082D06Rik	8.09874	14.0562	1.7356	0.8713	1	NA	21.399	21.8878	0	9.6485
3110082I17Rik	121.708	59.7552	0.490971	0.541007	1	RIKEN cDNA 3110082I17 gene	6.219	4.7875	7.32425	9.51775
3110099E03Rik	0.245393	0	0	0.985848	1	RIKEN cDNA 3110099E03 gene	0	0.02	0	0.012
3200002M19Rik	53.0046	21.021	0.396589	0.303318	0.897852	NA	31.4615	66.0517	15.6512	63.1797
3230401D17Rik	60.6872	57.0772	0.940515	0.979666	1	NA	86.8233	67.0012	88.9758	71.0955
3300002I08Rik	7.69032	7.09437	0.922506	0.997825	1	RIKEN cDNA 3300002I08 gene	1.669	2.50275	3.6035	1.38775
3425401B19Rik	0	0.251003	Inf	1	1	RIKEN cDNA 3425401B19 gene	0.007	0.04025	0	0
3632451O06Rik	43.4347	451.94	10.405	6.11214e-06	0.00521021	NA	24.8915	53.6028	16.228	1.8415
3632454L22Rik	6.49957	0.662578	0.101942	0.500552	1	RIKEN cDNA 3632454L22 gene	0.019	0	0.2255	0.143
3830403N18Rik	12.3117	2.25883	0.18347	0.446947	0.993652	RIKEN cDNA 3830403N18 gene	0.33775	0.25675	0.0335	1.403
3830406C13Rik	345.319	281.712	0.815804	0.710396	1	RIKEN cDNA 3830406C13 gene	16.6522	24.9445	28.2722	15.9262
3830408C21Rik	21.0455	3.65605	0.173721	0.176626	0.76316	RIKEN cDNA 3830408C21 gene	0.2935	1.068	0.1645	1.3765
3830417A13Rik	0	0	NA	NA	NA	RIKEN cDNA 3830417A13 gene	0	0	0	0
3830431G21Rik	38.7178	84.1019	2.17218	0.302922	0.897668	NA	129.944	301.418	75.0817	44.8465
3930402G23Rik	30.096	1.87001	0.062135	0.229465	0.830226	RIKEN cDNA 3930402G23 gene	0.1	0.15525	0	1.3595
4430402I18Rik	1.10536	2.50208	2.26359	0.891302	1	RIKEN cDNA 4430402I18 gene	0.1645	2.00225	0.599	0.0595
4632411B12Rik	258.532	593.759	2.29666	0.0530047	0.471801	NA	909.038	787.34	994.833	302.12
4632415K11Rik	15.8861	62.4782	3.9329	0.0602886	0.49503	NA	95.044	123.626	138.817	17.8742
4632415L05Rik	297.415	168.952	0.568069	0.282163	0.883491	RRS1 ribosome biogenesis regulator homolog pseudogene	6.275	5.3605	3.2655	8.5885
4632427E13Rik	123.652	92.1508	0.745243	0.537157	1	RIKEN cDNA 4632427E13 gene	21.1535	13.458	25.953	21.7142
4632428C04Rik	84.9087	16.9232	0.199311	0.27048	0.87041	RIKEN cDNA 4632428C04 gene	1.05875	3.32025	2.3085	4.50175
4632428N05Rik	297.85	942.672	3.16492	0.453597	0.996935	NA	28.0285	12.5765	0.1255	7.354
4632434I11Rik	2.33168	17.9479	7.69742	0.227303	0.828419	NA	0.811	0.5205	2.95125	0.0815
4732415M23Rik	17.3125	11.2048	0.647207	0.845158	1	NA	16.856	22.1307	0.60625	20.3208
4732416N19Rik	1.26226	0.444595	0.352222	0.966614	1	RIKEN cDNA 4732416N19 gene	0.129	0.47725	0	0.2575
4732418C07Rik	701.119	486.793	0.694308	0.234799	0.835207	NA	739.02	465.033	1037.39	856.434
4732456N10Rik	0	0	NA	NA	NA	NA	0	0.1245	0	0
4732471D19Rik	111.902	247.274	2.20973	0.493704	1	NA	377.438	76.1813	666.037	139.538
4732471J01Rik	28.4037	22.4366	0.789919	0.895475	1	RIKEN cDNA 4732471J01 gene	0.783	0.7795	1.7265	0.76675
4732490B19Rik	3.31298	2.15623	0.650842	0.873788	1	RIKEN cDNA 4732490B19 gene	0.1345	0.2585	0	0.16125
4831426I19Rik	205.6	59.6134	0.289948	0.209086	0.807892	NA	91.2422	186.256	172.766	258.623
4831440E17Rik	27.6535	16.4229	0.593882	0.759865	1	RIKEN cDNA 4831440E17 gene	0.541	1.172	0.659	0.686
4832428D23Rik	1.5514	6.59212	4.24914	0.59957	1	NA	10.041	0	17.9282	1.80875
4833403I15Rik	0	13.2593	Inf	0.081662	0.557262	NA	0.6225	0.25425	0.07225	0
4833418N02Rik	11.4214	6.94045	0.607673	0.815309	1	RIKEN cDNA 4833418N02 gene	0.69875	0.97925	0	0.86875
4833419F23Rik	2.73469	12.1305	4.43577	0.411181	0.969505	RIKEN cDNA 4833419F23 gene	2.1395	0.24725	0	0.35925
4833420G17Rik	292.768	297.078	1.01472	0.70139	1	RIKEN cDNA 4833420G17 gene	16.5068	21.2123	19.2155	13.156
4833422C13Rik	14.914	4.24302	0.284499	0.470579	1	RIKEN cDNA 4833422C13 gene	0.117	0.225	0	0.299
4833422F24Rik	92.0267	4.21402	0.0457913	0.159572	0.736468	NA	6	2.6395	0.3455	118.012
4833423E24Rik	0	1.25502	Inf	0.901619	1	NA	0.1125	0.34225	0.04575	0
4833424O15Rik	8.20924	6.27508	0.764393	0.827668	1	NA	0.236	0.02425	0.3255	0.23175
4833427G06Rik	0	0	NA	NA	NA	RIKEN cDNA 4833427G06 gene	0	0.0675	0	0
4833428L15Rik	0	1.50602	Inf	0.867812	1	RIKEN cDNA 4833428L15 gene	0.1815	0.20875	0	0
4833439L19Rik	1362.8	1519.52	1.115	0.938012	1	RIKEN cDNA 4833439L19 gene	86.1587	84.2655	69.163	61.5688
4833442J19Rik	60.8948	36.4847	0.599143	0.74103	1	NA	56.006	74.5325	150.774	70.3782
4921501E09Rik	0	0	NA	NA	NA	NA	0	0	0	0
4921504E06Rik	0.447075	0	0	0.985861	1	RIKEN cDNA 4921504E06 gene	0	0.653	0	0.02425
4921506M07Rik	0.368109	0.148198	0.402593	1	1	NA	0.016	0.2135	0	0.0295
4921507P07Rik	2.69933	3.80217	1.40856	0.930749	1	RIKEN cDNA 4921507P07 gene	0.24375	0.0675	0	0.149
4921509C19Rik	0	0	NA	NA	NA	RIKEN cDNA 4921509C19 gene	0	0	0	0
4921510H08Rik	3.37491	0.75301	0.22312	0.750107	1	NA	1.1465	1.05575	0	3.76
4921511C20Rik	0	1.25502	Inf	0.901619	1	high density lipoprotein (HDL) binding protein pseudogene	0.119	0	0	0
4921511H03Rik	0	2.76104	Inf	0.702118	1	NA	0.40075	0.2475	0	0
4921511M17Rik	0	0	NA	NA	NA	NA	0	0	0	0
4921513D23Rik	692.116	386.612	0.558594	0.144695	0.705084	NA	588.653	856.409	1314.34	830.741
4921513I03Rik	0	0	NA	NA	NA	RIKEN cDNA 4921513I03 gene	0	0.1205	0	0
4921515J06Rik	0	0	NA	NA	NA	NA	0	0	0	0
4921517D21Rik	0.815528	0.75301	0.923341	1	1	NA	1.1465	3.6955	0	0.92125
4921517D22Rik	1.10536	0	0	0.86628	1	RIKEN cDNA 4921517D22 gene	0	0.04925	0	0.041
4921517L17Rik	40.8603	35.4634	0.86792	0.938038	1	NA	53.9102	43.1277	31.3935	47.7593
4921523A10Rik	0.736906	1.5964	2.16636	0.942346	1	NA	2.34	0	0	0.859
4921524J17Rik	248.218	178.949	0.720932	0.359429	0.936538	RIKEN cDNA 4921524J17 gene	17.156	10.845	14.4053	18.8695
4921524L21Rik	0	0.251003	Inf	1	1	RIKEN cDNA 4921524L21 gene	0.02575	0	0	0
4921528I01Rik	0	0	NA	NA	NA	NA	0	1.58375	0	0
4921528O07Rik	0	0	NA	NA	NA	NA	0	3.1675	0	0
4921530D09Rik	1.63071	0.251003	0.153923	0.857106	1	NA	0.38225	4.18175	4.5215	1.85225
4921530L18Rik	11.4148	6.91453	0.605751	0.853933	1	NA	10.5023	18.2288	12.8688	13.5143
4921530L21Rik	0	0	NA	NA	NA	NA	0	0	0	0
4921531C22Rik	51.7717	32.4705	0.627187	0.739436	1	RIKEN cDNA 4921531C22 gene	2.58075	1.28825	0	3.17375
4921533I20Rik	5.8024	8.44983	1.45627	0.979981	1	PRP18 pre-mRNA processing factor 18 homolog pseudogene	1.27625	1.3965	0.62075	0.724
4921536K21Rik	1.79714	1.87669	1.04427	1	1	RIKEN cDNA 4921536K21 gene	0.111	0.41425	0.8235	0.08075
4921539E11Rik	0	0	NA	NA	NA	RIKEN cDNA 4921539E11 gene	0	0.086	0	0
4922501C03Rik	114.132	99.5517	0.872253	0.702199	1	NA	2.85325	1.17025	6.691	2.5875
4922501L14Rik	13.4169	6.53044	0.486732	0.784969	1	NA	0.492	0.1155	0.14825	0.7525
4922502D21Rik	0	0.251003	Inf	1	1	NA	0.02425	0.10075	0	0
4922505E12Rik	0	0	NA	NA	NA	NA	0	0.02575	0	0
4922505G16Rik	3.55837	2.39072	0.671857	0.86002	1	NA	3.62675	2.7625	0.2845	4.26825
4930402F06Rik	0	0.798403	Inf	0.955935	1	RIKEN cDNA 4930402F06 gene	0.09	0.30675	0.01875	0
4930402H24Rik	251.56	543.17	2.15921	0.137395	0.690974	RIKEN cDNA 4930402H24 gene	16.6468	12.1003	8.7205	6.03325
4930403L05Rik	0	0	NA	NA	NA	NA	0	0	0	0
4930403N07Rik	1.91951	3.95336	2.05957	0.843589	1	NA	6.02075	8.4465	0	2.24775
4930404A05Rik	0	0.502007	Inf	0.99328	1	RIKEN cDNA 4930404A05 gene	0.107	0.477	0	0
4930404A10Rik	0	1.25502	Inf	0.901619	1	NA	0.13525	0	0	0
4930404H21Rik	0	2.00803	Inf	0.799936	1	NA	3.057	0	0	0
4930404I05Rik	0	1.33378	Inf	0.883001	1	RIKEN cDNA 4930404I05 gene	0.21825	1.6775	0	0
4930404N11Rik	13.1605	24.7385	1.87975	0.621213	1	RIKEN cDNA 4930404N11 gene	5.3885	9.44625	2.7755	2.263
4930405A21Rik	18.5403	8.05763	0.434602	0.659299	1	RIKEN cDNA 4930405A21 gene	1.2285	1.46725	0.598	2.16075
4930406D18Rik	0.736906	0	0	0.928731	1	RIKEN cDNA 4930406D18 gene	0	0	0	0.12375
4930407I10Rik	0	4.76906	Inf	0.48415	1	RIKEN cDNA 4930407I10 gene	0.15525	0.1105	0	0
4930408F14Rik	0	0	NA	NA	NA	NA	0	0	0	0
4930412B13Rik	0	0	NA	NA	NA	RIKEN cDNA 4930412B13 gene	0	0	0	0
4930412C18Rik	31.9149	15.3478	0.480897	0.662072	1	RIKEN cDNA 4930412C18 gene	0.5875	1.855	0.27375	0.94025
4930412F15Rik	4.07764	6.03472	1.47995	0.805663	1	NA	8.79425	33.051	0	4.607
4930412O13Rik	0	1.25502	Inf	0.901619	1	RIKEN cDNA 4930412O13 gene	0.04725	0.19575	0.01275	0
4930413E15Rik	0.736906	0.251003	0.340618	0.963604	1	RIKEN cDNA 4930413E15 gene	0.0295	0.20375	0	0.06625
4930414N06Rik	0.368109	1.73509	4.71353	0.892323	1	RIKEN cDNA 4930414N06 gene	0.431	0.15875	0	0.0715
4930415F15Rik	0	0.75301	Inf	0.965668	1	NA	0.151	0.0695	0	0
4930415L06Rik	0	0.251003	Inf	1	1	RIKEN cDNA 4930415L06 gene	0.0145	0.0805	0	0
4930415O20Rik	13.0058	2.25903	0.173693	0.274901	0.875935	RIKEN cDNA 4930415O20 gene	0.60325	0.228	0	2.95075
4930417G10Rik	0.736562	8.92177	12.1127	0.368325	0.945527	NA	13.5815	1.58375	0	0.8685
4930417O13Rik	0	0.75301	Inf	0.965668	1	RIKEN cDNA 4930417O13 gene	0.1045	0.1925	0	0
4930419G24Rik	7.23234	15.6492	2.16378	0.552902	1	RIKEN cDNA 4930419G24 gene	2.23175	1.55425	1.07475	0.794
4930420K17Rik	40.7192	31.7837	0.780559	0.962831	1	NA	47.8807	30.956	13.8468	47.6108
4930422G04Rik	5.46939	24.1896	4.42272	0.213975	0.813575	NA	0.5225	0.8485	0.12275	0.08975
4930423M02Rik	6.25789	0.251003	0.0401099	0.269183	0.87041	RIKEN cDNA 4930423M02 gene	0.0315	0.433	0	0.665
4930425K10Rik	4.91004	0	0	0.317268	0.907061	RIKEN cDNA 4930425K10 gene	0	0	0	0.8145
4930425O10Rik	0	15.6939	Inf	0.201673	0.799071	RIKEN cDNA 4930425O10 gene	1.67925	0.037	0.1	0
4930426L09Rik	1.10536	5.30254	4.79712	0.659982	1	RIKEN cDNA 4930426L09 gene	0.543	0	0	0.08675
4930427A07Rik	9.73427	59.9904	6.1628	0.0366722	0.402161	NA	2.65375	1.27375	4.51075	0.338
4930428D18Rik	0	0.251003	Inf	1	1	NA	0.0345	0.14325	0	0
4930428E23Rik	2.57676	0	0	0.628889	1	NA	0	0	0	3.073
4930428G15Rik	0	0	NA	NA	NA	RIKEN cDNA 4930428G15 gene	0	0.06525	0	0
4930429B21Rik	3.31298	14.5329	4.38665	0.543871	1	RIKEN cDNA 4930429B21 gene	1.1365	0.8515	0.15	0.2025
4930429D17Rik	0	0	NA	NA	NA	RIKEN cDNA 4930429D17 gene	0	0.45325	0	0
4930429F11Rik	0	0	NA	NA	NA	RIKEN cDNA 4930429F11 gene	0	0	0	0
4930429F24Rik	3.83902	19.939	5.19378	0.270152	0.87041	RIKEN cDNA 4930429F24 gene	2.0145	3.268	0.79925	0.295
4930430A15Rik	0	2.00803	Inf	0.799936	1	NA	0.165	0.37025	0	0
4930430D24Rik	1.10433	0	0	0.866357	1	NA	0	0.176	0	0.10975
4930430F08Rik	30.6931	86.4639	2.81705	0.118297	0.650375	RIKEN cDNA 4930430F08 gene	5.4225	6.055	6.0495	1.468
4930430J02Rik	0	0	NA	NA	NA	RIKEN cDNA 4930430J02 gene	0	0	0	0
4930431A04Rik	1.92089	2.00803	1.04536	1	1	NA	3.057	11.0862	0.34775	2.21
4930432K09Rik	0.368109	0	0	0.985856	1	NA	0	0.15875	0	0.033
4930432K21Rik	5.158	6.74516	1.30771	0.866971	1	RIKEN cDNA 4930432K21 gene	0.3885	1.6525	0	0.2405
4930433B08Rik	0	0	NA	NA	NA	RIKEN cDNA 4930433B08 gene	0	0.07475	0	0
4930433I11Rik	0	0	NA	NA	NA	RIKEN cDNA 4930433I11 gene	0	0.072	0	0
4930433N12Rik	0.368109	0.251003	0.681873	1	1	RIKEN cDNA 4930433N12 gene	0.0275	0.3045	0	0.03175
4930435E12Rik	0	0.75301	Inf	0.965668	1	NA	0.0835	0.50025	0	0
4930440C22Rik	0	0	NA	NA	NA	RIKEN cDNA 4930440C22 gene	0	0	0	0
4930441J16Rik	0	0	NA	NA	NA	RIKEN cDNA 4930441J16 gene	0	0	0	0
4930441O14Rik	2.57917	9.92705	3.84893	0.522372	1	NA	15.593	23.149	0.3455	3.00675
4930442J19Rik	0	0	NA	NA	NA	RIKEN cDNA 4930442J19 gene	0	0	0	0
4930442L01Rik	0	0	NA	NA	NA	RIKEN cDNA 4930442L01 gene	0	0	0	0
4930443G12Rik	0	0	NA	NA	NA	NA	0	1.74375	0	0
4930443O20Rik	1.47278	0.75301	0.511285	0.925412	1	RIKEN cDNA 4930443O20 gene	0.07925	0	0	0.12075
4930444A02Rik	412.735	389.784	0.944391	0.785405	1	NA	593.487	552.618	405.221	478.555
4930444F02Rik	0	0.526753	Inf	0.985993	1	RIKEN cDNA 4930444F02 gene	0.01775	0.0115	0	0
4930444G20Rik	0	0	NA	NA	NA	RIKEN cDNA 4930444G20 gene	0	0.0595	0	0
4930444P10Rik	10.8376	0	0	0.086735	0.57156	RIKEN cDNA 4930444P10 gene	0	2.52375	0.23925	1.761
4930447C04Rik	12.2822	8.81919	0.718045	1	1	RIKEN cDNA 4930447C04 gene	0.719	3.5695	1.036	0.7045
4930448H16Rik	0	0	NA	NA	NA	RIKEN cDNA 4930448H16 gene	0	0.5705	0	0
4930448I06Rik	0	0	NA	NA	NA	RIKEN cDNA 4930448I06 gene	0	0	0	0
4930448I18Rik	0	0	NA	NA	NA	RIKEN cDNA 4930448I18 gene	0	0	0	0
4930448K20Rik	0	0	NA	NA	NA	glyceraldehyde-3-phosphate dehydrogenase pseudogene	0	0	0	0
4930449I24Rik	0	0	NA	NA	NA	RIKEN cDNA 4930449I24 gene	0	0	0	0
4930451C15Rik	0	0.251003	Inf	1	1	NA	0.017	0.5655	0.17075	0
4930451I11Rik	0	1.50602	Inf	0.867812	1	RIKEN cDNA 4930451I11 gene	0.47875	0	0	0
4930452B06Rik	9.36096	33.5191	3.58074	0.226553	0.827248	RIKEN cDNA 4930452B06 gene	1.82675	2.626	0.55075	0.40275
4930452N14Rik	0	3.76505	Inf	0.584726	1	RIKEN cDNA 4930452N14 gene	0.929	0.171	0	0
4930453N24Rik	98.5132	91.4118	0.927914	0.852101	1	RIKEN cDNA 4930453N24 gene	10.4098	14.349	2.202	8.48775
4930455C21Rik	242.707	113.768	0.468747	0.251164	0.856066	NA	172.735	250.802	186.118	282.037
4930455F16Rik	0	0	NA	NA	NA	RIKEN cDNA 4930455F16 gene	0	0	0	0
4930455F23Rik	176.052	133.175	0.756453	0.524933	1	NA	200.929	341.89	129.264	212.467
4930455H04Rik	0	1.09262	Inf	0.916548	1	RIKEN cDNA 4930455H04 gene	0.12475	0.35725	0.28475	0
4930458L03Rik	0	0.5474	Inf	0.984177	1	NA	0.85825	3.1675	0	0
4930461G14Rik	0	0	NA	NA	NA	RIKEN cDNA 4930461G14 gene	0	0	0	0
4930465A12Rik	3.68419	1.06178	0.288199	0.774901	1	NA	1.61525	0.94	0	4.30475
4930465K10Rik	0	0	NA	NA	NA	RIKEN cDNA 4930465K10 gene	0	0.96125	0	0
4930467E23Rik	2.60383	1.64775	0.632819	0.989664	1	RIKEN cDNA 4930467E23 gene	0.099	0.249	0.09975	0.111
4930468A15Rik	0	0	NA	NA	NA	NA	0	0.1575	0	0
4930469G21Rik	1.34122	0.884698	0.65962	0.998203	1	NA	0.1395	0.93875	0	0.15425
4930470P17Rik	0	0	NA	NA	NA	RIKEN cDNA 4930470P17 gene	0	0	0	0
4930471G03Rik	1.84089	1.78212	0.968078	1	1	RIKEN cDNA 4930471G03 gene	0.402	1.20225	0	0.32575
4930471I20Rik	0.736218	1.31151	1.78142	0.977224	1	NA	1.99725	10.2282	3.819	0.878
4930471M23Rik	199.879	748.772	3.74613	0.00292208	0.16325	NA	1139.09	683.463	1036.9	234.327
4930473A02Rik	0	4.65045	Inf	0.478021	1	RIKEN cDNA 4930473A02 gene	0.509	0.2875	0.20325	0
4930473A06Rik	26.5078	55.3288	2.08726	0.345485	0.92755	NA	83.6912	80.305	146.534	30.6283
4930474M22Rik	0	1.88884	Inf	0.806249	1	RIKEN cDNA 4930474M22 gene	0.467	1.317	0	0
4930474N05Rik	0	0	NA	NA	NA	RIKEN cDNA 4930474N05 gene	0	0	0	0
4930474N09Rik	0	0.134917	Inf	1	1	RIKEN cDNA 4930474N09 gene	0.0175	0.717	0	0
4930478L05Rik	1.84192	4.19723	2.27873	0.854489	1	RIKEN cDNA 4930478L05 gene	0.333	0.056	0	0.1145
4930479M11Rik	1.63037	0.75301	0.461865	0.926121	1	NA	1.1465	3.6955	1.292	1.86175
4930480E11Rik	0	0	NA	NA	NA	RIKEN cDNA 4930480E11 gene	0	0	0	0
4930480G23Rik	1.47244	0.251003	0.170468	0.862708	1	RIKEN cDNA 4930480G23 gene	0.03025	0.167	0	0.139
4930481A15Rik	303.807	74.7347	0.245994	0.0123324	0.272486	RIKEN cDNA 4930481A15 gene	5.2805	7.73875	6.6845	16.4307
4930483J18Rik	0.736906	1.00401	1.36247	1	1	RIKEN cDNA 4930483J18 gene	0.1395	0.62625	0	0.0785
4930486F22Rik	0	0.269835	Inf	1	1	RIKEN cDNA 4930486F22 gene	0.0725	0	0	0
4930486L24Rik	18.0414	7.10675	0.393914	0.499809	1	RIKEN cDNA 4930486L24 gene	0.75225	1.3205	0	1.5655
4930487H11Rik	11.4414	2.89433	0.252971	0.612603	1	RIKEN cDNA 4930487H11 gene	0.51	0.22625	5.80475	1.4255
4930488B22Rik	0	0	NA	NA	NA	RIKEN cDNA 4930488B22 gene	0	0.1225	0	0
4930488L21Rik	0	2.88029	Inf	0.673149	1	RIKEN cDNA 4930488L21 gene	0.2345	0.43375	0	0
4930500J02Rik	1.35041	0.843796	0.624845	0.960821	1	NA	0.116	4.6955	0	0.1405
4930500L23Rik	0	0.502007	Inf	0.99328	1	RIKEN cDNA 4930500L23 gene	0.102	0.3525	0	0
4930502A04Rik	0	0	NA	NA	NA	RIKEN cDNA 4930502A04 gene	0	1.15425	0	0
4930502E18Rik	10.5974	7.07529	0.667645	0.952392	1	RIKEN cDNA 4930502E18 gene	0.892	1.81975	0	1.00175
4930503B20Rik	0.368109	1.69869	4.61465	0.895977	1	RIKEN cDNA 4930503B20 gene	0.26175	0.41575	0	0.04325
4930503E14Rik	2.94487	0	0	0.577438	1	RIKEN cDNA 4930503E14 gene	0	0.16325	0	0.2715
4930503E24Rik	202.538	72.1886	0.356419	0.0892766	0.580152	eukaryotic translation initiation factor 3, subunit I pseudogene	8.17575	7.1945	5.21325	17.727
4930503H13Rik	0	0	NA	NA	NA	gem (nuclear organelle) associated protein 8 pseudogene	0	0	0	0
4930503L19Rik	150.096	52.0783	0.346966	0.262911	0.863566	RIKEN cDNA 4930503L19 gene	3.42975	5.81575	4.174	8.19725
4930503O07Rik	0	0	NA	NA	NA	RIKEN cDNA 4930503O07 gene	0	0	0	0
4930504O13Rik	0	0	NA	NA	NA	NA	0	0.08775	0	0
4930505A04Rik	0	10.4262	Inf	0.149536	0.716923	RIKEN cDNA 4930505A04 gene	1.703	0.9075	0	0
4930506M07Rik	497.43	277.519	0.557905	0.310799	0.903221	NA	10.169	9.8005	6.89875	15.171
4930507D05Rik	2.57917	0	0	0.628701	1	RIKEN cDNA 4930507D05 gene	0	0.1635	0	0.137
4930509J09Rik	2.23537	0.897071	0.401307	0.933643	1	RIKEN cDNA 4930509J09 gene	0.0865	0.0345	0	0.16025
4930509K18Rik	1.7883	0	0	0.778719	1	RIKEN cDNA 4930509K18 gene	0	0.495	0	0.1085
4930511E03Rik	0	3.01204	Inf	0.671237	1	RIKEN cDNA 4930511E03 gene	0.20475	0.11775	0	0
4930511I11Rik	0	0.251003	Inf	1	1	NA	0.38225	0	0	0
4930511M06Rik	2.20865	0	0	0.68391	1	RIKEN cDNA 4930511M06 gene	0	0.41475	0	0.07675
4930511M11Rik	0.447075	0	0	0.985861	1	NA	0	1.05575	0	0.49175
4930512B01Rik	3.39187	4.33824	1.27901	1	1	RIKEN cDNA 4930512B01 gene	0.464	0.88975	1.21425	0.29075
4930513N10Rik	3.68109	3.63821	0.988351	0.999838	1	RIKEN cDNA 4930513N10 gene	0.20225	0.44475	0.01025	0.1565
4930515B02Rik	0	0	NA	NA	NA	RIKEN cDNA 4930515B02 gene	0	0	0	0
4930515G01Rik	60.5684	11.3243	0.186967	0.298693	0.894792	RIKEN cDNA 4930515G01 gene	1.35125	0.04225	0.02775	6.24925
4930515G16Rik	0.447075	0.269835	0.603556	1	1	myc induced nuclear antigen pseudogene	0.088	0	0	0.10525
4930515L03Rik	0	0	NA	NA	NA	RIKEN cDNA 4930515L03 gene	0	0	0	0
4930517E11Rik	12.2036	1.2839	0.105207	0.318927	0.908694	RIKEN cDNA 4930517E11 gene	0.13375	0.79	0	0.92625
4930519F09Rik	18.0144	31.2138	1.73271	0.696539	1	pyruvate dehydrogenase E1 alpha 1 pseudogene	3.06975	3.80375	3.8195	1.422
4930519F16Rik	0	0	NA	NA	NA	RIKEN cDNA 4930519F16 gene	0	0.09025	0	0
4930519F24Rik	0	0	NA	NA	NA	RIKEN cDNA 4930519F24 gene	0	0	0	0
4930519G04Rik	1.10536	0.283116	0.25613	0.942803	1	RIKEN cDNA 4930519G04 gene	0.0215	0.05	0	0.06275
4930520O04Rik	0	18.5515	Inf	0.0438974	0.436104	RIKEN cDNA 4930520O04 gene	2.3345	0.2125	0	0
4930521A18Rik	0	0	NA	NA	NA	NA	0	0	0	0
4930521E06Rik	6.29288	3.42052	0.543554	0.705791	1	RIKEN cDNA 4930521E06 gene	0.57175	0.92	0.8375	0.86
4930522H14Rik	0	0	NA	NA	NA	RIKEN cDNA 4930522H14 gene	0	0.75875	0	0
4930522O17Rik	0	0	NA	NA	NA	RIKEN cDNA 4930522O17 gene	0	0	0	0
4930523C07Rik	189.57	278.498	1.4691	0.409673	0.968829	RIKEN cDNA 4930523C07 gene	7.82725	3.74675	3.21975	4.14825
4930523O13Rik	3.12952	0.251003	0.080205	0.689063	1	RIKEN cDNA 4930523O13 gene	0.02925	0.202	0.29075	0.2635
4930524B15Rik	0	1.25502	Inf	0.901619	1	RIKEN cDNA 4930524B15 gene	0.09725	0.05375	0	0
4930524E20Rik	0	0	NA	NA	NA	NA	0	0	0	0
4930524L23Rik	5.65404	5.00566	0.885325	0.949925	1	NA	7.755	19.4325	0	6.28825
4930524O08Rik	0	1.00401	Inf	0.934564	1	RIKEN cDNA 4930524O08 gene	0.105	0	0	0
4930525D18Rik	0	0	NA	NA	NA	RIKEN cDNA 4930525D18 gene	0	0.056	0	0
4930525F21Rik	0	0	NA	NA	NA	NA	0	0.528	8.69525	0
4930526D03Rik	0	0	NA	NA	NA	NA	0	0	0	0
4930526I15Rik	0	0	NA	NA	NA	RIKEN cDNA 4930526I15 gene	0	0	0	0
4930528A17Rik	3.94505	7.12596	1.80631	0.735326	1	RIKEN cDNA 4930528A17 gene	0.514	0.19425	0.0165	0.2055
4930528F23Rik	2.94762	4.83534	1.64042	0.860004	1	NA	6.959	4.22325	0	3.43625
4930528P14Rik	0	0	NA	NA	NA	RIKEN cDNA 4930528P14 gene	0	0.1035	0	0
4930529C04Rik	0.368109	0	0	0.985856	1	zinc finger, BED domain containing 4 pseudogene	0	0.015	0	0.0125
4930529F22Rik	0	0	NA	NA	NA	NA	0	2.6395	0	0
4930529K09Rik	0	0	NA	NA	NA	RIKEN cDNA 4930529K09 gene	0	0	0	0
4930529L06Rik	0	0	NA	NA	NA	RIKEN cDNA 4930529L06 gene	0	0.704	0	0
4930529M08Rik	0	1.25502	Inf	0.901619	1	NA	0.12175	0.09575	0.2035	0
4930533B01Rik	0.447075	0.148198	0.331484	1	1	RIKEN cDNA 4930533B01 gene	0.023	0.86225	0	0.0475
4930533P14Rik	0	0	NA	NA	NA	RIKEN cDNA 4930533P14 gene	0	0	0	0
4930534B04Rik	69.7229	105.144	1.50802	0.673472	1	NA	159.402	116.426	157.749	84.636
4930538K18Rik	9.88892	1.58026	0.159801	0.55684	1	NA	0.149	1.77425	0.709	0.72925
4930539C22Rik	0	0	NA	NA	NA	RIKEN cDNA 4930539C22 gene	0	0.10775	0	0
4930539E08Rik	1.10433	10.0648	9.114	0.356024	0.934642	RIKEN cDNA 4930539E08 gene	0.3215	0.0345	0	0.0285
4930539J05Rik	9.96772	15.8968	1.59483	0.669782	1	RIKEN cDNA 4930539J05 gene	4.85775	4.54125	7.2555	2.32425
4930539M17Rik	0	0	NA	NA	NA	RIKEN cDNA 4930539M17 gene	0	0.186	0	0
4930539N22Rik	1.10433	0.592793	0.536791	0.980981	1	RIKEN cDNA 4930539N22 gene	0.088	0.83	2.63825	0.12175
4930540M03Rik	0	0	NA	NA	NA	RIKEN cDNA 4930540M03 gene	0	0	0	0
4930542C21Rik	4.42144	0	0	0.406503	0.965339	RIKEN cDNA 4930542C21 gene	0	0	0	0.538
4930542D17Rik	0	0	NA	NA	NA	RIKEN cDNA 4930542D17 gene	0	0.23175	0	0
4930542N07Rik	0	0	NA	NA	NA	NA	0	0	0	0
4930544D05Rik	0	0.790129	Inf	0.955995	1	RIKEN cDNA 4930544D05 gene	0.17125	0	0	0
4930544G11Rik	0	0.251003	Inf	1	1	RIKEN cDNA 4930544G11 gene	0.0265	0	0	0
4930544O15Rik	4.42144	1.84363	0.416976	0.853156	1	NA	2.625	5.807	0	5.1545
4930545L23Rik	1.47347	1.30828	0.887893	1	1	RIKEN cDNA 4930545L23 gene	0.079	0.18575	0.19275	0.069
4930546C10Rik	0	1.25502	Inf	0.901619	1	RIKEN cDNA 4930546C10 gene	0.082	0.18125	0	0
4930546K05Rik	0.447075	1.25502	2.80718	0.958971	1	RIKEN cDNA 4930546K05 gene	0.054	0.134	0.00975	0.01375
4930547C10Rik	0	0	NA	NA	NA	NA	0	0	0.46225	0
4930547E08Rik	0	0	NA	NA	NA	RIKEN cDNA 4930547E08 gene	0	0	0	0
4930547E14Rik	0	0.279886	Inf	1	1	RIKEN cDNA 4930547E14 gene	0.077	0.18375	2.06575	0
4930547N16Rik	0.368109	2.79816	7.60144	0.787398	1	NA	4.182	1.05575	0.34775	0.439
4930548H24Rik	0	0	NA	NA	NA	RIKEN cDNA 4930548H24 gene	0	0.074	0	0
4930548K13Rik	0	0	NA	NA	NA	RIKEN cDNA 4930548K13 gene	0	0	0.555	0
4930549C01Rik	0	0	NA	NA	NA	NA	0	0.55	0	0
4930550C14Rik	12.836	16.7194	1.30254	0.747217	1	RIKEN cDNA 4930550C14 gene	2.052	1.21425	5.449	1.20525
4930550L24Rik	0	0.134917	Inf	1	1	RIKEN cDNA 4930550L24 gene	0.013	0.436	0	0
4930552N02Rik	0	0	NA	NA	NA	RIKEN cDNA 4930552N02 gene	0	0.31	0	0
4930553E22Rik	0	0	NA	NA	NA	RIKEN cDNA 4930553E22 gene	0	0.0975	0	0
4930554C24Rik	0	0	NA	NA	NA	RIKEN cDNA 4930554C24 gene	0	0.1455	0	0
4930555B11Rik	0	0	NA	NA	NA	RIKEN cDNA 4930555B11 gene	0	0.18375	0	0
4930555G01Rik	0.736218	0	0	0.928769	1	RIKEN cDNA 4930555G01 gene	0	0	0	0.0425
4930555I21Rik	6.63181	7.56467	1.14066	1	1	NA	11.5183	31.396	0	7.741
4930556C24Rik	0	0.251003	Inf	1	1	RIKEN cDNA 4930556C24 gene	0.042	0	0	0
4930556G01Rik	1.34122	0	0	0.84929	1	RIKEN cDNA 4930556G01 gene	0	0.23525	0	0.16425
4930557A04Rik	0	0	NA	NA	NA	NA	0	2.39525	0	0
4930557J02Rik	0	0	NA	NA	NA	RIKEN cDNA 4930557J02 gene	0	0.19575	0	0
4930558C23Rik	0	0	NA	NA	NA	RIKEN cDNA 4930558C23 gene	0	0	0	0
4930558J18Rik	0	0	NA	NA	NA	RIKEN cDNA 4930558J18 gene	0	0	0.0505	0
4930558K02Rik	1.59508	5.82257	3.65034	0.810771	1	RIKEN cDNA 4930558K02 gene	0.7475	0.24925	0.02425	0.173
4930562C15Rik	7.3639	0.539669	0.0732858	0.432812	0.985882	RIKEN cDNA 4930562C15 gene	0.0215	0.206	0	0.227
4930562F07Rik	0	2.96396	Inf	0.662391	1	RIKEN cDNA 4930562F07 gene	0.534	1.153	0	0
4930563D23Rik	0	1.75702	Inf	0.833776	1	NA	0.09975	0.00925	0	0
4930563E22Rik	18.2996	27.4564	1.50038	0.664948	1	RIKEN cDNA 4930563E22 gene	1.26375	1.13575	2.3695	0.6445
4930563F08Rik	18.828	2.20646	0.11719	0.232687	0.834131	RIKEN cDNA 4930563F08 gene	0.67925	0.308	0	4.24925
4930564K09Rik	0	4.482	Inf	0.497451	1	NA	7.0085	3.41075	98.4742	0
4930565A17	1.34122	0	0	0.84929	1	NA	0	0.528	0	1.4755
4930565D16Rik	0	0	NA	NA	NA	RIKEN cDNA 4930565D16 gene	0	0.0445	0	0
4930565N06Rik	3.5766	2.08227	0.582192	0.986283	1	RIKEN cDNA 4930565N06 gene	0.1245	0.43075	2.4755	0.16275
4930567H12Rik	0	0	NA	NA	NA	RIKEN cDNA 4930567H12 gene	0	0	0	0
4930567H17Rik	0	0	NA	NA	NA	RIKEN cDNA 4930567H17 gene	0	0.06275	0	0
4930567J20Rik	0	0	NA	NA	NA	RIKEN cDNA 4930567J20 gene	0	1.11225	0	0
4930568D16Rik	0	0.148198	Inf	1	1	RIKEN cDNA 4930568D16 gene	0.01925	0.5995	0	0
4930568E12Rik	1.47381	0	0	0.803347	1	RIKEN cDNA 4930568E12 gene	0	0.06725	0	0.21875
4930568G15Rik	7.00061	0	0	0.217082	0.817275	RIKEN cDNA 4930568G15 gene	0	0.2105	0	0.81375
4930570G19Rik	3.76005	5.59721	1.4886	0.901363	1	RIKEN cDNA 4930570G19 gene	0.20325	0.78375	0.05825	0.10625
4930571K23Rik	0	0	NA	NA	NA	RIKEN cDNA 4930571K23 gene	0	0.0245	0	0
4930572J05Rik	24.8408	6.79649	0.273602	0.394379	0.957958	NA	10.3078	39.4712	14.7728	28.974
4930573O16Rik	0	0	NA	NA	NA	RIKEN cDNA 4930573O16 gene	0	0.38525	0	0
4930578C19Rik	35.0105	20.145	0.575399	0.721354	1	NA	1.69825	3.301	6.04875	2.2215
4930578I06Rik	0	0.134917	Inf	1	1	RIKEN cDNA 4930578I06 gene	0.01975	0.12525	0.26825	0
4930578N16Rik	34.6081	12.4655	0.360191	0.508873	1	NA	18.6545	69.0978	11.473	41.1052
4930578N18Rik	0	0	NA	NA	NA	RIKEN cDNA 4930578N18 gene	0	0.2055	0.11075	0
4930579C15Rik	0	0.296396	Inf	1	1	NA	0.476	0	32.6938	0
4930579F01Rik	4.05298	1.25502	0.309653	0.712061	1	RIKEN cDNA 4930579F01 gene	0.111	0.40475	0	0.27425
4930579G18Rik	7.36803	4.53307	0.615235	0.842965	1	RIKEN cDNA 4930579G18 gene	0.45725	0.351	4.9935	0.5875
4930579G22Rik	4.78989	1.92618	0.402136	0.828684	1	NA	2.87725	7.5955	26.1547	5.584
4930579G24Rik	9.89254	37.9835	3.83961	0.146706	0.709621	RIKEN cDNA 4930579G24 gene	2.897	4.80925	7.10975	0.5815
4930579J09Rik	0	0	NA	NA	NA	NA	0	11.8573	0	0
4930579K19Rik	28.4109	5.92793	0.20865	0.338005	0.922075	RIKEN cDNA 4930579K19 gene	0.8255	2.36775	3.53175	2.77575
4930581F22Rik	0	2.97934	Inf	0.660749	1	RIKEN cDNA 4930581F22 gene	0.18025	0.394	0	0
4930583H14Rik	67.5178	49.6873	0.735914	0.998488	1	NA	77.0445	2.6395	80.5127	75.6395
4930583K01Rik	1.47244	1.25502	0.852341	0.974568	1	RIKEN cDNA 4930583K01 gene	0.216	0	0	0.1985
4930583P06Rik	0	0	NA	NA	NA	RIKEN cDNA 4930583P06 gene	0	0.1685	0	0
4930584F24Rik	0	0	NA	NA	NA	RIKEN cDNA 4930584F24 gene	0	0	0	0
4930588N13Rik	7.15319	0	0	0.239653	0.84269	NA	0	0	0	7.8695
4930590J08Rik	0.736906	1.40322	1.9042	0.990077	1	RIKEN cDNA 4930590J08 gene	0.063	0.10825	0	0.02525
4930590L20Rik	0	0	NA	NA	NA	RIKEN cDNA 4930590L20 gene	0	0	0	0
4930592I03Rik	1.92089	3.7307	1.94218	0.852503	1	RIKEN cDNA 4930592I03 gene	0.566	1.72725	0.21075	0.22325
4930593C16Rik	0	0	NA	NA	NA	RIKEN cDNA 4930593C16 gene	0	0	0	0
4930594C11Rik	8.26114	11.9771	1.44982	0.80148	1	G1 to S phase transition pseudogene	0.647	0.879	0.5025	0.3495
4930595M18Rik	0	0	NA	NA	NA	RIKEN cDNA 4930595M18 gene	0	0	0	0
4930596D02Rik	0	0	NA	NA	NA	RIKEN cDNA 4930596D02 gene	0	0	0	0
4930596M17Rik	0	0.251003	Inf	1	1	NA	0.38225	1.05575	0	0
4930598F16Rik	0	0	NA	NA	NA	RIKEN cDNA 4930598F16 gene	0	0	0	0
4931402G19Rik	0.736218	7.36038	9.99756	0.455345	0.997945	RIKEN cDNA 4931402G19 gene	0.519	0.436	0	0.03875
4931403G20Rik	63.1117	2.35017	0.0372383	0.127071	0.671784	RIKEN cDNA 4931403G20 gene	0.1975	1.09625	0.1125	4.3345
4931406B18Rik	0.368109	1.00401	2.72749	0.988599	1	RIKEN cDNA 4931406B18 gene	0.0385	0.1725	0	0.011
4931406C07Rik	161.909	185.223	1.144	0.816217	1	RIKEN cDNA 4931406C07 gene	9.213	4.29425	6.954	6.444
4931406H21Rik	67.4747	107.301	1.59024	0.356134	0.934642	RIKEN cDNA 4931406H21 gene	4.1865	2.8945	1.209	2.01825
4931406P16Rik	450.371	567.97	1.26112	0.744945	1	RIKEN cDNA 4931406P16 gene	14.8157	13.5243	14.9652	9.31575
4931407G18Rik	0	0	NA	NA	NA	NA	0	0.528	0	0
4931408A02Rik	245.633	233.229	0.949502	0.908325	1	NA	355.394	263.309	305.646	290.883
4931408C20Rik	0	0.740991	Inf	0.961278	1	RIKEN cDNA 4931408C20 gene	0.0275	0	0	0
4931408D14Rik	8.70375	5.81461	0.668059	0.882701	1	RIKEN cDNA 4931408D14 gene	0.26225	3.0575	0.35175	0.316
4931409K22Rik	0.368109	1.00401	2.72749	0.988599	1	NA	0.048	0.05275	0	0.01375
4931414P19Rik	7.07785	83.2503	11.7621	0.00276508	0.159328	RIKEN cDNA 4931414P19 gene	4.793	1.9515	0.011	0.31875
4931417E11Rik	0	0.251003	Inf	1	1	RIKEN cDNA 4931417E11 gene	0.03475	0	0	0
4931417G12Rik	4.47075	0	0	0.438022	0.990562	NA	0	10.4633	0	4.91825
4931419H13Rik	0	0.251003	Inf	1	1	RIKEN cDNA 4931419H13 gene	0.039	0	0	0
4931420L22Rik	0	0	NA	NA	NA	RIKEN cDNA 4931420L22 gene	0	0	0	0
4931423N10Rik	0	0	NA	NA	NA	NA	0	0.2565	0	0
4931428F04Rik	48.7523	63.2754	1.2979	0.625314	1	RIKEN cDNA 4931428F04 gene	2.7595	8.62375	2.291	1.60725
4931428L18Rik	0	0	NA	NA	NA	RIKEN cDNA 4931428L18 gene	0	0	0	0
4931429I11Rik	30.17	30.2146	1.00148	0.771085	1	NA	1.5025	7.62325	2.889	1.112
4931429L15Rik	1.13954	1.17282	1.0292	1	1	RIKEN cDNA 4931429L15 gene	0.08275	0.12875	0	0.0635
4931429P17Rik	8.10287	0	0	0.165837	0.743818	RIKEN cDNA 4931429P17 gene	0	0	2.5315	0.472
4931431F19Rik	0.368109	0.251003	0.681873	1	1	NA	0.02	0.05525	0	0.023
4931440F15Rik	7.36218	2.15209	0.292317	0.585331	1	RIKEN cDNA 4931440F15 gene	0.099	0.63175	0	0.268
4931440L10Rik	0	0	NA	NA	NA	NA	0	0.61475	0	0
4931440P22Rik	37.6805	13.6003	0.360939	0.342115	0.924343	RIKEN cDNA 4931440P22 gene	1.11025	1.30975	0.496	2.38325
4932411E22Rik	113.282	121.774	1.07496	0.927135	1	NA	6.8745	6.616	10.5968	5.05825
4932411G14Rik	0	0	NA	NA	NA	NA	0	1.58375	0	0
4932411N23Rik	0	1.25502	Inf	0.901619	1	RIKEN cDNA 4932411N23 gene	0.056	0.093	0	0
4932412D23Rik	0	1.25502	Inf	0.901619	1	RIKEN cDNA 4932412D23 gene	0.0395	0.96275	0.0215	0
4932412H11Rik	2.57676	0.263376	0.102212	0.770972	1	NA	0.375	0.824	0	3.073
4932413F04Rik	2.21072	0.131688	0.0595681	0.768466	1	RIKEN cDNA 4932413F04 gene	0.00675	0.20975	0	0.093
4932414J04Rik	0	0	NA	NA	NA	RIKEN cDNA 4932414J04 gene	0	0	0	0
4932414N04Rik	0	0	NA	NA	NA	RIKEN cDNA 4932414N04 gene	0	0.05675	0.26525	0
4932415G12Rik	45.1486	156.407	3.46428	0.0234987	0.336457	NA	240.023	283.308	112.627	52.394
4932415M13Rik	0	0	NA	NA	NA	RIKEN cDNA 4932415M13 gene	0	0	0	0
4932416H05Rik	33.2981	52.1923	1.56743	0.551163	1	NA	2.608	2.6235	2.74625	1.272
4932418E24Rik	0	0	NA	NA	NA	NA	0	0.07475	0	0
4932425I24Rik	0	0.946601	Inf	0.936453	1	NA	1.478	8.80625	0	0
4932429P05Rik	0	0	NA	NA	NA	RIKEN cDNA 4932429P05 gene	0	0.017	0	0
4932435O22Rik	15.3061	6.7218	0.43916	0.761568	1	RIKEN cDNA 4932435O22 gene	0.30775	0.3645	0	0.5035
4932438A13Rik	438.158	765.657	1.74744	0.143743	0.703169	RIKEN cDNA 4932438A13 gene	7.335	9.4715	7.31475	3.18675
4932438H23Rik	8.82309	0	0	0.144262	0.703711	RIKEN cDNA 4932438H23 gene	0	0.67825	0	0.37725
4932441B19Rik	0	0	NA	NA	NA	NA	0	1.05575	0.8535	0
4932441J04Rik	5.15593	1.45826	0.282831	0.756298	1	RIKEN cDNA 4932441J04 gene	0.2895	0.17775	0	0.83175
4932443I19Rik	1.47244	0.75301	0.511404	0.92541	1	NA	0.146	0.3955	0.04425	0.22375
4933400A11Rik	0	0.269835	Inf	1	1	capping protein (actin filament) muscle Z-line, alpha 1 pseudogene	0.03325	2.1835	0	0
4933400C05Rik	0.368109	0	0	0.985856	1	NA	0	0	0	0.439
4933400C23	0	0	NA	NA	NA	NA	0	0	0	0
4933400F21Rik	45.3939	13.4114	0.295446	0.538844	1	RIKEN cDNA 4933400F21 gene	0.55225	1.07525	4.491	1.40675
4933401B06Rik	0	0	NA	NA	NA	GLE1 RNA export mediator pseudogene	0	0.32325	0	0
4933401H06Rik	0.368109	3.51405	9.54622	0.728435	1	RIKEN cDNA 4933401H06 gene	0.568	0	0.91275	0.0465
4933402E13Rik	0	0.251003	Inf	1	1	RIKEN cDNA 4933402E13 gene	0.01875	0	0	0
4933402J07Rik	0	0	NA	NA	NA	RIKEN cDNA 4933402J07 gene	0	0.154	0	0
4933402J10Rik	0	0	NA	NA	NA	RIKEN cDNA 4933402J10 gene	0	0.447	0	0
4933402N03Rik	0	0	NA	NA	NA	RIKEN cDNA 4933402N03 gene	0	0.09075	0	0
4933402N22Rik	0	0	NA	NA	NA	RIKEN cDNA 4933402N22 gene	0	0.02175	0	0
4933402P03Rik	0	0	NA	NA	NA	NA	0	0	0	0
4933403F05Rik	205.237	240.648	1.17254	0.877476	1	NA	365.615	264.589	261.172	253.036
4933403G14Rik	20.6965	111.741	5.39903	0.00845734	0.234864	NA	170.713	50.8715	86.302	23.4537
4933403O03Rik	0	0.296396	Inf	1	1	NA	0.476	0.528	1.4225	0
4933403O08Rik	0	1.00401	Inf	0.934564	1	RIKEN cDNA 4933403O08 gene	0.10025	0.27725	0	0
4933404M02Rik	2.28762	0.251003	0.109723	0.759146	1	NA	0.38225	1.30375	0	2.68675
4933404O12Rik	8.15355	60.079	7.36844	0.0212241	0.325648	RIKEN cDNA 4933404O12 gene	2.296	1.613	0	0.233
4933405L10Rik	0.894149	0	0	0.92026	1	RIKEN cDNA 4933405L10 gene	0	0.04675	0	0.08725
4933405O20Rik	0	0	NA	NA	NA	RIKEN cDNA 4933405O20 gene	0	0	0	0
4933406C10Rik	11.2864	9.47762	0.839741	1	1	RIKEN cDNA 4933406C10 gene	0.843	0.59325	0	0.80275
4933406D12Rik	0	0	NA	NA	NA	RIKEN cDNA 4933406D12 gene	0	0	0	0
4933406F09Rik	0	0	NA	NA	NA	RIKEN cDNA 4933406F09 gene	0	0	0	0
4933406I18Rik	5.89009	2.89714	0.491867	0.856472	1	RIKEN cDNA 4933406I18 gene	0.24875	0.69175	0	0.42325
4933406J08Rik	0	0	NA	NA	NA	NA	0	0	0	0
4933406K04Rik	0	0	NA	NA	NA	RIKEN cDNA 4933406K04 gene	0	0.03875	0	0
4933406M09Rik	1.10536	0	0	0.86628	1	NA	0	0.1785	0.17525	0.07275
4933407C03Rik	725.229	382.59	0.527543	0.386917	0.953944	NA	583.168	964.661	929.176	832.848
4933407H18Rik	172.954	159.472	0.92205	0.660188	1	NA	240.167	250.751	240.531	210.357
4933407I05Rik	1.84192	1.03739	0.56321	0.959223	1	RIKEN cDNA 4933407I05 gene	0.2085	0.33025	0	0.27
4933407K13Rik	11.8907	57.0189	4.79526	0.0802173	0.553739	RIKEN cDNA 4933407K13 gene	2.586	1.5775	0.0205	0.407
4933407L21Rik	14.3064	6.05883	0.423506	0.835798	1	RIKEN cDNA 4933407L21 gene	0.80575	1.2725	0	1.3675
4933407P14Rik	0	0.502007	Inf	0.99328	1	NA	0.76425	6.335	0	0
4933408B17Rik	5.20765	6.39616	1.22822	0.891921	1	NA	0.41375	0.545	0.437	0.244
4933409G03Rik	0	0.251003	Inf	1	1	RIKEN cDNA 4933409G03 gene	0.02825	0.2725	0	0
4933409K07Rik	0	0	NA	NA	NA	RIKEN cDNA 4933409K07 gene	0	0	0	0
4933411G11Rik	0	1.00401	Inf	0.934564	1	NA	0.0705	0.12175	0	0
4933411K16Rik	0	0	NA	NA	NA	RIKEN cDNA 4933411K16 gene	0	0.07525	0	0
4933411K20Rik	119.429	124.481	1.0423	0.604451	1	NA	4.1905	4.83075	4.07175	2.9855
4933412E12Rik	77.511	32.0899	0.414005	0.221501	0.822709	RIKEN cDNA 4933412E12 gene	2.7745	0.39775	2.9905	5.6135
4933412E24Rik	0	0	NA	NA	NA	RIKEN cDNA 4933412E24 gene	0	0.57175	0	0
4933413G19Rik	26.5204	0	0	0.00831437	0.234054	NA	0	0.96425	0	2.84525
4933413J09Rik	11.0433	0.251003	0.0227291	0.228938	0.829743	RIKEN cDNA 4933413J09 gene	0.01125	0.36875	0.1135	0.388
4933415F23Rik	0.368109	0	0	0.985856	1	NA	0	0	0	0.02475
4933416C03Rik	1.34122	0	0	0.84929	1	NA	0	0.97925	0	0.0655
4933416E03Rik	0	0.75301	Inf	0.965668	1	RIKEN cDNA 4933416E03 gene	0.101	0	0	0
4933416I08Rik	0	0	NA	NA	NA	RIKEN cDNA 4933416I08 gene	0	0.065	0	0
4933417A18Rik	0	0	NA	NA	NA	RIKEN cDNA 4933417A18 gene	0	0	0	0
4933417E11Rik	0	4.76906	Inf	0.48415	1	RIKEN cDNA 4933417E11 gene	0.6625	0	0	0
4933417G07Rik	39.1707	15.6026	0.398323	0.374824	0.948383	SEC13 homolog pseudogene	2.4715	2.80375	2.4965	4.7825
4933421E11Rik	93.0256	147.795	1.58875	0.375049	0.948383	NA	226.444	154.888	64.6555	107.7
4933421I07Rik	0	0	NA	NA	NA	RIKEN cDNA 4933421I07 gene	0	0.07675	0	0
4933421O10Rik	17.2526	9.78091	0.566923	0.875472	1	RIKEN cDNA 4933421O10 gene	0.38025	0.412	0	0.4985
4933422A05Rik	0	0	NA	NA	NA	RIKEN cDNA 4933422A05 gene	0	0.15525	0	0
4933422H20Rik	0.368453	0	0	0.985856	1	NA	0	0.10875	0	0.02225
4933424B01Rik	138.008	229.678	1.66423	0.747344	1	NA	350.697	331.31	613.095	173.225
4933424G06Rik	0	0	NA	NA	NA	RIKEN cDNA 4933424G06 gene	0	0.25725	0	0
4933425H06Rik	0	0	NA	NA	NA	NA	0	8.4465	0	0
4933425L06Rik	0	0	NA	NA	NA	NA	0	0.07325	0	0
4933425O20Rik	0	0	NA	NA	NA	NA	0	0	0	0
4933426D04Rik	1.10536	0.971347	0.878762	1	1	NA	1.46375	3.65025	34.4445	1.2885
4933426M11Rik	489.794	898.809	1.83508	0.301985	0.897112	NA	26.7862	29.2772	14.6747	11.826
4933427D06Rik	0	0.906759	Inf	0.941158	1	RIKEN cDNA 4933427D06 gene	0.0525	0.15025	0.4725	0
4933427D14Rik	98.4327	109.084	1.10821	0.602281	1	RIKEN cDNA 4933427D14 gene	3.76925	2.409	2.75725	2.6145
4933427E11Rik	5.88974	0	0	0.284501	0.883491	RIKEN cDNA 4933427E11 gene	0	0.1035	0	0.578
4933427G17Rik	3.39195	1.03739	0.305838	0.828948	1	NA	0.088	1.02875	0	0.21175
4933428C19Rik	0	0	NA	NA	NA	RIKEN cDNA 4933428C19 gene	0	0	0	0
4933429O19Rik	4.41731	0	0	0.406733	0.965339	RIKEN cDNA 4933429O19 gene	0	0.08	0.1065	0.3225
4933430H15Rik	9.94686	4.08556	0.410739	0.735603	1	NA	5.8305	9.17975	0	11.6352
4933430I17Rik	0.447075	2.99494	6.69897	0.74837	1	RIKEN cDNA 4933430I17 gene	0.242	0.1535	0	0.02725
4933431E20Rik	175.212	253.258	1.44544	0.55786	1	RIKEN cDNA 4933431E20 gene	7.11925	6.31475	7.66225	3.85975
4933432B09Rik	12.7329	6.15174	0.483136	0.785434	1	NA	9.266	21.3758	13.8438	14.521
4933432G23Rik	0	0.502007	Inf	0.99328	1	RIKEN cDNA 4933432G23 gene	0.09075	0.815	0	0
4933432I09Rik	0	0.131688	Inf	1	1	RIKEN cDNA 4933432I09 gene	0.01225	1.62375	0	0
4933433C11Rik	0	0	NA	NA	NA	NA	0	0.0735	0	0
4933433G15Rik	3.31298	0.526753	0.158997	0.760363	1	RIKEN cDNA 4933433G15 gene	0.06475	0.365	0	0.3415
4933433P14Rik	542.43	578.463	1.06643	0.923543	1	NA	881.711	1103.72	885.159	647.129
4933434E20Rik	682.918	504.023	0.738043	0.567796	1	RIKEN cDNA 4933434E20 gene	26.9455	28.988	28.6023	28.2865
4933434I20Rik	0	0	NA	NA	NA	NA	0	0.0405	0	0
4933436C20Rik	8.10459	2.90683	0.358664	0.729173	1	NA	0.2775	0.41575	1.2345	0.6295
4933436E23Rik	0	0.251003	Inf	1	1	RIKEN cDNA 4933436E23 gene	0.034	0.377	0	0
4933436I01Rik	0	1.84363	Inf	0.812884	1	RIKEN cDNA 4933436I01 gene	0.18375	0.074	0	0
4933437F05Rik	15.8356	4.6361	0.292765	0.500256	1	NA	7.35475	8.9745	0	18.6878
4933438B17Rik	0	1.50602	Inf	0.867812	1	RIKEN cDNA 4933438B17 gene	0.196	0.045	0	0
4933439C10Rik	106.204	34.4425	0.324305	0.231609	0.832634	RIKEN cDNA 4933439C10 gene	2.7855	3.72875	14.2722	6.447
4933439F18Rik	1134.08	557.431	0.491529	0.0972337	0.601932	NA	854.556	946.822	938.806	1342.78
4933439K11Rik	0	0.251003	Inf	1	1	RIKEN cDNA 4933439K11 gene	0.0405	0.5805	0	0
5031410I06Rik	1.10433	0.75301	0.681873	0.969692	1	RIKEN cDNA 5031410I06 gene	0.03875	0.0895	0	0.0445
5031414D18Rik	92.9535	40.3392	0.433972	0.472723	1	NA	2.19325	2.35225	0.026	4.48075
5031425E22Rik	156.907	121.044	0.771441	0.474027	1	RIKEN cDNA 5031425E22 gene	7.2685	6.96525	24.5718	7.435
5031425F14Rik	0	7.63791	Inf	0.265972	0.86639	RIKEN cDNA 5031425F14 gene	0.6635	0.047	0	0
5031426D15Rik	70.0972	68.5892	0.978487	0.847769	1	RIKEN cDNA 5031426D15 gene	1.74975	0.9465	6.41825	1.369
5031434O11Rik	7.7351	0.502007	0.0648998	0.318441	0.908226	RIKEN cDNA 5031434O11 gene	0.10575	0	0	1.25675
5031439G07Rik	217.607	236.039	1.0847	1	1	RIKEN cDNA 5031439G07 gene	7.00775	7.80775	5.1185	5.18775
5033403H07Rik	0	0	NA	NA	NA	RIKEN cDNA 5033403H07 gene	0	0	0	0
5033404E19Rik	0	2.51003	Inf	0.733934	1	NSA2 ribosome biogenesis homolog pseudogene	0.53825	0	0	0
5033406O09Rik	11.9724	3.25509	0.271883	0.565554	1	RIKEN cDNA 5033406O09 gene	0.272	1.33875	0	0.794
5033411D12Rik	10.6288	40.474	3.80797	0.154661	0.726813	NA	61.367	80.0847	251.621	12.3422
5033414D02Rik	302.512	138.02	0.456246	0.219994	0.821395	NA	210.367	162.493	95.0925	352.727
5133401N09Rik	435.616	200.308	0.459826	0.273882	0.874612	NA	305.924	215.26	334.057	503.613
5330411J11Rik	0.613502	0	0	0.935625	1	RIKEN cDNA 5330411J11 gene	0	0.22425	0	0.046
5330413P13Rik	2.60383	0	0	0.653182	1	RIKEN cDNA 5330413P13 gene	0	0.0145	0	0.0795
5330417C22Rik	16.128	20.5669	1.27523	0.742208	1	RIKEN cDNA 5330417C22 gene	0.94925	3.699	0.814	0.551
5330426P16Rik	1095.75	471.378	0.430187	0.078566	0.548265	NA	39.177	44.195	24.9892	70.9712
5330434G04Rik	188.597	88.748	0.470569	0.366671	0.944587	RIKEN cDNA 5330434G04 gene	3.8775	7.3695	18.9237	6.233
5330437I02Rik	16.9488	0.695598	0.041041	0.290741	0.888602	NA	1.096	58.0935	0.51675	19.7585
5330439B14Rik	0	0	NA	NA	NA	RIKEN cDNA 5330439B14 gene	0	0	0	0
5430402E10Rik	0	0	NA	NA	NA	RIKEN cDNA 5430402E10 gene	0	0	0	0
5430402O13Rik	9.57117	2.25938	0.236061	0.499168	1	RIKEN cDNA 5430402O13 gene	0.34375	0.756	0	1.128
5430405G05Rik	23.4569	25.5862	1.09077	1	1	NA	38.783	14.803	0	26.4862
5430405H02Rik	97.3936	30.3788	0.311918	0.0867495	0.57156	RIKEN cDNA 5430405H02 gene	3.07475	4.11525	2.2475	7.6505
5430407P10Rik	144.37	73.3226	0.507878	0.389892	0.955732	NA	111.436	65.9537	267.278	181.339
5430411K18Rik	61.8494	82.206	1.32913	0.506675	1	NA	123.666	190.395	41.7268	71.3623
5430416N02Rik	72.9323	50.2056	0.688386	0.749856	1	RIKEN cDNA 5430416N02 gene	12.2385	5.31075	15.9763	13.3987
5430416O09Rik	15.0669	48.0454	3.1888	0.167068	0.747049	NA	1.78375	1.018	1.181	0.4305
5430417L22Rik	61.1567	102.776	1.68053	0.252083	0.857046	NA	5.102	5.09075	5.606	2.311
5430419D17Rik	0.447075	0.251003	0.561435	1	1	NA	0.013	0.28625	0	0.01675
5430421F17Rik	78.8941	5.28974	0.0670487	0.231291	0.832434	RIKEN cDNA 5430421F17 gene	0.36875	0	0	4.43175
5430421N21Rik	0.447075	9.4029	21.0321	0.273594	0.874612	NA	0.78175	0.179	0.0195	0.02775
5430425J12Rik	1.47244	0	0	0.803459	1	NA	0	7.39075	0	1.756
5430427O19Rik	28.0895	55.1532	1.96348	0.38744	0.954113	RIKEN cDNA 5430427O19 gene	2.11	0.35675	0.009	0.8325
5430434I15Rik	0	0.251003	Inf	1	1	RIKEN cDNA 5430434I15 gene	0.03025	0	0	0
5430435G22Rik	282.731	302.184	1.0688	0.840985	1	NA	17.4408	8.9955	9.6105	13.2963
5430437P03Rik	879.589	325.305	0.369838	0.048753	0.454929	NA	494.724	739.808	445.246	1033.81
5530400C23Rik	0	0	NA	NA	NA	RIKEN cDNA 5530400C23 gene	0	0.081	0	0
5530401A14Rik	14.5166	5.02184	0.345938	0.729195	1	RIKEN cDNA 5530401A14 gene	0.4245	1.0445	8.71975	0.872
5530601H04Rik	90.6866	105.851	1.16721	0.644333	1	RIKEN cDNA 5530601H04 gene	4.29825	3.5465	6.03725	2.77125
5730403B10Rik	651.842	921.395	1.41352	0.515649	1	NA	1402.53	2194.08	1454.77	779.479
5730403I07Rik	0.981573	2.2714	2.31404	1	1	RIKEN cDNA 5730403I07 gene	0.16875	0.71	0.017	0.0625
5730405O15Rik	11.4407	22.235	1.94351	0.655868	1	RIKEN cDNA 5730405O15 gene	3.8295	5.41	8.44975	1.54225
5730408K05Rik	19.1277	5.6049	0.293026	0.402728	0.96321	RIKEN cDNA 5730408K05 gene	2.165	3.05475	1.52925	5.86325
5730409E04Rik	268.097	160.39	0.598253	0.471931	1	RIKEN cDNA 5730409E04Rik gene	8.56625	10.788	10.7573	10.8125
5730416F02Rik	112.608	32.8789	0.291976	0.0942117	0.593352	capping protein (actin filament), gelsolin-like pseudogene	6.132	4.90825	4.9135	16.12
5730419I09Rik	181.944	322.821	1.77429	0.424456	0.977514	NA	491.638	637.153	638.92	223.411
5730422E09Rik	2.23537	0.691461	0.309327	0.93076	1	NA	0.0605	0.112	0	0.14325
5730437N04Rik	1010.99	409.642	0.405188	0.102385	0.612344	NA	627.595	629.626	628.601	1176.26
5730455O13Rik	218.371	123.83	0.567061	0.299805	0.895636	NA	190.775	388.353	368.117	258.827
5730455P16Rik	191.527	541.554	2.82756	0.0572351	0.485401	RIKEN cDNA 5730455P16 gene	18.2482	20.4818	17.7428	5.10675
5730457N03Rik	0	0.131688	Inf	1	1	NA	0.0065	0.1075	0	0
5730469M10Rik	1030.94	687.302	0.666675	0.383728	0.952696	NA	1047.22	1197.67	1426.24	1221.24
5730494M16Rik	344.564	317.797	0.922318	0.827159	1	NA	485.591	594.838	618.025	408.812
5730494N06Rik	346.619	205.244	0.59213	0.258101	0.860881	NA	310.456	508.865	240.17	414.468
5730507C01Rik	0.447075	0	0	0.985861	1	RIKEN cDNA 5730507C01 gene	0	0.357	0	0.01925
5730508B09Rik	25.2562	34.7623	1.37638	0.56623	1	NA	3.176	4.5635	7.07075	1.81225
5730522E02Rik	0.368453	0.395065	1.07223	1	1	RIKEN cDNA 5730522E02 gene	0.03675	0.1385	0	0.02825
5730528L13Rik	27.5116	42.335	1.53881	0.440282	0.991596	NA	64.9725	93.044	175.963	31.1638
5730559C18Rik	8.10597	0.502007	0.0619305	0.306687	0.901645	NA	0.02525	0.10475	1.36675	0.3125
5730577I03Rik	19.0653	47.9769	2.51646	0.249462	0.854087	NA	73.2618	45.033	37.2152	22.1603
5730590G19Rik	6.26129	2.25903	0.360793	0.635902	1	NA	3.43925	23.9363	0.8535	7.36825
5830403L16Rik	8.84287	0	0	0.18153	0.768006	NA	0	0.1275	0	0.623
5830405N20Rik	2.89262	1.40322	0.485101	0.880464	1	NA	2.14875	0	0	3.28425
5830411N06Rik	0	0	NA	NA	NA	RIKEN cDNA 5830411N06 gene	0	0.22925	0	0
5830415F09Rik	71.5892	34.3806	0.480248	0.242484	0.84613	NA	3.296	5.316	0.08875	5.64375
5830416P10Rik	0.736906	6.44675	8.7484	0.537491	1	NA	0.186	0.16075	0.00475	0.01625
5830417I10Rik	51.0541	46.3863	0.908572	0.904875	1	gon-4-like pseudogene	0.72025	0.8005	0.59675	0.60025
5830418K08Rik	136.735	67.2641	0.491932	0.256152	0.8598	NA	1.4	2.47425	2.7535	2.19225
5830418P13Rik	0	2.24701	Inf	0.760633	1	RIKEN cDNA 5830418P13 gene	0.1595	0.04825	0	0
5830428M24Rik	0.368109	0.395065	1.07323	1	1	RIKEN cDNA 5830428M24 gene	0.054	0.10125	0	0.04225
5830432E09Rik	11.7293	6.70167	0.571361	0.751469	1	RIKEN cDNA 5830432E09 gene	0.66775	0.807	0	0.9195
5830433M19Rik	24.8326	13.2225	0.532466	0.688334	1	NA	20.63	24.9483	53.6653	29.2065
5930412G12Rik	3.5516	5.63785	1.58741	0.816249	1	NA	0.335	0.244	0.01425	0.1685
5930416I19Rik	244.067	155.977	0.639076	0.386033	0.953535	NA	239.343	211.15	1.21	289.386
5930434B04Rik	236.536	323.951	1.36956	0.647891	1	NA	493.122	704.78	333.163	284.204
6030405A18Rik	8.92149	7.91491	0.887174	0.992048	1	NA	11.8727	18.7402	135.425	10.371
6030408B16Rik	83.2457	36.4001	0.437262	0.258558	0.860881	NA	2.67475	2.685	0	5.08175
6030419C18Rik	9.75892	10.1648	1.04159	0.919288	1	NA	0.7115	1.12975	0.03225	0.52525
6030422M02Rik	4.47075	0.53644	0.119989	0.711281	1	NA	0.804	2.11175	5.751	4.91825
6030429G01Rik	109.326	40.3267	0.368868	0.348563	0.929235	NA	61.4115	26.692	43.1195	140.607
6030446N20Rik	108.589	92.1979	0.849058	0.598277	1	NA	139.4	179.23	184.54	136.59
6030458C11Rik	316.213	189.19	0.598298	0.306405	0.901221	RIKEN cDNA 6030458C11 gene	5.223	5.4635	1.7735	7.22925
6030466F02Rik	0.447075	0	0	0.985861	1	RIKEN cDNA 6030466F02 gene	0	0	0	0.03425
6030468B19Rik	0	0	NA	NA	NA	RIKEN cDNA 6030468B19 gene	0	0.3895	0.02625	0
6030498E09Rik	0	0	NA	NA	NA	RIKEN cDNA 6030498E09 gene	0	0.13325	0	0
6230400D17Rik	13.5238	4.09525	0.302818	0.606647	1	RIKEN cDNA 6230400D17 gene	0.5405	1.5645	5.156	1.429
6230409E13Rik	115.576	267.282	2.31261	0.0708231	0.527147	NA	410.718	824.476	904.295	134.647
6230427J02Rik	938.255	184.989	0.197163	0.00512412	0.201937	NA	281.219	361.024	324.642	1084.71
6330403A02Rik	7.36493	9.16174	1.24397	0.904651	1	NA	0.2125	0.41325	0.24225	0.1325
6330403K07Rik	882.186	510.351	0.578507	0.270126	0.87041	RIKEN cDNA 6330403K07 gene	48.7687	134.578	134.364	64.2613
6330406I15Rik	110.114	134.434	1.22086	0.71049	1	NA	197.196	112.574	0.2585	130.496
6330407A03Rik	6.49647	8.11872	1.24971	0.951178	1	RIKEN cDNA 6330407A03 gene	0.66025	0.30325	0.065	0.41075
6330407J23Rik	700.448	320.48	0.457536	0.128984	0.675153	NA	488.253	914.326	1093.73	826.732
6330408A02Rik	84.1185	90.5817	1.07683	0.844995	1	NA	4.10625	4.9105	0.88225	3.04675
6330409N04Rik	319.292	397.12	1.24375	0.695777	1	NA	608.549	709.08	406.967	384.959
6330410L21Rik	0.368109	0	0	0.985856	1	RIKEN cDNA 6330410L21 gene	0	0.0545	0	0.01125
6330416G13Rik	30.1039	81.596	2.71048	0.117119	0.646895	NA	3.449	2.97975	3.10425	0.95025
6330439K17Rik	86.2688	105.209	1.21955	0.655203	1	NA	162.346	307.781	377.316	101.685
6330503K22Rik	422.004	238.386	0.56489	0.307856	0.903221	NA	365.123	894.784	389.849	527.215
6330512M04Rik	80.4679	8.55506	0.106316	0.0068953	0.218535	NA	13.1085	102.837	85.472	94.178
6330527O06Rik	9.47184	7.28554	0.769178	1	1	NA	11.0973	42.2283	0.2585	10.8072
6330545A04Rik	57.3106	27.8057	0.485176	0.314923	0.904412	NA	42.2127	39.5983	21.5617	69.5315
6330549D23Rik	13.7548	49.167	3.57452	0.132787	0.683083	RIKEN cDNA 6330549D23 gene	2.64775	2.85125	1.80225	0.56125
6330578E17Rik	520.716	634.312	1.21815	0.78987	1	NA	958.196	1267.95	567.99	626.39
6430411K18Rik	0	0	NA	NA	NA	RIKEN cDNA 6430411K18 gen	0	0	0	0
6430527G18Rik	370.175	634.533	1.71415	0.446057	0.993159	NA	960.774	832.899	1408.14	454.13
6430531B16Rik	4.78817	16.1883	3.3809	0.404342	0.964037	NA	2.08975	6.20125	0	0.48225
6430548G04	0	0	NA	NA	NA	NA	0	3.6955	0	0
6430548M08Rik	220.933	262.805	1.18952	0.866089	1	RIKEN cDNA 6430548M08 gene	6.3555	10.7137	8.47925	4.23
6430550D23Rik	9.28712	0.51438	0.0553864	0.267872	0.869109	RIKEN cDNA 6430550D23 gene	0.03825	1.38075	0	0.55725
6430562O15Rik	0	0.765383	Inf	0.959474	1	RIKEN cDNA 6430562O15 gene	0.066	0.6435	0	0
6430571L13Rik	35.0002	8.24918	0.23569	0.45425	0.996935	RIKEN cDNA 6430571L13 gene	0.5065	1.74475	2.07975	1.6205
6430573F11Rik	19.6534	43.2584	2.20106	0.353302	0.932597	NA	3.6155	0.2125	0.21775	1.2605
6430598A04Rik	30.027	51.3208	1.70916	0.436783	0.990562	NA	78.4718	295.505	428.565	34.6358
6430704M03Rik	56.7313	7.35357	0.129621	0.13947	0.695157	NA	10.6115	64.308	103.288	65.7542
6430706D22Rik	0	0	NA	NA	NA	RIKEN cDNA 6430706D22 gene	0	0	0	0
6530401N04Rik	189.39	169.094	0.892835	1	1	NA	258.666	259.586	203.023	217.804
6530402F18Rik	12.521	19.7085	1.57403	0.598308	1	RIKEN cDNA 6530402F18 gene	0.706	0.5455	0.25925	0.33125
6530411M01Rik	14.5509	16.8785	1.15997	1	1	RIKEN cDNA 6530411M01 gene	2.1045	1.7275	4.6485	1.37275
6530418L21Rik	681.954	738.041	1.08224	0.720824	1	NA	1128.86	716.008	549.468	836.628
6720401G13Rik	294.153	294.659	1.00172	0.629453	1	NA	6.83325	9.63325	10.1717	5.542
6720456B07Rik	3205.71	951.479	0.296808	0.0191935	0.316725	NA	1437.92	1483.42	1124.76	3715.93
6720456H20Rik	68.301	227.53	3.33128	0.0271432	0.353819	NA	347.171	191.543	177.111	80.7733
6720463M24Rik	4.65558	19.6221	4.21476	0.279002	0.880595	NA	29.6148	48.8972	2.08675	5.38875
6720468P15Rik	4.66442	26.85	5.75633	0.297122	0.893859	RIKEN cDNA 6720468P15 gene	2.308	5.26975	0	0.3095
6720483E21Rik	10.8619	1.38292	0.127319	0.422488	0.976891	RIKEN cDNA 6720483E21 gene	0.18475	0.5235	0.023	1.12125
6720489N17Rik	30.257	92.6659	3.06263	0.106711	0.623874	RIKEN cDNA 6720489N17 gene	5.275	5.2945	10.811	1.28325
6820408C15Rik	5.52404	0.636924	0.1153	0.519658	1	RIKEN cDNA 6820408C15 gene	0.05575	1.10225	0	0.3745
6820431F20Rik	149.586	162.37	1.08546	0.965332	1	cadherin 11 pseudogene	2.6745	2.98975	3.371	1.9455
7420426K07Rik	0	0	NA	NA	NA	RIKEN cDNA 7420426K07 gene	0	0.035	0	0
7420461P10Rik	0	0.674587	Inf	0.969591	1	NA	0.138	0.07075	0	0
7530420F21Rik	2.94487	0	0	0.577438	1	NA	0	0	0	3.512
7630403G23Rik	0	0.502007	Inf	0.99328	1	RIKEN cDNA 7630403G23 gene	0.0705	0.04875	0	0
8030411F24Rik	0	1.25502	Inf	0.901619	1	NA	0.31625	0	0	0
8030442B05Rik	0	0	NA	NA	NA	RIKEN cDNA 8030442B05 gene	0	0.051	0	0
8030443G20Rik	0.447075	0	0	0.985861	1	RIKEN cDNA 8030443G20 gene	0	0.3485	0.3755	0.054
8030462N17Rik	4.78989	28.1061	5.8678	0.166439	0.744763	RIKEN cDNA 8030462N17 gene	1.24925	1.08875	0.02025	0.16325
8430406I07Rik	120.772	209.887	1.73789	0.191566	0.782032	NA	316.068	175.279	430.288	139.554
8430408G22Rik	213.195	129.555	0.607682	0.555955	1	NA	14.7815	16.2675	10.2568	18.5667
8430410A17Rik	265.03	100.724	0.380049	0.0741244	0.535219	NA	150.992	101.652	70.8035	315.452
8430410K20Rik	414.146	362.52	0.875344	0.571925	1	NA	553.223	626.071	457.676	514.955
8430419L09Rik	155.29	358.502	2.3086	0.0843797	0.564363	NA	12.7957	21.7183	5.70325	4.333
8430423G03Rik	0.736906	1.90522	2.58543	0.944181	1	RIKEN cDNA 8430423G03 gene	0.45375	0.1645	0	0.13375
8430427H17Rik	545.175	480.637	0.881619	0.603202	1	NA	11.319	10.1888	9.22275	10.4047
8430429K09Rik	47.326	11.1511	0.235622	0.145043	0.706128	RIKEN cDNA 8430429K09 gene	0.652	1.23925	1.45325	2.15925
8430431K14Rik	17.1218	18.0104	1.0519	0.904483	1	RIKEN cDNA 8430431K14 gene	0.96575	0.61875	2.0795	0.70075
8430436N08Rik	0	0	NA	NA	NA	RIKEN cDNA 8430436N08 gene	0	0	0	0
8430437L04Rik	0	0	NA	NA	NA	RIKEN cDNA 8430437L04 gene	0	0	0	0
9030025P20Rik	5.59379	4.77328	0.853319	0.994288	1	RIKEN cDNA 9030025P20 gene	0.339	0.24125	0.01625	0.305
9030204H09Rik	1.10433	0	0	0.866357	1	RIKEN cDNA 9030204H09 gene	0	0.0805	0	0.20075
9030224M15Rik	20.732	23.3393	1.12576	0.761211	1	NA	35.8398	8.2675	0.34775	23.5817
9030418K01Rik	70.9064	81.5669	1.15035	0.956049	1	NA	124.671	160.996	104.767	86.1338
9030425E11Rik	50.4545	20.5444	0.407188	0.491073	1	NA	30.5708	63.7242	71.166	57.8623
9030612E09Rik	0.447075	8.35644	18.6914	0.319624	0.909237	RIKEN cDNA 9030612E09 gene	0.7075	0.2715	3.015	0.02625
9030617O03Rik	144.187	84.1705	0.58376	0.404318	0.964037	NA	3.8125	3.79875	0.04	5.6105
9030619P08Rik	0	0.75301	Inf	0.965668	1	lymphocyte antigen 6 complex pseudogene	0.13325	0	0	0
9030624J02Rik	295.867	637.71	2.15539	0.264155	0.864214	NA	26.763	26.4883	22.3083	10.1463
9030625A04Rik	117.354	55.817	0.475629	0.296151	0.893035	NA	83.1737	100.82	32.8155	147.546
9130008F23Rik	57.9373	59.0608	1.01939	0.80597	1	RIKEN cDNA 9130008F23 gene	4.1805	3.67075	2.505	3.1155
9130011E15Rik	29.7961	177.659	5.9625	0.00293531	0.163508	NA	9.2785	10.0557	2.6585	1.19275
9130011J15Rik	864.951	752.307	0.869768	0.767462	1	NA	1134.52	1216.24	903.914	1028.19
9130015L21Rik	0	0	NA	NA	NA	RIKEN cDNA 9130015L21 gene	0	0	0	0
9130017N09Rik	2.23537	6.31905	2.82685	0.63929	1	NA	9.612	22.6947	0	2.45925
9130019O22Rik	82.6565	19.4164	0.234904	0.250083	0.85453	RIKEN cDNA 9130019O22 gene	0.75725	2.01625	1.156	2.72
9130019P16Rik	1.47381	3.47311	2.35655	0.864989	1	RIKEN cDNA 9130019P16 gene	0.115	0.5765	1.2075	0.03825
9130023H24Rik	22.4834	96.0457	4.27184	0.0727166	0.531393	RIKEN cDNA 9130023H24 gene	4.083	4.13575	8.705	0.74125
9130024F11Rik	0	1.13893	Inf	0.914408	1	RIKEN cDNA 9130024F11 gene	0.0465	0.11325	0	0
9130204L05Rik	9.20582	16.6535	1.80902	0.672138	1	NA	5.1825	2.14175	0	2.20425
9130206I24Rik	108.814	45.6856	0.41985	0.34597	0.92755	NA	69.3555	46.6833	28.8225	126.118
9130209A04Rik	0	0	NA	NA	NA	RIKEN cDNA 9130209A04 gene	0	0	0	0
9130230L23Rik	0	0	NA	NA	NA	RIKEN cDNA 9130230L23 gene	0	0.21675	0	0
9130401M01Rik	434.979	150.02	0.344891	0.0560953	0.481922	RIKEN cDNA 9130401M01 gene	17.2933	26.3245	2.73525	38.793
9130404H23Rik	0	0	NA	NA	NA	NA	0	1.05575	0	0
9130409I23Rik	0	0	NA	NA	NA	RIKEN cDNA 9130409I23 gene	0	0	0	0
9230102K24Rik	0	0	NA	NA	NA	RIKEN cDNA 9230102K24 gene	0	0.16175	0	0
9230102O04Rik	0	0	NA	NA	NA	RIKEN cDNA 9230102O04 gene	0	0.1425	0	0
9230104L09Rik	0	0	NA	NA	NA	NA	0	0.3195	0	0
9230105E05Rik	0.894149	0	0	0.92026	1	RIKEN cDNA 9230105E05 gene	0	0	0	0.04375
9230107M04Rik	0	1.50602	Inf	0.867812	1	NA	2.29275	2.6395	0	0
9230110C19Rik	28.3312	74.2217	2.61978	0.134643	0.687324	NA	6.9455	6.223	16.5153	2.0675
9230110F15Rik	0	0	NA	NA	NA	NA	0	0.10675	0	0
9230112J17Rik	0	9.55492	Inf	0.181507	0.768006	RIKEN cDNA 9230112J17 gene	0.58075	0.25825	0	0
9230113P08Rik	0	2.51003	Inf	0.733934	1	NA	3.82125	3.6955	2.85225	0
9230114K14Rik	82.1557	47.4799	0.577926	0.570549	1	RIKEN cDNA 9230114K14 gene	3.44125	6.47525	1.133	4.48675
9230115E21Rik	0	11.9665	Inf	0.190447	0.779306	NA	18.2052	3.797	1.39125	0
9230116N13Rik	28.0072	9.25058	0.330293	0.236184	0.836814	RIKEN cDNA 9230116N13 gene	0.68225	1.61125	0	1.66525
9330020H09Rik	93.983	32.2472	0.343118	0.11488	0.642074	RIKEN cDNA 9330020H09 gene	1.44575	0.78575	1.16775	3.37825
9330111N05Rik	0	0.502007	Inf	0.99328	1	RIKEN cDNA 9330111N05 gene	0.05425	0.1125	0	0
9330133O14Rik	0.447075	8.73456	19.5372	0.302674	0.897668	RIKEN cDNA 9330133O14 gene	0.46525	1.249	1.594	0.0175
9330151L19Rik	131.253	49.4217	0.376539	0.105761	0.62119	RIKEN cDNA 9330151L19 gene	2.93825	2.6075	3.72125	6.34725
9330158H04Rik	0.368109	0	0	0.985856	1	RIKEN cDNA 9330158H04 gene	0	0.3815	0.01125	0.014
9330159F19Rik	411.906	498.804	1.21096	0.698512	1	RIKEN cDNA 9330159F19 gene	13.4652	10.5173	11.0742	8.578
9330159M07Rik	1.84054	2.78808	1.51481	0.931179	1	RIKEN cDNA 9330159M07 gene	0.153	0.1635	0.3425	0.07775
9330162B11Rik	0	0	NA	NA	NA	RIKEN cDNA 9330162B11 gene	0	0.16675	0	0
9330175E14Rik	12.7378	8.93933	0.701798	0.977445	1	RIKEN cDNA 9330175E14 gene	0.9095	0.57375	1.22375	0.92825
9330178D15Rik	2.23537	2.25903	1.01058	1	1	RIKEN cDNA 9330178D15 gene	0.0995	0.107	0	0.07125
9330179D12Rik	2.57676	1.94269	0.753929	0.991055	1	RIKEN cDNA 9330179D12 gene	0.1955	1.7095	0.208	0.20525
9330182L06Rik	23.4305	214.16	9.14025	0.000230621	0.0482609	RIKEN cDNA 9330182L06 gene	7.034	17.5353	7.569	0.5945
9430007A20Rik	0	0.502007	Inf	0.99328	1	NA	0.05425	0.075	0	0
9430008C03Rik	117.332	42.3731	0.361138	0.258758	0.860881	NA	2.047	3.258	3.27	4.263
9430015G10Rik	69.3685	202.807	2.92362	0.149245	0.716431	RIKEN cDNA 9430015G10 gene	11.6203	9.51675	14.4	3.00675
9430016H08Rik	207.408	115.41	0.556441	0.539784	1	NA	13.007	6.99475	9.743	18.2922
9430019J16Rik	0.736218	2.51003	3.40936	0.891618	1	RIKEN cDNA 9430019J16 gene	0.41	0.05675	0	0.09425
9430020K01Rik	496.663	1012.91	2.03943	0.212086	0.812399	NA	22.709	21.568	21.3298	8.95
9430021M05Rik	54.7128	163.435	2.98714	0.0782605	0.547939	RIKEN cDNA 9430021M05 gene	11.5885	23.8435	0.1775	3.0685
9430023L20Rik	934.253	354.49	0.379437	0.0526813	0.470688	NA	43.5662	46.1795	47.7285	88.5703
9430031J16Rik	1.26226	1.87916	1.48873	0.937611	1	NA	2.823	21.4045	87.763	1.42275
9430032N09Rik	14.3064	6.91201	0.483142	0.720485	1	NA	10.523	4.721	1.38425	15.7387
9430037G07Rik	3.68109	8.22956	2.23563	0.700194	1	RIKEN cDNA 9430037G07 gene	0.40125	0.88625	0.06525	0.138
9430038I01Rik	110.622	45.7083	0.413193	0.234731	0.835207	RIKEN cDNA 9430038I01 gene	6.235	3.093	3.2665	11.4017
9430041J12Rik	62.9715	58.277	0.925451	1	1	RIKEN cDNA 9430041J12 gene	3.81575	1.65825	1.84475	3.1345
9430060I03Rik	20.1961	6.27508	0.310707	0.36991	0.945851	RIKEN cDNA 9430060I03 gene	0.57075	1.064	1.41275	1.35975
9430076C15Rik	4.61964	17.0669	3.69443	0.389734	0.955595	NA	0.8495	0.27575	0.0315	0.18125
9430076G02Rik	7.12854	1.58479	0.222316	0.658162	1	NA	2.52375	94.4345	0	7.9875
9430083A17Rik	8.60235	9.46958	1.10081	0.85059	1	RIKEN cDNA 9430083A17 gene	0.486	1.49525	0.45875	0.3245
9430091E24Rik	47.0142	6.36451	0.135374	0.0467965	0.446459	RIKEN cDNA 9430091E24 gene	0.3535	0.60225	1.61375	2.09575
9530002B09Rik	0.73618	0	0	0.894962	1	RIKEN cDNA 9530002B09 gene	0	0.44525	0	0.11475
9530003J23Rik	0	0	NA	NA	NA	RIKEN cDNA 9530003J23 gene	0	0.21575	0	0
9530008L14Rik	0	6.69296	Inf	0.31633	0.905795	NA	10.621	0	0	0
9530026F06Rik	0	0	NA	NA	NA	RIKEN cDNA 9530026F06 gene	0	0.05875	0	0
9530026P05Rik	33.6136	19.2461	0.572568	0.438422	0.991054	RIKEN cDNA 9530026P05 gene	2.93475	2.6385	4.894	4.0035
9530036O11Rik	0.447075	1.14019	2.55034	0.951454	1	RIKEN cDNA 9530036O11Rik	0.06175	0.146	0.65725	0.01675
9530051G07Rik	0.736562	10.2497	13.9156	0.302028	0.897112	RIKEN cDNA 9530051G07 gene	0.36975	0.52175	0.01575	0.01975
9530053A07Rik	0	20.916	Inf	0.017747	0.309634	RIKEN cDNA 9530053A07 gene	0.40825	0.71475	0.0045	0
9530059O14Rik	176.923	121.851	0.688722	0.683078	1	RIKEN cDNA 9530059O14 gene	4.689	13.0793	10.2688	5.1225
9530068E07Rik	974.881	1897.27	1.94616	0.322765	0.911526	RIKEN cDNA 9530068E07 gene	116.232	87.3015	86.3713	48.8272
9530077C05Rik	97.6561	159.537	1.63366	0.264057	0.864192	RIKEN cDNA 9530077C05 gene	11.2888	12.4682	23.5527	5.21675
9530082P21Rik	353.756	367.479	1.03879	0.884235	1	RIKEN cDNA 9530082P21 gene	17.7787	21.5768	15.358	13.2455
9530091C08Rik	117.008	123.343	1.05414	0.706342	1	RIKEN cDNA 9530091C08 gene	2.37475	1.21775	1.93775	1.67375
9630013A20Rik	2.32352	3.0533	1.31408	0.988253	1	RIKEN cDNA 9630013A20 gene	0.224	0.0355	1.40775	0.12875
9630028B13Rik	1.84227	0.251003	0.136247	0.812178	1	RIKEN cDNA 9630028B13 gene	0.01125	0	0	0.063
9630028H03Rik	0	0	NA	NA	NA	RIKEN cDNA 9630028H03 gene	0	0	0	0
9630033F20Rik	111.013	67.8423	0.611123	0.524294	1	NA	2.815	5.711	0.655	3.525
9830001H06Rik	545.243	658.569	1.20785	0.857347	1	NA	7.53575	6.42475	4.62825	4.98725
9830107B12Rik	0	2.67629	Inf	0.699244	1	RIKEN cDNA 9830107B12 gene	0.10875	0.099	0	0
9830132P13	3.0509	0.75301	0.246816	0.790844	1	NA	1.1465	2.88275	0	3.3805
9830147E19Rik	6.6263	58.9319	8.89363	0.0316375	0.38011	NA	1.7735	0.9455	1.42025	0.15725
9930005F22Rik	0	9.18018	Inf	0.229279	0.829869	NA	13.937	0.49125	0	0
9930012K11Rik	48.7618	23.1283	0.474312	0.695386	1	RIKEN cDNA 9930012K11 gene	1.826	1.317	0.4455	2.75775
9930013L23Rik	86.5953	16.8634	0.194738	0.0664391	0.51434	NA	0.35975	0.54475	0.124	1.3825
9930014A18Rik	52.4148	14.9258	0.284763	0.106129	0.621814	RIKEN cDNA 9930014A18 gene	0.4445	0.346	0.005	1.25025
9930021D14Rik	0	0	NA	NA	NA	NA	0	0	0	0
9930021J03Rik	145.305	186.15	1.2811	0.41947	0.974767	RIKEN cDNA 9930021J03 gene	3.5465	5.26025	5.83975	2.06025
9930023K05Rik	2.23537	8.28582	3.70668	0.522683	1	NA	13.293	42.234	42.7803	2.45925
9930032O22Rik	0.447075	1.50602	3.36861	0.932583	1	NA	2.29275	18.683	1.739	0.49175
9930104L06Rik	79.1238	137.92	1.74309	0.262408	0.863489	RIKEN cDNA 9930104L06 gene	7.12375	8.8675	3.7045	3.0905
9930111J21Rik1	24.2507	39.1367	1.61384	0.885702	1	RIKEN cDNA 9930111J21 gene 1	1.49525	0.22	0.56175	0.80075
9930111J21Rik2	0	0.263376	Inf	1	1	RIKEN cDNA 9930111J21 gene 2	0.00775	0.01	0.1005	0
a	0	0.913581	Inf	0.940349	1	nonagouti	0.198	0.68275	0	0
A030009H04Rik	122.887	65.206	0.530616	0.256355	0.860063	NA	97.8798	38.1112	27.2965	147.494
A130010J15Rik	43.1873	70.4422	1.63109	0.349689	0.930169	RIKEN cDNA A130010J15 gene	2.82125	4.066	7.01125	1.31175
A130022J15Rik	79.6995	253.176	3.17663	0.215028	0.814937	NA	384.092	523.794	98.019	100.032
A130040M12Rik	0	1.4321	Inf	0.872193	1	RIKEN cDNA A130040M12 gene	2.192	2.075	12.6645	0
A130049A11Rik	1.55171	12.597	8.11816	0.3436	0.925698	NA	19.1515	5.33725	77.3102	1.87325
A130077B15Rik	0	5.39922	Inf	0.408363	0.966856	RIKEN cDNA A130077B15 gene	0.3015	0.0095	0.01125	0
A1bg	0.368109	0.75301	2.04562	1	1	alpha-1-B glycoprotein	0.06275	0.15775	0	0.024
A1cf	0	1.75393	Inf	0.825086	1	APOBEC1 complementation factor	0.0695	0.04125	0	0
A230001M10Rik	1.84227	0.131688	0.0714817	0.817402	1	RIKEN cDNA A230001M10 gene	0.01	0	2.14125	0.115
A230020J21Rik	2.82239	1.27976	0.453433	0.769341	1	RIKEN cDNA A230020J21 gene	0.115	0.344	0	0.21825
A230028O05Rik	5.89452	1.27976	0.217111	0.597324	1	RIKEN cDNA A230028O05 gene	0.06775	0.321	0	0.249
A230046K03Rik	149.321	765.913	5.12931	0.000250327	0.0492963	NA	19.7905	20.8773	19.7248	2.933
A230050P20Rik	185.489	100.224	0.540323	0.188784	0.777622	NA	9.129	14.3477	21.971	13.3008
A230051G13Rik	14.7074	67.8787	4.61526	0.0461813	0.444331	NA	101.43	21.2082	3.11675	16.9208
A230056P14Rik	42.7591	16.0944	0.376398	0.187718	0.774985	RIKEN cDNA A230056P14 gene	1.73175	1.451	0.02475	3.67575
A230057D06Rik	7.23269	12.7368	1.76101	0.649964	1	RIKEN cDNA A230057D06 gene	0.927	2.09725	3.57	0.42
A230065H16Rik	17.3083	20.2012	1.16713	0.841216	1	NA	4.69175	3.73025	0.05225	3.0915
A230072C01Rik	77.3878	71.5136	0.924093	0.701075	1	RIKEN cDNA A230072C01 gene	4.957	4.7815	7.36525	4.363
A230072E10Rik	4.7861	1.18987	0.24861	0.705343	1	RIKEN cDNA A230072E10 gene	0.0555	0.203	0	0.17275
A230073K19Rik	34.1632	9.64447	0.282306	0.323069	0.911582	NA	0.2035	0.4205	0	0.534
A230077H06Rik	0	0	NA	NA	NA	RIKEN cDNA A230077H06 gene	0	0.025	0	0
A230108P19Rik	0	1.15221	Inf	0.912926	1	RIKEN cDNA A230108P19 gene	0.0705	0.26125	0	0
A2ld1	503.529	181.363	0.360185	0.0283662	0.361012	NA	274.697	242.406	254.919	597.015
A2m	397.684	342.142	0.860338	0.671193	1	alpha-2-macroglobulin	10.5995	7.32175	1.378	10.6082
A330021E22Rik	1.35075	49.9091	36.9491	0.00526797	0.202914	NA	2.31	2.954	0.0935	0.04925
A330023F24Rik	37.3239	40.1413	1.07549	0.796305	1	RIKEN cDNA A330023F24 gene	1.1665	0.6245	1.1775	0.8085
A330035P11Rik	4.49937	2.00011	0.44453	0.844297	1	RIKEN cDNA A330035P11 gene	0.10975	0.63275	0	0.19275
A330040F15Rik	6.90863	3.73843	0.541124	0.831457	1	RIKEN cDNA A330040F15 gene	0.509	1.07425	0	0.735
A330049M08Rik	17112.4	1990.37	0.116312	5.36877e-06	0.00509899	NA	2984.23	5551.84	5903.9	19995.5
A330049N07Rik	55.9497	0.148198	0.00264878	0.0814416	0.55693	RIKEN cDNA A330049N07 gene	0.012	0.08975	0.013	3.6285
A330050B17Rik	16.4739	27.6726	1.67979	0.482615	1	NA	42.2075	16.095	1.7275	18.7772
A330050F15Rik	12.4933	0	0	0.061604	0.499006	NA	0	0.023	0	0.6285
A330069E16Rik	90.422	21.9389	0.242628	0.105118	0.619137	RIKEN cDNA A330069E16 gene	3.75175	4.70975	7.38425	11.5895
A330076H08Rik	32.1946	20.5524	0.638381	0.740318	1	RIKEN cDNA A330076H08 gene	1.7025	1.38725	1.056	1.976
A330093E20Rik	0	0	NA	NA	NA	RIKEN cDNA A330093E20 gene	0	0.01	0	0
A3galt2	50.3954	109.05	2.16389	0.229243	0.829869	alpha 1,3-galactosyltransferase 2 (isoglobotriaosylceramide synthase)	4.8915	12.5305	0.0815	1.73075
A430005L14Rik	355.394	122.623	0.345034	0.068062	0.517549	RIKEN cDNA A430005L14 gene	16.877	17.1908	11.6585	38.0277
A430033K04Rik	25.7544	105.847	4.10986	0.0309798	0.377461	RIKEN cDNA A430033K04 gene	5.11975	5.35775	0.07525	0.96575
A430035B10Rik	56.2383	58.0139	1.03157	0.840802	1	RIKEN cDNA A430035B10 gene	4.515	2.9475	15.2525	3.3265
A430075N02	1.34122	1.75702	1.31002	0.998425	1	NA	2.675	0.528	0	1.4755
A430078G23Rik	1.10433	1.1357	1.02841	1	1	NA	0.0575	0.292	0	0.04425
A430084P05Rik	69.0234	58.7329	0.850913	0.965378	1	NA	83.625	61.8995	0.2585	80.8697
A430089I19Rik	0	0	NA	NA	NA	RIKEN cDNA A430089I19 gene	0	0.07125	0	0
A430092G05Rik	0	0	NA	NA	NA	NA	0	8.44575	0	0
A430093F15Rik	5.89009	0	0	0.284487	0.883491	RIKEN cDNA A430093F15 gene	0	0.3985	0	0.331
A430105I19Rik	35.8225	85.4983	2.38672	0.148293	0.713844	NA	2.76875	4.8035	0.06625	0.86925
A430107O13Rik	117.72	157.973	1.34194	0.491454	1	NA	234.834	203.66	96.5757	136.516
A430107P09Rik	0	0	NA	NA	NA	NA	0	0	0	0
A430110N23Rik	24.1446	30.5365	1.26473	0.666621	1	NA	44.0105	61.307	0.34775	27.0325
A4galt	88.8119	82.8373	0.932727	0.962537	1	alpha 1,4-galactosyltransferase	5.73675	24.8448	9.843	4.77575
A4gnt	0	0.502007	Inf	0.99328	1	alpha-1,4-N-acetylglucosaminyltransferase	0.02775	0.01925	0.2885	0
A530013C23Rik	1.10536	5.15131	4.66031	0.667449	1	RIKEN cDNA A530013C23 gene	0.3605	0.17775	0	0.05825
A530016L24Rik	0.736218	0.75301	1.02281	1	1	RIKEN cDNA A530016L24 gene	0.0435	0.43725	0.02375	0.03325
A530032D15Rik	0	3.36203	Inf	0.614494	1	RIKEN cDNA A530032D15Rik gene	0.278	0.4595	0	0
A530053G22Rik	0.368109	0	0	0.985856	1	RIKEN cDNA A530053G22 gene	0	0	0	0.03025
A530054K11Rik	26.2969	98.3142	3.73862	0.0370375	0.402498	NA	2.89925	2.3985	0.90675	0.591
A530058N18Rik	1.47236	0	0	0.749351	1	RIKEN cDNA A530058N18 gene	0	0	0	0.1225
A530064D06Rik	0.447075	19.9956	44.7255	0.102756	0.613546	RIKEN cDNA A530064D06 gene	1.599	0.22175	0	0.02575
A530088E08Rik	1.10433	1.04941	0.950268	1	1	RIKEN cDNA A530088E08 gene	0.09025	0.36625	0	0.07325
A530098C11Rik	0	0	NA	NA	NA	NA	0	1.05575	0	0
A530099J19Rik	0	25.1763	Inf	0.0238322	0.337076	NA	1.3185	0.421	0	0
A630001G21Rik	9.94582	51.0502	5.13283	0.241969	0.845356	RIKEN cDNA A630001G21 gene	3.87175	0.4595	0	0.6005
A630007B06Rik	334.474	240.453	0.718901	0.514616	1	NA	13.2133	9.06275	5.9145	14.1975
A630010A05Rik	0	0.251003	Inf	1	1	RIKEN cDNA A630010A05 gene	0.0235	0.0325	0	0
A630033H20Rik	0	10.0083	Inf	0.236354	0.836976	NA	0.42	0.3765	0	0
A630055G03Rik	4.39212	0.382692	0.0871313	0.620868	1	NA	0.56975	0.74425	0	4.856
A630066F11Rik	41.2493	7.97164	0.193255	0.196651	0.79353	RIKEN cDNA A630066F11 gene	0.9495	2.93025	9.79525	3.74425
A630072M18Rik	178.88	78.1338	0.436794	0.140681	0.696802	RIKEN cDNA A630072M18 gene	2.18425	1.67925	0.84025	4.108
A630073D07Rik	0	0	NA	NA	NA	RIKEN cDNA A630073D07 gene	0	0	0	0
A630075F10Rik	3.31608	6.16037	1.85773	0.794418	1	RIKEN cDNA A630075F10 gene	0.44675	0.58575	0	0.18325
A630077J23Rik	14.1473	0.53644	0.0379183	0.171142	0.754955	RIKEN cDNA A630077J23 gene	0.08375	0.81825	0	1.687
A630089N07Rik	15.5173	10.9425	0.705183	0.945061	1	RIKEN cDNA A630089N07 gene	0.78025	0.9025	0.6925	0.81725
A630095E13Rik	0	0.502007	Inf	0.99328	1	NA	0.12275	0.1695	0	0
A630095N17Rik	0	0	NA	NA	NA	RIKEN cDNA A630095N17 gene	0	0	0	0
A730008H23Rik	0	0	NA	NA	NA	RIKEN cDNA A730008H23 gene	0	0	0	0
A730011L01Rik	112.03	115.429	1.03034	0.862604	1	NA	176.931	270.486	503.567	135.304
A730015I17	0.613502	0.75301	1.2274	1	1	NA	1.1465	8.4465	0	0.75625
A730017C20Rik	36.5503	56.5863	1.54818	0.577059	1	NA	4.4335	12.817	25.3663	2.19575
A730017L22Rik	22.9613	24.521	1.06793	0.846069	1	RIKEN cDNA A730017L22 gene	1.54125	2.091	0.9145	1.125
A730018C14Rik	0	2.00803	Inf	0.799936	1	RIKEN cDNA A730018C14 gene	0.174	0.09025	0	0
A730020E08Rik	7.3639	11.9612	1.6243	0.724206	1	RIKEN cDNA A730020E08 gene	1.1255	1.4545	0.6645	0.52475
A730020M07Rik	0.736218	0.251003	0.340936	0.963603	1	RIKEN cDNA A730020M07 gene	0.01375	0.019	0	0.03175
A730037C10Rik	0	0	NA	NA	NA	NA	0	6.863	0	0
A730043L09	0	0	NA	NA	NA	NA	0	3.1675	0	0
A730046J19Rik	0.368109	0.502007	1.36375	1	1	RIKEN cDNA A730046J19 gene	0.01625	0.12325	0.04425	0.00925
A730056A06Rik	74.3542	1.31688	0.0177109	0.160387	0.737104	RIKEN cDNA A730056A06 gene	0.063	0.505	0	3.231
A730069N07Rik	29.5677	21.9763	0.743254	0.628495	1	NA	32.5108	70.541	97.1827	36.1593
A730082K24Rik	0	0	NA	NA	NA	RIKEN cDNA A730082K24 gene	0	0.255	0	0
A730085A09Rik	15.9085	2.9302	0.184191	0.213915	0.813575	NA	4.40575	3.1675	29.9733	20.0025
A730090H04Rik	0	1.50602	Inf	0.867812	1	NA	0.1375	0	0	0
A730090N16Rik	8.47339	0	0	0.15155	0.721697	RIKEN cDNA A730090N16 gene	0	0.264	1.878	0.71425
A730098P11Rik	23.7886	21.1093	0.887371	0.907962	1	NA	0.614	0.7125	0.63725	0.546
A830007P12Rik	36.0175	121.865	3.38348	0.114165	0.640716	NA	180.081	147.381	148.511	40.6562
A830010M20Rik	55.511	47.0816	0.84815	1	1	RIKEN cDNA A830010M20 gene	1.0475	2.45425	0.30725	0.94025
A830018L16Rik	90.4128	99.3755	1.09913	0.692415	1	RIKEN cDNA A830018L16 gene	1.8475	3.221	0.5625	1.27375
A830019L24Rik	0.736218	3.64277	4.94795	0.747585	1	RIKEN cDNA A830019L24 gene	0.335	0	0	0.053
A830080D01Rik	231.219	180.848	0.782152	0.388495	0.954286	NA	8.166	8.01425	21.162	8.4125
A830082N09Rik	7.36872	0.658441	0.0893563	0.466736	1	RIKEN cDNA A830082N09 gene	0.012	0.1615	0	0.1095
A830093I24Rik	14.247	1.74747	0.122655	0.338784	0.922396	NA	2.6355	9.307	30.406	16.477
A930001A20Rik	0.368453	0	0	0.985856	1	RIKEN cDNA A930001A20 gene	0	0	0	0.027
A930001N09Rik	614.044	402.834	0.656034	0.478977	1	NA	613.142	755.951	319.798	718.67
A930003A15Rik	0	0.251003	Inf	1	1	RIKEN cDNA A930003A15 gene	0.034	0	0	0
A930003O13Rik	0	2.57062	Inf	0.713404	1	RIKEN cDNA A930003O13 gene	0.1975	0	0	0
A930004D18Rik	15.9527	27.3382	1.7137	0.583019	1	RIKEN cDNA A930004D18 gene	1.12325	1.14775	0.31725	0.522
A930005H10Rik	392.805	95.9442	0.244254	0.0137729	0.283135	RIKEN cDNA A930005H10 gene	10.3392	14.5672	26.3848	32.8835
A930005I04Rik	16.4178	17.6677	1.07613	0.849086	1	NA	27.13	19.7782	0.2585	18.807
A930006I01Rik	12.1586	0	0	0.137162	0.69065	RIKEN cDNA A930006I01 gene	0	0.4605	0	0.6355
A930007I19Rik	1.10536	5.37528	4.86293	0.679343	1	RIKEN cDNA A930007I19 gene	0.3525	0.385	0.31475	0.0555
A930011G23Rik	3.31504	0	0	0.529452	1	RIKEN cDNA A930011G23 gene	0	0.15	0	0.116
A930011O12Rik	56.2573	29.3951	0.522512	0.543501	1	NA	1.10025	3.324	3.58425	1.60875
A930012L18Rik	7.02113	4.04788	0.576529	0.909783	1	RIKEN cDNA A930012L18 gene	0.2585	0.371	2.10025	0.34425
A930013F10Rik	30.3587	20.6614	0.680578	0.784569	1	RIKEN cDNA A930013F10 gene	1.3285	1.53175	3.0815	1.47025
A930015D03Rik	7.89269	14.7941	1.87441	0.651546	1	RIKEN cDNA A930015D03 gene	2.761	1.37525	5.679	1.1485
A930017M01Rik	0.368453	1.28839	3.49676	0.942042	1	Smg-5 homolog, nonsense mediated mRNA decay factor pseudogene	0.06125	0.04725	2.99025	0.01275
A930018P22Rik	6.8663	20.3787	2.96793	0.376149	0.949021	RIKEN cDNA A930018P22 gene	3.771	1.51125	1.28475	0.97025
A930019D19Rik	0.368109	0.266606	0.724257	1	1	RIKEN cDNA A930019D19 gene	0.04075	0.743	0	0.04575
A930038C07Rik	108.183	357.268	3.30243	0.0122176	0.270796	NA	545.949	300.212	226.548	125.647
AA387883	9.28995	1.44857	0.155929	0.502949	1	expressed sequence AA387883	0.12275	1.114	5.288	0.6425
AA388235	66.3863	15.5886	0.234816	0.043675	0.435297	expressed sequence AA388235	0.60725	3.14225	5.95475	2.1295
AA415398	53.9717	3.66165	0.0678439	0.210654	0.810485	NA	0.284	1.338	9.1925	3.16
AA465934	14.4888	9.44369	0.651792	0.737914	1	expressed sequence AA465934	3.7075	2.3425	0.44125	4.38375
AA467197	0.736218	4.60467	6.2545	0.675875	1	expressed sequence AA467197	1.05875	0.447	1.7795	0.13625
AA474331	0	2.73911	Inf	0.69217	1	NA	0.5315	0.26775	0	0
AA543186	5.88974	9.08021	1.5417	0.794233	1	expressed sequence AA543186	0.82925	0.61	0.04075	0.41375
AA545190	0	0	NA	NA	NA	EST AA545190	0	0	0	0
AA619741	0	0	NA	NA	NA	PHD finger protein 19 pseudogene	0	0.15775	0	0
AA792892	0	0	NA	NA	NA	expressed sequence AA792892	0	0.0435	0	0
AA960436	212.194	195.678	0.922166	0.890794	1	NA	297.092	169.611	1.23625	252.526
AA986860	10.0186	45.4141	4.53298	0.143704	0.703155	expressed sequence AA986860	2.3705	2.49175	4.49575	0.40825
AA987161	70.4921	111.273	1.57852	0.531329	1	NA	3.44225	4.24525	0.8945	1.74175
Aaas	100.449	87.3422	0.869514	0.95194	1	achalasia, adrenocortical insufficiency, alacrimia	7.12825	14.1832	23.8635	6.36775
Aacs	539.091	1047.21	1.94256	0.261886	0.863328	acetoacetyl-CoA synthetase	50.2563	99.1398	60.481	20.6825
Aadac	0.447075	0.650205	1.45435	1	1	arylacetamide deacetylase	0.077	0.122	0	0.03775
Aadacl2	0	0	NA	NA	NA	arylacetamide deacetylase like 2	0	0.09925	0	0
Aadacl3	0	0	NA	NA	NA	arylacetamide deacetylase like 3	0	0.05025	0	0
Aadat	0	6.82429	Inf	0.305232	0.899781	aminoadipate aminotransferase	0.57975	0	0.01575	0
Aagab	220.214	458.37	2.08147	0.0757457	0.540581	alpha- and gamma-adaptin binding protein	26.668	26.1913	17.02	9.7385
Aak1	277.078	304.283	1.09819	0.613237	1	AP2 associated kinase 1	2.3835	3.127	3.18625	1.665
Aamp	2105.55	1560.71	0.741237	0.509514	1	angio-associated migratory protein	129.644	139.988	122.04	136.043
Aanat	0	0	NA	NA	NA	arylalkylamine N-acetyltransferase	0	0.46025	0	0
Aard	33.7508	16.9454	0.502072	0.521662	1	alanine and arginine rich domain containing protein	1.92225	1.811	0.01925	2.8865
Aars	279.412	745.641	2.66861	0.0462042	0.444331	alanyl-tRNA synthetase	30.2817	30.9295	35.287	8.9655
Aars2	44.7043	129.464	2.896	0.0481195	0.452266	alanyl-tRNA synthetase 2, mitochondrial	5.9115	8.99725	3.83375	1.5005
Aarsd1	519.1	187.541	0.361281	0.0551399	0.478475	alanyl-tRNA synthetase domain containing 1	21.1795	32.5275	48.7255	45.0988
Aasdh	29.9328	91.5714	3.05923	0.0686643	0.5191	aminoadipate-semialdehyde dehydrogenase	3.81175	3.2075	2.57	0.91825
Aasdhppt	144.229	304.233	2.10937	0.0916331	0.586248	aminoadipate-semialdehyde dehydrogenase-phosphopantetheinyl transferase	16.3083	19.8897	7.893	5.7905
Aass	30.5239	46.5424	1.52478	0.519399	1	aminoadipate-semialdehyde synthase	1.8155	1.749	4.9775	0.9175
Aatf	304.214	262.713	0.863579	0.633065	1	apoptosis antagonizing transcription factor	21.9065	20.929	12.502	20.3248
Aatk	6567.4	6252.03	0.95198	0.559963	1	apoptosis-associated tyrosine kinase	165.53	144.134	145.001	139.639
AB099516	2.57676	0	0	0.628889	1	NA	0	6.1025	0	3.073
AB124611	106.528	86.9945	0.816636	0.92699	1	cDNA sequence AB124611	9.59075	6.91275	7.99375	9.27525
Abat	615.917	923.889	1.50002	0.6423	1	4-aminobutyrate aminotransferase	30.1765	29.7952	24.451	16.2482
Abca1	810.131	1537.19	1.89746	0.257173	0.860881	ATP-binding cassette, sub-family A (ABC1), member 1	22.4303	11.5865	9.8885	9.6155
Abca12	2.20865	0	0	0.68391	1	ATP-binding cassette, sub-family A (ABC1), member 12	0	0.09125	0	0.0315
Abca13	5.33817	3.45664	0.647531	0.869744	1	ATP-binding cassette, sub-family A (ABC1), member 13	0.033	0.346	0.00225	0.038
Abca14	25.4832	1.6872	0.0662082	0.409909	0.968829	ATP-binding cassette, sub-family A (ABC1), member 14	0.04525	0.096	0.00525	0.51775
Abca15	0.245393	0.502007	2.04572	1	1	ATP-binding cassette, sub-family A (ABC1), member 15	0.01425	0.22625	0.01925	0.006
Abca16	1.47312	1.15776	0.785923	0.986673	1	ATP-binding cassette, sub-family A (ABC1), member 16	0.0335	0.14025	0	0.033
Abca17	0.736218	2.2714	3.08523	0.905761	1	ATP-binding cassette, sub-family A (ABC1), member 17	0.06575	0.05975	0.77775	0.01675
Abca2	1685.34	893.037	0.529884	0.0871839	0.572946	ATP-binding cassette, sub-family A (ABC1), member 2	16.7372	28.1195	20.6642	25.1537
Abca3	161.706	288.946	1.78686	0.472476	1	ATP-binding cassette, sub-family A (ABC1), member 3	6.69575	14.1145	4.411	3.07775
Abca4	3.31298	7.91279	2.38842	0.783528	1	ATP-binding cassette, sub-family A (ABC1), member 4	0.16475	0.28475	0.004	0.05425
Abca5	88.1146	96.5823	1.0961	0.706921	1	ATP-binding cassette, sub-family A (ABC1), member 5	1.7385	6.108	2.59	1.215
Abca6	182.914	334.129	1.82671	0.404437	0.964141	ATP-binding cassette, sub-family A (ABC1), member 6	8.729	5.098	12.3265	3.91925
Abca7	159.044	309.758	1.94762	0.0928763	0.58956	ATP-binding cassette, sub-family A (ABC1), member 7	7.1305	22.0918	9.151	2.7355
Abca8a	3124.44	7465.48	2.38938	0.0640994	0.505948	ATP-binding cassette, sub-family A (ABC1), member 8a	201.907	98.9188	163.201	66.2705
Abca8b	511.326	1500.28	2.93409	0.0252727	0.344483	ATP-binding cassette, sub-family A (ABC1), member 8b	37.1235	17.1178	42.7625	9.9135
Abca9	654.041	1322.82	2.02253	0.597924	1	ATP-binding cassette, sub-family A (ABC1), member 9	30.8235	14.4238	14.9403	12.9745
Abcb10	166.705	161.851	0.970886	0.766068	1	ATP-binding cassette, sub-family B (MDR/TAP), member 10	5.73175	7.94375	9.37575	4.71375
Abcb11	2.57779	1.25502	0.486857	0.854923	1	ATP-binding cassette, sub-family B (MDR/TAP), member 11	0.03875	0.267	0.08675	0.062
Abcb1a	59.447	133.652	2.24825	0.292881	0.889906	ATP-binding cassette, sub-family B (MDR/TAP), member 1A	4.0365	5.67125	8.26375	1.36875
Abcb1b	18.5997	78.5834	4.22499	0.0723813	0.530433	ATP-binding cassette, sub-family B (MDR/TAP), member 1B	2.693	0.99325	0.62425	0.51675
Abcb4	8.09908	0.954837	0.117894	0.477478	1	ATP-binding cassette, sub-family B (MDR/TAP), member 4	0.03425	0.97325	0.10125	0.235
Abcb5	0	1.00401	Inf	0.934564	1	ATP-binding cassette, sub-family B (MDR/TAP), member 5	0.03925	0.13525	0	0
Abcb6	65.6019	192.825	2.93931	0.0343424	0.391601	ATP-binding cassette, sub-family B (MDR/TAP), member 6	9.9855	11.0977	9.132	2.57475
Abcb7	89.1174	86.3667	0.969134	0.693176	1	ATP-binding cassette, sub-family B (MDR/TAP), member 7	2.2705	1.97975	6.9105	1.7475
Abcb8	159.787	343.611	2.15043	0.0928596	0.58956	ATP-binding cassette, sub-family B (MDR/TAP), member 8	17.647	18.2625	24.406	6.256
Abcb9	122.612	167.727	1.36795	0.359148	0.93607	ATP-binding cassette, sub-family B (MDR/TAP), member 9	7.65975	14.5087	13.4317	4.22675
Abcc1	132.672	150.203	1.13214	0.887207	1	ATP-binding cassette, sub-family C (CFTR/MRP), member 1	3.8175	4.68425	3.0065	2.739
Abcc10	20.4905	120.663	5.88874	0.00834711	0.234054	ATP-binding cassette, sub-family C (CFTR/MRP), member 10	3.19475	3.626	3.18	0.4205
Abcc12	1.84089	0.251003	0.136349	0.812238	1	ATP-binding cassette, sub-family C (CFTR/MRP), member 12	0.0085	0.3565	0	0.04825
Abcc2	1.47312	4.51806	3.06699	0.818537	1	ATP-binding cassette, sub-family C (CFTR/MRP), member 2	0.127	0.29225	0.2365	0.032
Abcc3	13.7375	216.51	15.7606	0.101693	0.611724	ATP-binding cassette, sub-family C (CFTR/MRP), member 3	6.2525	2.83075	0.19325	0.311
Abcc4	54.983	214.693	3.90471	0.0130135	0.276709	ATP-binding cassette, sub-family C (CFTR/MRP), member 4	5.517	5.79325	4.323	1.079
Abcc5	790.936	618.998	0.782615	0.388316	0.954286	ATP-binding cassette, sub-family C (CFTR/MRP), member 5	15.0335	23.425	15.4102	15.4685
Abcc6	11.7888	8.95393	0.75953	0.772461	1	ATP-binding cassette, sub-family C (CFTR/MRP), member 6	0.27125	0.22675	0.014	0.2765
Abcc8	14.2473	27.0875	1.90123	0.566357	1	ATP-binding cassette, sub-family C (CFTR/MRP), member 8	0.83875	0.77075	0.6975	0.33
Abcc9	73.5746	49.9258	0.678574	0.458528	1	ATP-binding cassette, sub-family C (CFTR/MRP), member 9	0.98525	0.804	0.0855	1.17875
Abcd1	66.007	429.298	6.50383	0.000165026	0.038833	ATP-binding cassette, sub-family D (ALD), member 1	18.8328	11.005	9.9275	2.27125
Abcd2	60.572	117.213	1.93509	0.19101	0.780434	ATP-binding cassette, sub-family D (ALD), member 2	3.15475	1.9255	2.4745	1.26775
Abcd3	792.037	918.754	1.15999	0.837853	1	ATP-binding cassette, sub-family D (ALD), member 3	40.996	38.4642	53.281	28.559
Abcd4	336.061	153.519	0.45682	0.209787	0.809253	ATP-binding cassette, sub-family D (ALD), member 4	9.11	9.63925	2.53225	16.1845
Abce1	248.141	550.16	2.21713	0.154236	0.725897	ATP-binding cassette, sub-family E (OABP), member 1	21.8622	32.1865	18.2602	7.881
Abcf1	755.982	338.949	0.448357	0.155196	0.728125	ATP-binding cassette, sub-family F (GCN20), member 1	16.0712	19.3702	15.6905	27.6928
Abcf2	341.296	420.066	1.2308	0.95886	1	ATP-binding cassette, sub-family F (GCN20), member 2	24.7142	29.4075	22.2432	16.174
Abcf3	237.382	373.136	1.57188	0.399398	0.961138	ATP-binding cassette, sub-family F (GCN20), member 3	17.1273	26.047	22.2845	8.59475
Abcg1	2747.17	1056.47	0.384565	0.0292772	0.365708	ATP binding cassette subfamily G member 1	27.319	27.0598	45.0915	55.9898
Abcg2	262.681	648.712	2.46958	0.0852038	0.567501	ATP binding cassette subfamily G member 2 (Junior blood group)	39.2765	41.0335	20.105	11.931
Abcg3	3.31608	20.782	6.26704	0.427745	0.980701	ATP binding cassette subfamily G member 3	0.97175	0.56375	0	0.12675
Abcg4	176.807	99.9057	0.565055	0.304092	0.898346	ATP binding cassette subfamily G member 4	4.15	13.2948	6.8115	6.076
Abcg5	0.245393	2.00803	8.18289	0.89409	1	ATP binding cassette subfamily G member 5	0.13425	0.02325	0	0.014
Abcg8	0.736218	0	0	0.928769	1	ATP binding cassette subfamily G member 8	0	0.025	0.26625	0.02325
Abhd1	12.0192	6.09356	0.506987	0.621917	1	abhydrolase domain containing 1	0.68275	0.3935	1.09525	1.078
Abhd10	454.451	242.315	0.533203	0.320399	0.909602	abhydrolase domain containing 10	12.761	22.8723	15.439	18.1717
Abhd11	497.382	254.4	0.511477	0.25758	0.860881	abhydrolase domain containing 11	22.8193	31.3035	40.9895	34.0677
Abhd12	3196.85	2006.02	0.627499	0.179136	0.765104	abhydrolase domain containing 12	152.052	173.588	103.188	195.606
Abhd12b	0	0	NA	NA	NA	abhydrolase domain containing 12B	0	0	0.06375	0
Abhd13	56.1189	93.869	1.67268	0.338436	0.922313	abhydrolase domain containing 13	2.71025	2.7165	1.882	1.24725
Abhd14a	1323.89	384.485	0.290421	0.0067324	0.217671	abhydrolase domain containing 14A	40.6562	41.6645	46.9805	108.654
Abhd14b	716.212	227.819	0.318089	0.00672203	0.217671	abhydrolase domain containing 14b	23.4415	40.858	39.7765	58.7475
Abhd15	106.733	159.495	1.49434	0.760302	1	abhydrolase domain containing 15	7.03075	8.2005	7.8335	3.94425
Abhd16a	952.489	834.219	0.875831	0.678966	1	abhydrolase domain containing 16A	64.7335	79.1642	72.9322	58.1022
Abhd16b	0	1.58026	Inf	0.849727	1	abhydrolase domain containing 16B	0.12675	0	0	0
Abhd2	34.4055	280.43	8.15073	0.00526811	0.202914	abhydrolase domain containing 2	14.731	18.712	18.2057	1.35475
Abhd3	116.216	267.768	2.30405	0.0687924	0.519212	abhydrolase domain containing 3	21.5785	23.697	32.3323	7.154
Abhd4	3374.18	4639.32	1.37495	0.726368	1	abhydrolase domain containing 4	256.917	194.154	177.541	148.297
Abhd5	347.272	285.414	0.821877	0.463721	1	abhydrolase domain containing 5	13.7043	14.39	16.4372	13.5297
Abhd6	545.957	199.596	0.365589	0.0812706	0.556677	abhydrolase domain containing 6	15.022	18.532	23.4342	31.3283
Abhd8	485.458	423.358	0.872079	0.721841	1	abhydrolase domain containing 8	32.5665	59.0115	12.632	29.0173
Abi1	689.36	1018.64	1.47766	0.458462	1	abl-interactor 1	43.7867	50.806	33.78	23.5085
Abi2	280.605	390.217	1.39063	0.784748	1	abl-interactor 2	9.898	8.20425	8.8255	5.74925
Abi3	85.3119	53.2133	0.62375	0.437829	0.990562	ABI gene family, member 3	1.8865	1.3815	0.0085	2.535
Abi3bp	218.586	335.669	1.53564	0.220737	0.821827	ABI gene family, member 3 (NESH) binding protein	10.543	10.3835	1.3595	5.27425
Abl1	195.887	336.239	1.71649	0.205477	0.802274	c-abl oncogene 1, non-receptor tyrosine kinase	6.345	4.12275	3.398	2.843
Abl2	144.895	130.232	0.898806	0.895423	1	v-abl Abelson murine leukemia viral oncogene 2 (arg, Abelson-related gene)	1.838	2.22275	4.036	1.56125
Ablim1	224.417	696.626	3.10416	0.00888928	0.240873	actin-binding LIM protein 1	14.989	24.3433	9.21525	3.675
Ablim2	101.174	132.815	1.31274	0.826015	1	actin-binding LIM protein 2	5.36375	4.51175	6.0135	3.37925
Ablim3	75.9822	63.4022	0.834436	0.607805	1	actin binding LIM protein family, member 3	2.16	7.29675	8.92025	2.053
Abo	0	0.502007	Inf	0.99328	1	ABO blood group (transferase A, alpha 1-3-N-acetylgalactosaminyltransferase, transferase B, alpha 1-3-galactosyltransferase)	0.04275	0.33875	0.6215	0
Abp1	0	1.25502	Inf	0.901619	1	NA	1.91075	8.4465	0	0
Abpa	0	0	NA	NA	NA	NA	0	3.1675	0	0
Abpb	0	0	NA	NA	NA	NA	0	0.248	0	0
Abpd	0	0	NA	NA	NA	NA	0	0	0	0
Abpe	0	0	NA	NA	NA	NA	0	0	0	0
Abpg	0	0.251003	Inf	1	1	NA	0.38225	2.11175	0	0
Abpz	0	0	NA	NA	NA	NA	0	0	0	0
Abr	227.532	632.919	2.78167	0.04969	0.457963	active BCR-related gene	16.5317	25.4138	13.8453	4.7215
Abra	1.10433	0.251003	0.227291	0.913469	1	actin-binding Rho activating protein	0.02175	0.01375	0	0.07475
Abt1	403.304	130.432	0.323407	0.0244663	0.339472	activator of basal transcription 1	4.468	5.0165	4.8915	10.6067
Abtb1	632.614	431.586	0.682227	0.275325	0.876559	ankyrin repeat and BTB (POZ) domain containing 1	34.3068	42.5393	36.1067	40.3975
Abtb2	495.651	443.355	0.894489	0.542626	1	ankyrin repeat and BTB (POZ) domain containing 2	14.6855	23.8603	6.93375	13.6045
Acaa1a	1089.12	560.844	0.514949	0.12754	0.672393	acetyl-Coenzyme A acyltransferase 1A	48.2845	52.5187	29.3117	73.0577
Acaa1b	4.23419	2.32503	0.549109	0.914975	1	acetyl-Coenzyme A acyltransferase 1B	0.206	0.48075	0.10925	0.2825
Acaa2	2741.08	1400.92	0.511084	0.150008	0.717902	acetyl-Coenzyme A acyltransferase 2 (mitochondrial 3-oxoacyl-Coenzyme A thiolase)	141.163	118.785	118.706	213.221
Acaca	306.656	202.5	0.660349	0.258373	0.860881	acetyl-Coenzyme A carboxylase alpha	3.39875	3.486	3.5205	4.10525
Acacb	47.3676	60.3129	1.2733	0.774383	1	acetyl-Coenzyme A carboxylase beta	1.0685	1.57975	2.01025	0.66925
Acad10	215.572	47.6639	0.221104	0.31947	0.909237	acyl-Coenzyme A dehydrogenase family, member 10	1.9565	2.94625	3.83525	7.59925
Acad11	40.4698	102.518	2.53318	0.137901	0.692106	acyl-Coenzyme A dehydrogenase family, member 11	4.625	10.3365	2.4535	1.416
Acad12	85.854	32.3309	0.37658	0.142393	0.700947	acyl-Coenzyme A dehydrogenase family, member 12	2.0785	1.013	2.37175	4.3415
Acad8	133.524	357.452	2.67705	0.0238671	0.337318	acyl-Coenzyme A dehydrogenase family, member 8	19.09	17.285	31.4572	5.349
Acad9	226.492	323.579	1.42865	0.631643	1	acyl-Coenzyme A dehydrogenase family, member 9	12.5495	11.681	11.6258	7.01525
Acadl	1715.94	1415.47	0.824895	0.501812	1	acyl-Coenzyme A dehydrogenase, long-chain	110.33	124.569	101.51	105.043
Acadm	648.778	656.409	1.01176	0.852333	1	acyl-Coenzyme A dehydrogenase, medium chain	47.954	41.2135	59.9168	37.776
Acads	142.686	142.324	0.997464	0.81019	1	acyl-Coenzyme A dehydrogenase, short chain	11.4405	12.754	16.9155	9.218
Acadsb	458.361	569.051	1.24149	1	1	acyl-Coenzyme A dehydrogenase, short/branched chain	25.7523	21.375	37.597	17.083
Acadvl	823.326	848.529	1.03061	0.84193	1	acyl-Coenzyme A dehydrogenase, very long chain	58.3068	54.1748	56.2715	44.8805
Acan	2.28934	2.45044	1.07037	1	1	aggrecan	0.0505	0.0215	0	0.036
Acap1	2.36796	11.7466	4.96064	0.391754	0.956305	ArfGAP with coiled-coil, ankyrin repeat and PH domains 1	0.7075	0.58325	0	0.10775
Acap2	308.543	216.411	0.701397	0.573173	1	ArfGAP with coiled-coil, ankyrin repeat and PH domains 2	5.02125	6.55675	8.22825	5.54775
Acap3	46.8934	311.819	6.64954	0.000286186	0.051464	ArfGAP with coiled-coil, ankyrin repeat and PH domains 3	11.0762	17.83	7.77525	1.261
Acat1	1020.09	1055.92	1.03512	0.856801	1	acetyl-Coenzyme A acetyltransferase 1	47.239	47.4252	36.4083	35.559
Acat2	295.601	516.969	1.74888	0.286818	0.885186	acetyl-Coenzyme A acetyltransferase 2	37.8395	56.538	45.2245	17.0452
Acat3	0.736218	0.809504	1.09954	1	1	acetyl-Coenzyme A acetyltransferase 3	0.06175	0.0265	1.038	0.044
Acbd3	253.247	191.073	0.754494	0.372106	0.947563	acyl-Coenzyme A binding domain containing 3	8.2905	6.5385	6.06175	8.99925
Acbd4	417.617	377.566	0.904097	0.70916	1	acyl-Coenzyme A binding domain containing 4	27.604	37.2935	29.944	24.1887
Acbd5	292.207	724.269	2.47861	0.0768695	0.542736	acyl-Coenzyme A binding domain containing 5	28.8365	29.5892	15.3038	9.082
Acbd6	501.509	159.523	0.318085	0.144184	0.703577	acyl-Coenzyme A binding domain containing 6	12.4128	14.4595	21.542	29.42
Acbd7	3.68109	8.63834	2.34668	0.716808	1	acyl-Coenzyme A binding domain containing 7	2.464	6.22675	11.649	0.8145
Accn1	81.3664	47.6261	0.585329	0.580491	1	NA	73.28	574.945	60.5487	95.5823
Accn2	74.2219	59.5797	0.802725	0.948547	1	NA	90.722	181.475	120.153	85.2507
Accn3	300.604	298.876	0.994253	0.970656	1	NA	453.952	531.377	126.287	357.665
Accn4	0	0.148198	Inf	1	1	NA	0.238	4.22325	0	0
Accn5	0	0	NA	NA	NA	NA	0	4.22325	0	0
Accs	8.44511	16.7712	1.98591	0.540472	1	1-aminocyclopropane-1-carboxylate synthase (non-functional)	1.2965	3.307	0.13725	0.476
Accsl	0	4.31735	Inf	0.508493	1	1-aminocyclopropane-1-carboxylate synthase (non-functional)-like	0.2935	0.15025	0	0
Acd	368.49	200.847	0.545053	0.270515	0.87041	adrenocortical dysplasia	21.0912	18.872	3.539	30.191
Ace	13.2915	32.7515	2.4641	0.405203	0.964643	angiotensin I converting enzyme (peptidyl-dipeptidase A) 1	0.90925	1.04375	0.442	0.3005
Ace2	6.25957	23.3078	3.72354	0.317709	0.907283	angiotensin I converting enzyme (peptidyl-dipeptidase A) 2	0.96425	0.2655	0	0.20225
Acer1	1.10433	0.502007	0.454582	0.943591	1	alkaline ceramidase 1	0.0315	0.08675	0	0.054
Acer2	16.1759	79.1928	4.89573	0.0227395	0.332467	alkaline ceramidase 2	2.89425	2.58425	1.48775	0.43325
Acer3	242.826	364.14	1.49959	0.492524	1	alkaline ceramidase 3	13.475	13.7858	10.707	7.2155
Ache	136.154	241.427	1.77319	0.632145	1	acetylcholinesterase	16.8485	36.1598	65.908	7.241
Acin1	411.345	199.89	0.485942	0.225864	0.826351	apoptotic chromatin condensation inducer 1	6.09275	7.402	6.59625	9.511
Acly	1457.36	4340.99	2.97868	0.0431281	0.433866	ATP citrate lyase	148.738	217.028	172.387	40.6097
Acmsd	4.04954	0.296396	0.0731926	0.610733	1	amino carboxymuconate semialdehyde decarboxylase	0.0205	0.1965	0.224	0.20825
Acn9	156.482	87.6455	0.5601	0.293122	0.889906	NA	24.3115	27.2175	37.807	33.174
Acnat1	0.368109	0.502007	1.36375	1	1	acyl-coenzyme A amino acid N-acyltransferase 1	0.01525	0.13575	0.10775	0.00875
Acnat2	2.20865	0	0	0.68391	1	acyl-coenzyme A amino acid N-acyltransferase 2	0	0.139	0	0.15825
Aco1	106.86	453.489	4.24378	0.00282659	0.159795	aconitase 1	15.88	15.2815	5.77975	2.88175
Aco2	1099.67	1160.25	1.05509	0.788005	1	aconitase 2, mitochondrial	63.4192	79.1003	67.802	48.157
Acot1	410.058	768.797	1.87485	0.282141	0.883491	acyl-CoA thioesterase 1	76.0593	18.8917	33.8428	31.5905
Acot10	150.557	117.057	0.777493	0.489919	1	acyl-CoA thioesterase 10	11.6545	17.013	11.4885	11.9113
Acot11	127.262	139.62	1.0971	0.752186	1	acyl-CoA thioesterase 11	3.704	5.888	2.72925	2.77725
Acot12	0.368453	5.63785	15.3014	0.504799	1	acyl-CoA thioesterase 12	0.26375	0.13775	0	0.014
Acot13	979.004	335.384	0.342577	0.0996592	0.606934	acyl-CoA thioesterase 13	74.3402	88.603	107.869	165.088
Acot2	383.674	453.524	1.18206	0.658481	1	acyl-CoA thioesterase 2	31.6025	15.97	25.5885	20.5398
Acot3	3.31298	0.636924	0.192251	0.723059	1	acyl-CoA thioesterase 3	0.0375	0.11125	0	0.15225
Acot4	0.736906	4.75436	6.45179	0.654263	1	acyl-CoA thioesterase 4	0.32525	1.638	0.113	0.037
Acot5	0	0	NA	NA	NA	acyl-CoA thioesterase 5	0	0	0	0
Acot6	8.21499	50.3439	6.1283	0.0560771	0.481922	acyl-CoA thioesterase 6	4.19575	1.9005	1.261	0.5275
Acot7	3904.34	1751.8	0.448679	0.202428	0.799071	acyl-CoA thioesterase 7	142.576	335.513	182.317	243.849
Acot8	347.358	189.262	0.54486	0.257898	0.860881	acyl-CoA thioesterase 8	24.848	28.5368	29.685	35.389
Acot9	265.011	228.83	0.863474	0.531749	1	acyl-CoA thioesterase 9	22.4202	26.6227	21.724	20.7583
Acox1	373.88	961.967	2.57293	0.0437044	0.435297	acyl-Coenzyme A oxidase 1, palmitoyl	34.991	41.5025	28.8083	10.6675
Acox2	0	0	NA	NA	NA	acyl-Coenzyme A oxidase 2, branched chain	0	0.06	0	0
Acox3	72.8586	175.378	2.4071	0.0654862	0.51156	acyl-Coenzyme A oxidase 3, pristanoyl	6.70275	10.5165	5.85675	2.1185
Acoxl	0	0.251003	Inf	1	1	acyl-Coenzyme A oxidase-like	0.01325	0.2385	0.012	0
Acp1	129.111	98.7539	0.764874	0.691086	1	acid phosphatase 1, soluble	4.6375	6.244	5.2945	4.729
Acp2	414.303	673.588	1.62583	0.402068	0.96267	acid phosphatase 2, lysosomal	21.776	15.817	26.0745	10.8057
Acp5	1.84227	27.757	15.0668	0.233135	0.834131	acid phosphatase 5, tartrate resistant	2.45475	1.77675	0	0.13225
Acp6	187.237	213.853	1.14215	0.614462	1	acid phosphatase 6, lysophosphatidic	18.5135	14.7033	21.57	12.3707
Acpl2	108.081	166.323	1.53887	0.985344	1	NA	7.64275	3.041	17.5068	4.15425
Acpp	175.716	1011.56	5.75679	0.00371157	0.18006	acid phosphatase, prostate	25.9638	85.5998	3.1645	3.36775
Acpt	1.47244	1.14807	0.779711	0.98633	1	NA	0.13275	0.5415	0.027	0.13625
Acr	0	0.269835	Inf	1	1	acrosin prepropeptide	0.02625	0.8675	0	0
Acrbp	62.0159	36.199	0.583705	0.370629	0.946505	proacrosin binding protein	2.55875	2.47475	6.2895	3.45575
Acrv1	0	0.592793	Inf	0.978484	1	acrosomal vesicle protein 1	0.0865	0.144	0	0
Acsbg1	1031.37	2692.99	2.61107	0.0383764	0.409989	acyl-CoA synthetase bubblegum family member 1	147.597	136	318.082	44.2118
Acsbg2	0	0.251003	Inf	1	1	acyl-CoA synthetase bubblegum family member 2	0.0145	0.50325	0.01325	0
Acsf2	92.2651	51.5653	0.558882	0.239374	0.842489	acyl-CoA synthetase family member 2	2.512	1.31775	2.0155	3.6135
Acsf3	59.2101	76.2147	1.28719	0.547732	1	acyl-CoA synthetase family member 3	5.25425	9.10375	5.7985	3.08275
Acsl1	360.705	159.793	0.443001	0.272287	0.872238	acyl-CoA synthetase long-chain family member 1	6.13275	10.5508	13.377	11.5542
Acsl3	527.06	663.738	1.25932	0.981928	1	acyl-CoA synthetase long-chain family member 3	25.5885	21.7742	27.4905	16.2752
Acsl4	271.358	493.894	1.82008	0.187157	0.774453	acyl-CoA synthetase long-chain family member 4	14.1527	14.665	13.2788	6.07825
Acsl5	157.56	565.965	3.59205	0.019173	0.316725	acyl-CoA synthetase long-chain family member 5	26.8935	25.8223	9.2345	6.107
Acsl6	115.643	155.03	1.34059	0.442494	0.99223	acyl-CoA synthetase long-chain family member 6	7.6395	11.2882	7.40325	4.37175
Acsm1	0	0	NA	NA	NA	acyl-CoA synthetase medium-chain family member 1	0	0.59225	0.0125	0
Acsm2	0.894149	0.251003	0.280718	0.963929	1	acyl-CoA synthetase medium-chain family member 2	0.00575	0.125	0.2985	0.0145
Acsm3	0	0.526753	Inf	0.985993	1	acyl-CoA synthetase medium-chain family member 3	0.026	0.01825	0	0
Acsm4	0	0.131688	Inf	1	1	acyl-CoA synthetase medium-chain family member 4	0.00875	0.48725	0	0
Acsm5	0	1.50602	Inf	0.867812	1	acyl-CoA synthetase medium-chain family member 5	0.0915	0.04225	0	0
Acss1	287.397	431.326	1.5008	0.730338	1	acyl-CoA synthetase short-chain family member 1	18.0955	12.086	18.1765	9.9085
Acss2	517.803	1049.08	2.02602	0.297338	0.893943	acyl-CoA synthetase short-chain family member 2	55.914	46.5868	67.5998	22.5045
Acss3	55.6885	28.2325	0.506973	0.316765	0.90644	acyl-CoA synthetase short-chain family member 3	1.35825	0.7225	1.7045	2.163
Acta1	31.7122	12.0461	0.379856	0.367303	0.945371	actin, alpha 1, skeletal muscle	1.1405	0.48825	4.2855	2.35575
Acta2	1018.47	1697	1.66623	0.274163	0.875018	actin, alpha 2, smooth muscle, aorta	99.0793	53.034	0.14575	45.1517
Actb	96323.4	50844.1	0.527847	0.223907	0.825315	actin, beta	4035.51	2798.99	2719.99	5944.7
Actbl2	0	0	NA	NA	NA	actin, beta-like 2	0	0.42425	0	0
Actc1	0	0.134917	Inf	1	1	actin, alpha, cardiac muscle 1	0.01475	0.03775	0	0
Actg1	141.877	185.983	1.31087	0.699226	1	actin, gamma, cytoplasmic 1	14.8095	14.81	12.9095	8.97675
Actg2	15.5523	5.48333	0.352574	0.606851	1	actin, gamma 2, smooth muscle, enteric	0.665	1.764	3.33625	1.37025
Actl6a	262.895	236.646	0.900154	0.5756	1	actin-like 6A	18.134	19.7505	12.247	16.618
Actl6b	147.79	91.5264	0.6193	0.389017	0.954316	actin-like 6B	8.995	31.976	12.6538	11.3558
Actl7a	0	0.502007	Inf	0.99328	1	actin-like 7a	0.05075	0.10525	0	0
Actl7b	0	0.148198	Inf	1	1	actin-like 7b	0.01675	0	0	0
Actl9	0	0	NA	NA	NA	actin-like 9	0	0	0	0
Actn1	25.146	32.2491	1.28247	0.764659	1	actinin, alpha 1	1.30475	0.8885	0.735	0.78425
Actn2	1.84227	2.51003	1.36247	1	1	actinin alpha 2	0.12725	0.11625	1.2235	0.0715
Actn3	1.84054	23.0364	12.5161	0.0968214	0.601106	actinin alpha 3	1.21375	0.2705	0	0.0755
Actn4	1435.38	2587.8	1.80287	0.331847	0.917096	actinin alpha 4	102.275	98.4218	75.339	45.7717
Actr10	713.243	652.917	0.915421	0.869431	1	ARP10 actin-related protein 10	24.512	38.2015	27.9413	20.4447
Actr1a	1270.98	1980.61	1.55833	0.574533	1	ARP1 actin-related protein 1A, centractin alpha	109.626	129.034	69.9873	56.9535
Actr1b	499.039	1316.86	2.63879	0.0352373	0.395749	ARP1 actin-related protein 1B, centractin beta	95.7395	166.869	62.1733	28.5903
Actr2	1034.53	1277	1.23438	0.508703	1	ARP2 actin-related protein 2	52.221	64.4595	42.4432	32.967
Actr3	531.228	1022.85	1.92544	0.310778	0.903221	ARP3 actin-related protein 3	55.4438	42.7035	36.3233	23.7228
Actr3b	27.2495	145.876	5.35335	0.00604552	0.209958	ARP3 actin-related protein 3B	13.0132	26.5018	29.3573	1.83875
Actr5	18.2251	18.5439	1.01749	0.749917	1	ARP5 actin-related protein 5	1.2075	0.5305	0.14475	0.8495
Actr6	130.978	122.775	0.937372	0.838644	1	ARP6 actin-related protein 6	10.9992	7.686	27.5725	8.84225
Actr8	264.881	371.78	1.40357	0.497202	1	ARP8 actin-related protein 8	26.43	33.178	23.1845	14.76
Actrt1	0	0	NA	NA	NA	actin-related protein T1	0	0	0	0
Actrt2	0	0.251003	Inf	1	1	actin-related protein T2	0.0265	0	0	0
Acvr1	50.5544	110.45	2.18477	0.146924	0.710312	activin A receptor, type 1	5.0085	2.946	2.57625	1.73225
Acvr1b	23.1469	41.5402	1.79464	0.856373	1	activin A receptor, type 1B	1.90825	2.45425	3.26775	0.89325
Acvr1c	0	7.7811	Inf	0.285087	0.883984	activin A receptor, type IC	0.13075	0.2565	0	0
Acvr2a	78.3722	612.137	7.81064	4.85356e-05	0.0176304	activin receptor IIA	16.4367	9.81725	22.1898	1.63025
Acvr2b	80.8768	31.4886	0.38934	0.358704	0.935885	activin receptor IIB	2.82225	6.3265	6.1005	5.46225
Acvrl1	384.148	422.598	1.10009	1	1	activin A receptor, type II-like 1	16.666	9.6465	8.1265	12.367
Acy1	289.504	89.9669	0.310762	0.0323781	0.38253	aminoacylase 1	9.28225	5.156	13.945	23.4913
Acy3	168.746	63.2835	0.375022	0.140209	0.695792	aspartoacylase (aminoacylase) 3	6.3345	6.824	0.017	12.931
Acyp1	259.671	85.4122	0.328924	0.0584172	0.488933	acylphosphatase 1, erythrocyte (common) type	20.1958	23.8807	6.76375	46.962
Acyp2	494.949	228.417	0.461495	0.179692	0.765819	acylphosphatase 2, muscle type	51.602	74.2447	82.196	85.2835
Ada	17.3042	36.6729	2.1193	0.357057	0.935766	adenosine deaminase	3.15725	1.9925	2.771	1.1975
Adad1	0.447075	2.25903	5.05292	0.85229	1	adenosine deaminase domain containing 1 (testis specific)	0.17325	0.66525	0	0.02475
Adad2	0.736218	0	0	0.928769	1	adenosine deaminase domain containing 2	0	0.38125	0	0.04525
Adal	14.8349	146.741	9.89166	0.000571448	0.0753796	adenosine deaminase-like	9.5765	6.631	6.98175	0.74375
Adam10	2412.71	1861.8	0.771661	0.422662	0.976939	a disintegrin and metallopeptidase domain 10	61.243	57.479	34.7082	63.0033
Adam11	436.049	588.548	1.34973	0.386172	0.953571	a disintegrin and metallopeptidase domain 11	17.6025	20.469	13.7073	9.9385
Adam12	1.84054	15.7097	8.53536	0.228493	0.829724	a disintegrin and metallopeptidase domain 12 (meltrin alpha)	0.3045	0.05025	0.06125	0.0285
Adam15	685.527	1005.58	1.46687	0.712065	1	a disintegrin and metallopeptidase domain 15 (metargidin)	50.0517	57.5968	22.1732	28.103
Adam17	928.765	1038.85	1.11852	0.782909	1	a disintegrin and metallopeptidase domain 17	34.4768	20.3505	23.5278	25.762
Adam18	0	0.251003	Inf	1	1	a disintegrin and metallopeptidase domain 18	0.016	0.08875	0	0
Adam19	316.955	179.024	0.564824	0.300568	0.895811	a disintegrin and metallopeptidase domain 19 (meltrin beta)	4.117	4.90375	6.631	6.0965
Adam1a	15.0676	1.78949	0.118764	0.27687	0.878818	a disintegrin and metallopeptidase domain 1a	0.08975	1.7115	0	0.56825
Adam1b	0	0	NA	NA	NA	a disintegrin and metallopeptidase domain 1b	0	0.055	0	0
Adam2	0	0.502007	Inf	0.99328	1	a disintegrin and metallopeptidase domain 2	0.02975	0.041	0.1305	0
Adam21	0	1.00401	Inf	0.934564	1	a disintegrin and metallopeptidase domain 21	0.0525	0.80075	0	0
Adam22	174.964	370.191	2.11581	0.0700672	0.523369	a disintegrin and metallopeptidase domain 22	6.1265	14.7835	2.2295	2.193
Adam23	451.124	507.948	1.12596	0.575316	1	a disintegrin and metallopeptidase domain 23	11.399	4.90275	8.04425	7.60175
Adam24	1.10433	0	0	0.866357	1	a disintegrin and metallopeptidase domain 24 (testase 1)	0	0.27575	0	0.04575
Adam25	0	0	NA	NA	NA	a disintegrin and metallopeptidase domain 25 (testase 2)	0	0.04025	0	0
Adam26a	0	0	NA	NA	NA	a disintegrin and metallopeptidase domain 26A (testase 3)	0	0	0	0
Adam26b	0	0	NA	NA	NA	a disintegrin and metallopeptidase domain 26B	0	0	0.029	0
Adam28	0	3.01204	Inf	0.671237	1	a disintegrin and metallopeptidase domain 28	0.09325	0.417	0	0
Adam29	0	1.38993	Inf	0.88103	1	a disintegrin and metallopeptidase domain 29	0.07725	0.58475	0.02525	0
Adam3	4.78542	0.658441	0.137593	0.656924	1	a disintegrin and metallopeptidase domain 3 (cyritestin)	0.03425	0.34825	0	0.20925
Adam30	0	0	NA	NA	NA	a disintegrin and metallopeptidase domain 30	0	0	0	0
Adam32	13.0964	4.90075	0.374207	0.571583	1	a disintegrin and metallopeptidase domain 32	0.3015	0.08	0.1255	0.589
Adam33	41.175	97.113	2.35854	0.444004	0.992397	a disintegrin and metallopeptidase domain 33	4.42575	2.42125	0.2715	1.52675
Adam34	0.736906	0.251003	0.340618	0.963604	1	a disintegrin and metallopeptidase domain 34	0.01525	0	0	0.03425
Adam39	0	0.75301	Inf	0.965668	1	a disintegrin and metallopeptidase domain 39	0.047	0	0	0
Adam4	10.6251	19.5319	1.83827	0.496443	1	a disintegrin and metallopeptidase domain 4	1.2745	0.87425	0.25225	0.51025
Adam5	0.815528	2.2613	2.77281	0.872054	1	a disintegrin and metallopeptidase domain 5	0.10525	0.16725	0	0.02925
Adam6a	0	0	NA	NA	NA	a disintegrin and metallopeptidase domain 6A	0	0	0	0
Adam6b	0	0.75301	Inf	0.965668	1	a disintegrin and metallopeptidase domain 6B	0.0505	0.06975	0	0
Adam7	1.10536	0	0	0.86628	1	a disintegrin and metallopeptidase domain 7	0	0.21175	0	0.037
Adam8	8.91736	54.2534	6.08401	0.0749607	0.539144	a disintegrin and metallopeptidase domain 8	2.653	3.44825	1.97275	0.34275
Adam9	209.309	594.122	2.83849	0.0875626	0.573542	a disintegrin and metallopeptidase domain 9 (meltrin gamma)	21.8583	28.4045	9.2065	6.312
Adamdec1	0	0	NA	NA	NA	ADAM-like, decysin 1	0	0.34825	0	0
Adamts1	360.897	3503.9	9.70886	0.000109921	0.0298278	a disintegrin-like and metallopeptidase (reprolysin type) with thrombospondin type 1 motif, 1	109.049	29.23	85.5907	8.5725
Adamts10	71.7889	144.519	2.01311	0.178591	0.764731	a disintegrin-like and metallopeptidase (reprolysin type) with thrombospondin type 1 motif, 10	5.3145	5.78075	3.34775	2.03675
Adamts12	26.9973	32.6311	1.20868	0.839035	1	a disintegrin-like and metallopeptidase (reprolysin type) with thrombospondin type 1 motif, 12	0.78675	1.05075	0	0.51075
Adamts13	1.84054	0.579512	0.314859	0.906389	1	a disintegrin-like and metallopeptidase (reprolysin type) with thrombospondin type 1 motif, 13	0.02	0.30925	0	0.0475
Adamts14	49.3244	9.48155	0.192228	0.371799	0.947563	a disintegrin-like and metallopeptidase (reprolysin type) with thrombospondin type 1 motif, 14	0.259	0.078	0.888	1.22275
Adamts15	89.3772	216.199	2.41895	0.0778422	0.546389	a disintegrin-like and metallopeptidase (reprolysin type) with thrombospondin type 1 motif, 15	5.4835	3.079	4.8245	1.74625
Adamts16	8.67959	3.84343	0.442812	0.742071	1	a disintegrin-like and metallopeptidase (reprolysin type) with thrombospondin type 1 motif, 16	0.115	0.09975	0	0.19625
Adamts17	114.343	176.646	1.54488	0.904872	1	a disintegrin-like and metallopeptidase (reprolysin type) with thrombospondin type 1 motif, 17	4.47225	2.94825	5.125	2.34325
Adamts18	6.04052	0.148198	0.024534	0.378134	0.950716	a disintegrin-like and metallopeptidase (reprolysin type) with thrombospondin type 1 motif, 18	0.005	0.54925	0.01425	0.14375
Adamts19	2.60348	10.5925	4.06859	0.434705	0.988296	a disintegrin-like and metallopeptidase (reprolysin type) with thrombospondin type 1 motif, 19	0.325	0.09	0.03775	0.06175
Adamts2	97.4594	210.24	2.15721	0.184642	0.771784	a disintegrin-like and metallopeptidase (reprolysin type) with thrombospondin type 1 motif, 2	3.4625	0.91175	0.51975	1.28275
Adamts20	200.842	164.185	0.817484	0.574739	1	a disintegrin-like and metallopeptidase (reprolysin type) with thrombospondin type 1 motif, 20	2.88175	2.89625	3.26125	2.76125
Adamts3	13.8859	17.2085	1.23928	0.859302	1	a disintegrin-like and metallopeptidase (reprolysin type) with thrombospondin type 1 motif, 3	0.3375	1.02575	1.57575	0.20325
Adamts4	307.905	307.341	0.998169	0.679031	1	a disintegrin-like and metallopeptidase (reprolysin type) with thrombospondin type 1 motif, 4	12.5165	3.40425	12.4637	10.494
Adamts5	1168.52	1201.95	1.02861	0.895441	1	a disintegrin-like and metallopeptidase (reprolysin type) with thrombospondin type 1 motif, 5 (aggrecanase-2)	22.5985	15.0482	19.2067	17.3425
Adamts6	1.18364	9.18432	7.75941	0.45901	1	a disintegrin-like and metallopeptidase (reprolysin type) with thrombospondin type 1 motif, 6	0.28875	0.511	0.3875	0.028
Adamts7	85.6434	184.423	2.15338	0.174982	0.761345	a disintegrin-like and metallopeptidase (reprolysin type) with thrombospondin type 1 motif, 7	5.31625	4.242	5.892	1.89225
Adamts8	12.1231	76.3361	6.29675	0.0156589	0.295368	a disintegrin-like and metallopeptidase (reprolysin type) with thrombospondin type 1 motif, 8	3.19925	2.523	0.019	0.386
Adamts9	11.5755	31.7207	2.74033	0.304822	0.899502	a disintegrin-like and metallopeptidase (reprolysin type) with thrombospondin type 1 motif, 9	0.802	1.62625	1.1695	0.22325
Adamtsl1	147.317	117.137	0.795135	0.564361	1	ADAMTS-like 1	2.236	2.35325	0.0065	2.2545
Adamtsl2	33.572	39.0491	1.16314	0.814237	1	ADAMTS-like 2	1.79925	0.703	0	1.19225
Adamtsl3	23.5239	29.543	1.25587	0.790594	1	ADAMTS-like 3	0.5845	1.37225	1.77475	0.3755
Adamtsl4	202.08	294.302	1.45637	0.542788	1	ADAMTS-like 4	11.505	6.4535	10.9612	6.30275
Adamtsl5	324.089	260.977	0.805263	0.660335	1	ADAMTS-like 5	11.0727	11.806	11.7105	10.8027
Adap1	363.531	182.995	0.503382	0.182867	0.768996	ArfGAP with dual PH domains 1	11.6133	20.4417	11.2637	17.977
Adap2	135.954	228.844	1.68325	0.5247	1	ArfGAP with dual PH domains 2	20.6573	12.221	5.255	9.825
Adar	339.444	316.072	0.931147	0.83622	1	adenosine deaminase, RNA-specific	7.843	13.4157	4.38	6.72325
Adarb1	92.0894	113.176	1.22898	0.569908	1	adenosine deaminase, RNA-specific, B1	2.576	1.20175	0.402	1.63225
Adarb2	0	0.399202	Inf	0.999709	1	adenosine deaminase, RNA-specific, B2	0.0085	0.13625	0.20475	0
Adat1	79.9226	25.9354	0.324506	0.0919968	0.587225	adenosine deaminase, tRNA-specific 1	1.24525	1.70475	0.09175	3.098
Adat2	54.3238	6.49027	0.119474	0.048681	0.454929	adenosine deaminase, tRNA-specific 2	0.6555	2.37475	0.429	4.36675
Adat3	17.3419	25.6609	1.4797	0.599893	1	adenosine deaminase, tRNA-specific 3	2.736	2.35475	0	1.42025
Adc	64.2766	41.4081	0.644217	0.807608	1	NA	3.223	11.2453	8.008	3.8275
Adck1	236.376	140.601	0.594819	0.406667	0.965339	aarF domain containing kinase 1	8.25725	9.548	14.5877	11.3963
Adck2	63.5014	221.496	3.48805	0.0128502	0.275808	aarF domain containing kinase 2	9.37725	10.0352	15.4032	2.06325
Adck3	220.004	174.397	0.792699	0.424657	0.977622	NA	6.5095	8.2225	5.4185	6.6915
Adck4	146.405	254.507	1.73837	0.143496	0.702789	NA	17.408	17.563	18.64	7.6275
Adck5	151.248	62.7546	0.414912	0.140407	0.696353	aarF domain containing kinase 5	4.61425	3.593	9.88875	9.11825
Adcy1	253.693	116.838	0.46055	0.214376	0.814087	adenylate cyclase 1	1.427	2.08725	1.67825	2.406
Adcy10	2.21072	1.28713	0.582222	0.914222	1	adenylate cyclase 10	0.03775	0.1265	0.132	0.04925
Adcy2	82.0772	69.454	0.846204	0.74583	1	adenylate cyclase 2	2.56425	3.32575	5.8055	2.29525
Adcy3	21.1034	86.4918	4.09848	0.0581152	0.48787	adenylate cyclase 3	2.78075	3.28	1.22025	0.515
Adcy4	5.63788	61.2784	10.8691	0.0100372	0.250379	adenylate cyclase 4	2.75125	2.708	0.453	0.192
Adcy5	46.6495	74.9776	1.60725	0.392192	0.956305	adenylate cyclase 5	2.1965	2.226	4.346	1.08275
Adcy6	112.678	87.227	0.774126	0.994529	1	adenylate cyclase 6	2.15575	2.514	0.618	2.1315
Adcy7	232.479	139.628	0.600605	0.448095	0.994226	adenylate cyclase 7	3.22925	1.41975	6.28125	4.5455
Adcy8	8.54891	47.4489	5.55028	0.0693151	0.520232	adenylate cyclase 8	1.40125	2.35975	1.95725	0.199
Adcy9	102.765	57.5786	0.560296	0.536714	1	adenylate cyclase 9	1.94075	2.163	4.717	2.65525
Adcyap1	142.963	269.694	1.88646	0.267893	0.869109	adenylate cyclase activating polypeptide 1	19.5175	94.1128	59.7507	7.83675
Adcyap1r1	25.4756	75.7969	2.97528	0.173479	0.759176	adenylate cyclase activating polypeptide 1 receptor 1	1.81225	2.33675	0.011	0.4745
Add1	2362.51	2712.63	1.1482	0.938621	1	adducin 1 (alpha)	101.901	104.159	97.7995	70.1753
[truncated: 20,610 more rows]
