# Supplementary material for: Pituitary hormones are specifically expressed in trigeminal sensory neurons and contribute to pain responses in the trigeminal system
Source: Sci Rep. 2021 Sep 8;11:17813. doi: 10.1038/s41598-021-97084-y (PMC8426369; doi:10.1038/s41598-021-97084-y)
Supplement: Supplementary file 5 — Supplementary Information 5. [file 41598_2021_97084_MOESM5_ESM.xlsx]

## Sheet: DEseq_all_TG_vs_DRGP_rpkm
id	TG; total read	DRG L3-L5; total read	FC (DRG/TG)	pval	padj	geneName	DRG L1-T10; RPKM	DRG L3-L5; RPKM	NG/JG; RPKM	TG; RPKM
0610008F07Rik	0	0	NA	NA	NA	NA	0	0	0	0
0610010B08Rik	0	0	NA	NA	NA	NA	0	0	0	0
100043387	0	0	NA	NA	NA	NA	0	0	0	0
1110032A04Rik	0	0	NA	NA	NA	NA	9.86425	0	0	0
1500002O10Rik	0	0	NA	NA	NA	NA	0	0	0	0
1500016L03Rik	0	0	NA	NA	NA	NA	0	0	0	0
1500017E21Rik	0	0	NA	NA	NA	NA	0.014	0	0	0
1600014K23Rik	0	0	NA	NA	NA	NA	0	0	0	0
1700003G13Rik	0	0	NA	NA	NA	NA	0	0	0	0
1700007E06Rik	0	0	NA	NA	NA	NA	0	0	1.0435	0
1700007K09Rik	0	0	NA	NA	NA	NA	0.05625	0	0	0
1700008A04Rik	0	0	NA	NA	NA	NA	0	0	0	0
1700008K24Rik	0	0	NA	NA	NA	RIKEN cDNA 1700008K24 gene	0.0805	0	0.02725	0
1700008P02Rik	0	0	NA	NA	NA	RIKEN cDNA 1700008P02 gene	0	0	0	0
1700010M22Rik	0	0	NA	NA	NA	NA	0	0	0	0
1700011A15Rik	0	0	NA	NA	NA	NA	0	0	0	0
1700011H14Rik	0	0	NA	NA	NA	NA	0.1215	0	0	0
1700012A03Rik	0	0	NA	NA	NA	RIKEN cDNA 1700012A03 gene	0	0	0	0
1700012B09Rik	0	0	NA	NA	NA	RIKEN cDNA 1700012B09 gene	0	0	0	0
1700012L04Rik	0	0	NA	NA	NA	NA	0	0	0	0
1700012P22Rik	0	0	NA	NA	NA	RIKEN cDNA 1700012P22 gene	0	0	0	0
1700013D24Rik	0	0	NA	NA	NA	RIKEN cDNA 1700013D24 gene	0.10475	0	0	0
1700013G24Rik	0	0	NA	NA	NA	RIKEN cDNA 1700013G24 gene	0	0	0	0
1700014N06Rik	0	0	NA	NA	NA	NA	0	0	0	0
1700016H13Rik	0	0	NA	NA	NA	RIKEN cDNA 1700016H13 gene	0.04025	0	0.5125	0
1700016L21Rik	0	0	NA	NA	NA	RIKEN cDNA 1700016L21 gene	0	0	0	0
1700016P04Rik	0	0	NA	NA	NA	RIKEN cDNA 1700016P04 gene	0	0	0	0
1700017D01Rik	0	0	NA	NA	NA	NA	0	0	0.2895	0
1700018A04Rik	0	0	NA	NA	NA	RIKEN cDNA 1700018A04 gene	0	0	0	0
1700018B08Rik	0	0	NA	NA	NA	RIKEN cDNA 1700018B08 gene	0	0	0	0
1700018B24Rik	0	0	NA	NA	NA	enhancer of rudimentary homolog pseudogene	0.01125	0	0	0
1700018C11Rik	0	0	NA	NA	NA	NA	0	0	0	0
1700018F24Rik	0	0	NA	NA	NA	RIKEN cDNA 1700018F24 gene	0	0	0	0
1700019E08Rik	0	0	NA	NA	NA	RIKEN cDNA 1700019E08 gene	0	0	0	0
1700019G24Rik	0	0	NA	NA	NA	RIKEN cDNA 1700019G24 gene	0	0	0	0
1700019M22Rik	0	0	NA	NA	NA	NFX-like protein	0	0	0	0
1700019N19Rik	0	0	NA	NA	NA	RIKEN cDNA 1700019N19 gene	0	0	0	0
1700020A23Rik	0	0	NA	NA	NA	RIKEN cDNA 1700020A23 gene	0.33125	0	0.845	0
1700020N01Rik	0	0	NA	NA	NA	RIKEN cDNA 1700020N01 gene	0	0	0	0
1700020N18Rik	0	0	NA	NA	NA	RIKEN cDNA 1700020N18 gene	0.60675	0	0	0
1700024P04Rik	0	0	NA	NA	NA	RIKEN cDNA 1700024P04 gene	0	0	0	0
1700025B11Rik	0	0	NA	NA	NA	RIKEN cDNA 1700025B11 gene	0	0	0	0
1700025F24Rik	0	0	NA	NA	NA	RIKEN cDNA 1700025F24 gene	0	0	0	0
1700025N23Rik	0	0	NA	NA	NA	RIKEN cDNA 1700025N23 gene	0.08425	0	0.0385	0
1700028B04Rik	0	0	NA	NA	NA	NADH dehydrogenase (ubiquinone) 1 beta subcomplex 8 pseudogene	0	0	0	0
1700028I16Rik	0	0	NA	NA	NA	RIKEN cDNA 1700028I16 gene	0	0	0	0
1700028M03Rik	0	0	NA	NA	NA	RIKEN cDNA 1700028M03 gene	0	0	0	0
1700029B22Rik	0	0	NA	NA	NA	RIKEN cDNA 1700029B22 gene	0	0	0	0
1700029J03Rik	0	0	NA	NA	NA	RIKEN cDNA 1700029J03 gene	0.03	0	0	0
1700029P11Rik	0	0	NA	NA	NA	RIKEN cDNA 1700029P11 gene	0	0	0	0
1700030L20Rik	0	0	NA	NA	NA	RIKEN cDNA 1700030L20 gene	0	0	0	0
1700031M16Rik	0	0	NA	NA	NA	RIKEN cDNA 1700031M16 gene	0	0	0.04175	0
1700034E13Rik	0	0	NA	NA	NA	RIKEN cDNA 1700034E13 gene	0	0	0	0
1700034O15Rik	0	0	NA	NA	NA	NA	0	0	0	0
1700036G14Rik	0	0	NA	NA	NA	RIKEN cDNA 1700036G14 gene	0	0	0	0
1700041C23Rik	0	0	NA	NA	NA	RIKEN cDNA 1700041C23 gene	0	0	0	0
1700041M19Rik	0	0	NA	NA	NA	RIKEN cDNA 1700041M19 gene	0.16875	0	0	0
1700042B14Rik	0	0	NA	NA	NA	NA	0.28875	0	0	0
1700042G07Rik	0	0	NA	NA	NA	RIKEN cDNA 1700042G07 gene	0	0	0	0
1700047I17Rik2	0	0	NA	NA	NA	NA	0	0	0	0
1700047L14Rik	0	0	NA	NA	NA	RIKEN cDNA 1700047L14 gene	0	0	0	0
1700049L16Rik	0	0	NA	NA	NA	hematological and neurological expressed 1-like pseudogene	0	0	0	0
1700052I22Rik	0	0	NA	NA	NA	RIKEN cDNA 1700052I22 gene	0	0	0	0
1700054K19Rik	0	0	NA	NA	NA	RIKEN cDNA 1700054K19 gene	0	0	0	0
1700054O13Rik	0	0	NA	NA	NA	NA	0	0	0	0
1700055C04Rik	0	0	NA	NA	NA	RIKEN cDNA 1700055C04 gene	0	0	0	0
1700060C20Rik	0	0	NA	NA	NA	RIKEN cDNA 1700060C20 gene	0.04025	0	0	0
1700061J05Rik	0	0	NA	NA	NA	NA	0.38225	0	0	0
1700063A18Rik	0	0	NA	NA	NA	RIKEN cDNA 1700063A18 gene	0.213	0	0	0
1700065I16Rik	0	0	NA	NA	NA	gasdermin pseudogene	0.09025	0	0	0
1700067P10Rik	0	0	NA	NA	NA	RIKEN cDNA 1700067P10 gene	0	0	0	0
1700069L16Rik	0	0	NA	NA	NA	RIKEN cDNA 1700069L16 gene	0.054	0	0	0
1700069P05Rik	0	0	NA	NA	NA	RIKEN cDNA 1700069P05 gene	0	0	0	0
1700071K01Rik	0	0	NA	NA	NA	RIKEN cDNA 1700071K01 gene	0	0	0	0
1700080E11Rik	0	0	NA	NA	NA	NA	0	0	0	0
1700080O16Rik	0	0	NA	NA	NA	RIKEN cDNA 1700080O16 gene	0.0525	0	0	0
1700081H04Rik	0	0	NA	NA	NA	RIKEN cDNA 1700081H04 gene	0	0	0	0
1700090G07Rik	0	0	NA	NA	NA	NA	0	0	0	0
1700092M07Rik	0	0	NA	NA	NA	RIKEN cDNA 1700092M07 gene	1.308	0	0	0
1700094J05Rik	0	0	NA	NA	NA	RIKEN cDNA 1700094J05 gene	0	0	0	0
1700095B10Rik	0	0	NA	NA	NA	RIKEN cDNA 1700095B10 gene	0.03625	0	0	0
1700096J18Rik	0	0	NA	NA	NA	RIKEN cDNA 1700096J18 gene	0	0	0	0
1700108J01Rik	0	0	NA	NA	NA	RIKEN cDNA 1700108J01 gene	0	0	0	0
1700110I01Rik	0	0	NA	NA	NA	RIKEN cDNA 1700110I01 gene	0	0	0	0
1700110M21Rik	0	0	NA	NA	NA	NA	0	0	0	0
1700125H20Rik	0	0	NA	NA	NA	RIKEN cDNA 1700125H20 gene	0.078	0	0	0
1700126H18Rik	0	0	NA	NA	NA	RIKEN cDNA 1700126H18 gene	0	0	0	0
1810007I06Rik	0	0	NA	NA	NA	NA	0	0	0	0
1810009J06Rik	0	0	NA	NA	NA	RIKEN cDNA 1810009J06 gene	0.08875	0	0	0
1810030J14Rik	0	0	NA	NA	NA	NA	0	0	0	0
1810065E05Rik	0	0	NA	NA	NA	RIKEN cDNA 1810065E05 gene	0	0	0	0
2010001M09Rik	0	0	NA	NA	NA	NA	0	0	0	0
2010003K15Rik	0	0	NA	NA	NA	NA	0	0	0	0
2010315B03Rik	0	0	NA	NA	NA	RIKEN cDNA 2010315B03 gene	0	0	0	0
2210019I11Rik	0	0	NA	NA	NA	NA	0	0	0	0
2210407C18Rik	0	0	NA	NA	NA	RIKEN cDNA 2210407C18 gene	0.08625	0	0.03225	0
2300003K06Rik	0	0	NA	NA	NA	RIKEN cDNA 2300003K06 gene	0	0	0	0
2310001K24Rik	0	0	NA	NA	NA	RIKEN cDNA 2310001K24 gene	0.16625	0	0	0
2310002L09Rik	0	0	NA	NA	NA	RIKEN cDNA 2310002L09 gene	0	0	0	0
2310002L13Rik	0	0	NA	NA	NA	NA	0	0	0	0
2310030A07Rik	0	0	NA	NA	NA	RIKEN cDNA 2310030A07 gene	0	0	0	0
2310033E01Rik	0	0	NA	NA	NA	NA	2.29275	0	1.739	0
2310034C09Rik	0	0	NA	NA	NA	RIKEN cDNA 2310034C09 gene	0	0	0	0
2310034O05Rik	0	0	NA	NA	NA	RIKEN cDNA 2310034O05 gene	0	0	0	0
2410007B07Rik	0	0	NA	NA	NA	NA	0	0	0	0
2410012M07Rik	0	0	NA	NA	NA	NA	0.042	0	0	0
2410017I17Rik	0	0	NA	NA	NA	RIKEN cDNA 2410017I17 gene	0.16325	0	0	0
2410088K16Rik	0	0	NA	NA	NA	NA	0	0	0	0
2410137M14Rik	0	0	NA	NA	NA	RIKEN cDNA 2410137M14 gene	0	0	0	0
2610028E06Rik	0	0	NA	NA	NA	RIKEN cDNA 2610028E06 gene	0.10775	0	0	0
2610318N02Rik	0	0	NA	NA	NA	RIKEN cDNA 2610318N02 gene	0.03	0	0	0
2610528J11Rik	0	0	NA	NA	NA	RIKEN cDNA 2610528J11 gene	0.20825	0	0	0
3110079O15Rik	0	0	NA	NA	NA	NA	0	0	0	0
3830417A13Rik	0	0	NA	NA	NA	RIKEN cDNA 3830417A13 gene	0	0	0	0
4921501E09Rik	0	0	NA	NA	NA	NA	0	0	0	0
4921509C19Rik	0	0	NA	NA	NA	RIKEN cDNA 4921509C19 gene	0	0	0	0
4921511C20Rik	0	0	NA	NA	NA	high density lipoprotein (HDL) binding protein pseudogene	0.119	0	0	0
4921511M17Rik	0	0	NA	NA	NA	NA	0	0	0	0
4921515J06Rik	0	0	NA	NA	NA	NA	0	0	0	0
4921524L21Rik	0	0	NA	NA	NA	RIKEN cDNA 4921524L21 gene	0.02575	0	0	0
4921530L21Rik	0	0	NA	NA	NA	NA	0	0	0	0
4930403L05Rik	0	0	NA	NA	NA	NA	0	0	0	0
4930404A10Rik	0	0	NA	NA	NA	NA	0.13525	0	0	0
4930404H21Rik	0	0	NA	NA	NA	NA	3.057	0	0	0
4930408F14Rik	0	0	NA	NA	NA	NA	0	0	0	0
4930412B13Rik	0	0	NA	NA	NA	RIKEN cDNA 4930412B13 gene	0	0	0	0
4930429F11Rik	0	0	NA	NA	NA	RIKEN cDNA 4930429F11 gene	0	0	0	0
4930430J02Rik	0	0	NA	NA	NA	RIKEN cDNA 4930430J02 gene	0	0	0	0
4930440C22Rik	0	0	NA	NA	NA	RIKEN cDNA 4930440C22 gene	0	0	0	0
4930441J16Rik	0	0	NA	NA	NA	RIKEN cDNA 4930441J16 gene	0	0	0	0
4930442J19Rik	0	0	NA	NA	NA	RIKEN cDNA 4930442J19 gene	0	0	0	0
4930442L01Rik	0	0	NA	NA	NA	RIKEN cDNA 4930442L01 gene	0	0	0	0
4930448I06Rik	0	0	NA	NA	NA	RIKEN cDNA 4930448I06 gene	0	0	0	0
4930448I18Rik	0	0	NA	NA	NA	RIKEN cDNA 4930448I18 gene	0	0	0	0
4930448K20Rik	0	0	NA	NA	NA	glyceraldehyde-3-phosphate dehydrogenase pseudogene	0	0	0	0
4930449I24Rik	0	0	NA	NA	NA	RIKEN cDNA 4930449I24 gene	0	0	0	0
4930451I11Rik	0	0	NA	NA	NA	RIKEN cDNA 4930451I11 gene	0.47875	0	0	0
4930455F16Rik	0	0	NA	NA	NA	RIKEN cDNA 4930455F16 gene	0	0	0	0
4930461G14Rik	0	0	NA	NA	NA	RIKEN cDNA 4930461G14 gene	0	0	0	0
4930470P17Rik	0	0	NA	NA	NA	RIKEN cDNA 4930470P17 gene	0	0	0	0
4930474N05Rik	0	0	NA	NA	NA	RIKEN cDNA 4930474N05 gene	0	0	0	0
4930480E11Rik	0	0	NA	NA	NA	RIKEN cDNA 4930480E11 gene	0	0	0	0
4930486F22Rik	0	0	NA	NA	NA	RIKEN cDNA 4930486F22 gene	0.0725	0	0	0
4930503H13Rik	0	0	NA	NA	NA	gem (nuclear organelle) associated protein 8 pseudogene	0	0	0	0
4930503O07Rik	0	0	NA	NA	NA	RIKEN cDNA 4930503O07 gene	0	0	0	0
4930511I11Rik	0	0	NA	NA	NA	NA	0.38225	0	0	0
4930515B02Rik	0	0	NA	NA	NA	RIKEN cDNA 4930515B02 gene	0	0	0	0
4930515L03Rik	0	0	NA	NA	NA	RIKEN cDNA 4930515L03 gene	0	0	0	0
4930519F24Rik	0	0	NA	NA	NA	RIKEN cDNA 4930519F24 gene	0	0	0	0
4930521A18Rik	0	0	NA	NA	NA	NA	0	0	0	0
4930522O17Rik	0	0	NA	NA	NA	RIKEN cDNA 4930522O17 gene	0	0	0	0
4930524E20Rik	0	0	NA	NA	NA	NA	0	0	0	0
4930524O08Rik	0	0	NA	NA	NA	RIKEN cDNA 4930524O08 gene	0.105	0	0	0
4930526D03Rik	0	0	NA	NA	NA	NA	0	0	0	0
4930526I15Rik	0	0	NA	NA	NA	RIKEN cDNA 4930526I15 gene	0	0	0	0
4930529K09Rik	0	0	NA	NA	NA	RIKEN cDNA 4930529K09 gene	0	0	0	0
4930533P14Rik	0	0	NA	NA	NA	RIKEN cDNA 4930533P14 gene	0	0	0	0
4930540M03Rik	0	0	NA	NA	NA	RIKEN cDNA 4930540M03 gene	0	0	0	0
4930542N07Rik	0	0	NA	NA	NA	NA	0	0	0	0
4930544D05Rik	0	0	NA	NA	NA	RIKEN cDNA 4930544D05 gene	0.17125	0	0	0
4930544G11Rik	0	0	NA	NA	NA	RIKEN cDNA 4930544G11 gene	0.0265	0	0	0
4930547C10Rik	0	0	NA	NA	NA	NA	0	0	0.46225	0
4930547E08Rik	0	0	NA	NA	NA	RIKEN cDNA 4930547E08 gene	0	0	0	0
4930548K13Rik	0	0	NA	NA	NA	RIKEN cDNA 4930548K13 gene	0	0	0.555	0
4930556C24Rik	0	0	NA	NA	NA	RIKEN cDNA 4930556C24 gene	0.042	0	0	0
4930558C23Rik	0	0	NA	NA	NA	RIKEN cDNA 4930558C23 gene	0	0	0	0
4930558J18Rik	0	0	NA	NA	NA	RIKEN cDNA 4930558J18 gene	0	0	0.0505	0
4930567H12Rik	0	0	NA	NA	NA	RIKEN cDNA 4930567H12 gene	0	0	0	0
4930579C15Rik	0	0	NA	NA	NA	NA	0.476	0	32.6938	0
4930584F24Rik	0	0	NA	NA	NA	RIKEN cDNA 4930584F24 gene	0	0	0	0
4930590L20Rik	0	0	NA	NA	NA	RIKEN cDNA 4930590L20 gene	0	0	0	0
4930593C16Rik	0	0	NA	NA	NA	RIKEN cDNA 4930593C16 gene	0	0	0	0
4930595M18Rik	0	0	NA	NA	NA	RIKEN cDNA 4930595M18 gene	0	0	0	0
4930596D02Rik	0	0	NA	NA	NA	RIKEN cDNA 4930596D02 gene	0	0	0	0
4930598F16Rik	0	0	NA	NA	NA	RIKEN cDNA 4930598F16 gene	0	0	0	0
4931408C20Rik	0	0	NA	NA	NA	RIKEN cDNA 4931408C20 gene	0.0275	0	0	0
4931417E11Rik	0	0	NA	NA	NA	RIKEN cDNA 4931417E11 gene	0.03475	0	0	0
4931419H13Rik	0	0	NA	NA	NA	RIKEN cDNA 4931419H13 gene	0.039	0	0	0
4931420L22Rik	0	0	NA	NA	NA	RIKEN cDNA 4931420L22 gene	0	0	0	0
4931428L18Rik	0	0	NA	NA	NA	RIKEN cDNA 4931428L18 gene	0	0	0	0
4932414J04Rik	0	0	NA	NA	NA	RIKEN cDNA 4932414J04 gene	0	0	0	0
4932415M13Rik	0	0	NA	NA	NA	RIKEN cDNA 4932415M13 gene	0	0	0	0
4933400C23	0	0	NA	NA	NA	NA	0	0	0	0
4933402E13Rik	0	0	NA	NA	NA	RIKEN cDNA 4933402E13 gene	0.01875	0	0	0
4933402P03Rik	0	0	NA	NA	NA	NA	0	0	0	0
4933405O20Rik	0	0	NA	NA	NA	RIKEN cDNA 4933405O20 gene	0	0	0	0
4933406D12Rik	0	0	NA	NA	NA	RIKEN cDNA 4933406D12 gene	0	0	0	0
4933406F09Rik	0	0	NA	NA	NA	RIKEN cDNA 4933406F09 gene	0	0	0	0
4933406J08Rik	0	0	NA	NA	NA	NA	0	0	0	0
4933409K07Rik	0	0	NA	NA	NA	RIKEN cDNA 4933409K07 gene	0	0	0	0
4933416E03Rik	0	0	NA	NA	NA	RIKEN cDNA 4933416E03 gene	0.101	0	0	0
4933417A18Rik	0	0	NA	NA	NA	RIKEN cDNA 4933417A18 gene	0	0	0	0
4933417E11Rik	0	0	NA	NA	NA	RIKEN cDNA 4933417E11 gene	0.6625	0	0	0
4933425O20Rik	0	0	NA	NA	NA	NA	0	0	0	0
4933428C19Rik	0	0	NA	NA	NA	RIKEN cDNA 4933428C19 gene	0	0	0	0
5033403H07Rik	0	0	NA	NA	NA	RIKEN cDNA 5033403H07 gene	0	0	0	0
5033404E19Rik	0	0	NA	NA	NA	NSA2 ribosome biogenesis homolog pseudogene	0.53825	0	0	0
5330439B14Rik	0	0	NA	NA	NA	RIKEN cDNA 5330439B14 gene	0	0	0	0
5430402E10Rik	0	0	NA	NA	NA	RIKEN cDNA 5430402E10 gene	0	0	0	0
5430434I15Rik	0	0	NA	NA	NA	RIKEN cDNA 5430434I15 gene	0.03025	0	0	0
6430411K18Rik	0	0	NA	NA	NA	RIKEN cDNA 6430411K18 gen	0	0	0	0
6430706D22Rik	0	0	NA	NA	NA	RIKEN cDNA 6430706D22 gene	0	0	0	0
8030411F24Rik	0	0	NA	NA	NA	NA	0.31625	0	0	0
8430436N08Rik	0	0	NA	NA	NA	RIKEN cDNA 8430436N08 gene	0	0	0	0
8430437L04Rik	0	0	NA	NA	NA	RIKEN cDNA 8430437L04 gene	0	0	0	0
9030619P08Rik	0	0	NA	NA	NA	lymphocyte antigen 6 complex pseudogene	0.13325	0	0	0
9130015L21Rik	0	0	NA	NA	NA	RIKEN cDNA 9130015L21 gene	0	0	0	0
9130209A04Rik	0	0	NA	NA	NA	RIKEN cDNA 9130209A04 gene	0	0	0	0
9130409I23Rik	0	0	NA	NA	NA	RIKEN cDNA 9130409I23 gene	0	0	0	0
9530008L14Rik	0	0	NA	NA	NA	NA	10.621	0	0	0
9630028H03Rik	0	0	NA	NA	NA	RIKEN cDNA 9630028H03 gene	0	0	0	0
9930021D14Rik	0	0	NA	NA	NA	NA	0	0	0	0
A430107P09Rik	0	0	NA	NA	NA	NA	0	0	0	0
A630073D07Rik	0	0	NA	NA	NA	RIKEN cDNA A630073D07 gene	0	0	0	0
A630095N17Rik	0	0	NA	NA	NA	RIKEN cDNA A630095N17 gene	0	0	0	0
A730008H23Rik	0	0	NA	NA	NA	RIKEN cDNA A730008H23 gene	0	0	0	0
A730090H04Rik	0	0	NA	NA	NA	NA	0.1375	0	0	0
A930003A15Rik	0	0	NA	NA	NA	RIKEN cDNA A930003A15 gene	0.034	0	0	0
A930003O13Rik	0	0	NA	NA	NA	RIKEN cDNA A930003O13 gene	0.1975	0	0	0
AA545190	0	0	NA	NA	NA	EST AA545190	0	0	0	0
Aadat	0	0	NA	NA	NA	aminoadipate aminotransferase	0.57975	0	0.01575	0
Abhd12b	0	0	NA	NA	NA	abhydrolase domain containing 12B	0	0	0.06375	0
Abhd16b	0	0	NA	NA	NA	abhydrolase domain containing 16B	0.12675	0	0	0
Abpd	0	0	NA	NA	NA	NA	0	0	0	0
Abpe	0	0	NA	NA	NA	NA	0	0	0	0
Abpz	0	0	NA	NA	NA	NA	0	0	0	0
Acot5	0	0	NA	NA	NA	acyl-CoA thioesterase 5	0	0	0	0
Actl7b	0	0	NA	NA	NA	actin-like 7b	0.01675	0	0	0
Actl9	0	0	NA	NA	NA	actin-like 9	0	0	0	0
Actrt1	0	0	NA	NA	NA	actin-related protein T1	0	0	0	0
Actrt2	0	0	NA	NA	NA	actin-related protein T2	0.0265	0	0	0
Adam26a	0	0	NA	NA	NA	a disintegrin and metallopeptidase domain 26A (testase 3)	0	0	0	0
Adam26b	0	0	NA	NA	NA	a disintegrin and metallopeptidase domain 26B	0	0	0.029	0
Adam30	0	0	NA	NA	NA	a disintegrin and metallopeptidase domain 30	0	0	0	0
Adam39	0	0	NA	NA	NA	a disintegrin and metallopeptidase domain 39	0.047	0	0	0
Adam6a	0	0	NA	NA	NA	a disintegrin and metallopeptidase domain 6A	0	0	0	0
Adh4	0	0	NA	NA	NA	alcohol dehydrogenase 4 (class II), pi polypeptide	0.1845	0	0	0
Adh6-ps1	0	0	NA	NA	NA	alcohol dehydrogenase 6 (class V), pseudogene 1	0.05475	0	0	0
Adig	0	0	NA	NA	NA	adipogenin	0	0	0	0
AF067063	0	0	NA	NA	NA	cDNA sequence AF067063	0	0	0	0
AI507597	0	0	NA	NA	NA	expressed sequence AI507597	0	0	0	0
Aicda	0	0	NA	NA	NA	activation-induced cytidine deaminase	0	0	0	0
Aida	0	0	NA	NA	NA	axin interactor, dorsalization associated	0	0	0	0
Aipl1	0	0	NA	NA	NA	aryl hydrocarbon receptor-interacting protein-like 1	0	0	0	0
Akap4	0	0	NA	NA	NA	A kinase (PRKA) anchor protein 4	0	0	0	0
Akr1b3	0	0	NA	NA	NA	aldo-keto reductase family 1, member B3 (aldose reductase)	0.0145	0	0.0365	0
Akr1c18	0	0	NA	NA	NA	aldo-keto reductase family 1, member C18	0	0	0	0
Amd1	0	0	NA	NA	NA	S-adenosylmethionine decarboxylase 1	0	0	0	0
Amd2	0	0	NA	NA	NA	S-adenosylmethionine decarboxylase 2	0	0	0	0
Amtn	0	0	NA	NA	NA	amelotin	0	0	0	0
Amy2a2	0	0	NA	NA	NA	amylase 2a2	0	0	0	0
Amy2a3	0	0	NA	NA	NA	amylase 2a3	0	0	0	0
Amy2a4	0	0	NA	NA	NA	amylase 2a4	0	0	0	0
Amy2a5	0	0	NA	NA	NA	amylase 2a5	0	0	0	0
Ang2	0	0	NA	NA	NA	angiogenin, ribonuclease A family, member 2	0	0	0	0
Ang3	0	0	NA	NA	NA	angiogenin, ribonuclease A family, member 3	0	0	0	0
Ang5	0	0	NA	NA	NA	angiogenin, ribonuclease A family, member 5	0	0	0	0
Ankrd7	0	0	NA	NA	NA	ankyrin repeat domain 7	0	0	0	0
Anks4b	0	0	NA	NA	NA	ankyrin repeat and sterile alpha motif domain containing 4B	0	0	0	0
Anxa10	0	0	NA	NA	NA	annexin A10	0	0	0	0
Anxa13	0	0	NA	NA	NA	annexin A13	0	0	0	0
Apbh	0	0	NA	NA	NA	NA	0	0	0	0
Apcs	0	0	NA	NA	NA	serum amyloid P-component	0	0	0	0
Apeg3	0	0	NA	NA	NA	NA	0	0	0	0
Apoa4	0	0	NA	NA	NA	apolipoprotein A-IV	0	0	0	0
Apoc3	0	0	NA	NA	NA	apolipoprotein C-III	0.051	0	0	0
Apol7b	0	0	NA	NA	NA	apolipoprotein L 7b	0.017	0	0	0
Apol7e	0	0	NA	NA	NA	apolipoprotein L 7e	0	0	0	0
Apoo-ps	0	0	NA	NA	NA	apolipoprotein O, pseudogene	0	0	0	0
Aqp12	0	0	NA	NA	NA	aquaporin 12	0.37975	0	0.68675	0
Aqp5	0	0	NA	NA	NA	aquaporin 5	0.12575	0	0	0
Aqp6	0	0	NA	NA	NA	aquaporin 6	0.148	0	0	0
Aqp8	0	0	NA	NA	NA	aquaporin 8	0.2305	0	0	0
Arhgef38	0	0	NA	NA	NA	Rho guanine nucleotide exchange factor (GEF) 38	0.06	0	0	0
Arl14	0	0	NA	NA	NA	ADP-ribosylation factor-like 14	0	0	0	0
Arl9	0	0	NA	NA	NA	ADP-ribosylation factor-like 9	0.52075	0	0	0
Asb17	0	0	NA	NA	NA	ankyrin repeat and SOCS box-containing 17	0	0	0	0
Atoh7	0	0	NA	NA	NA	atonal bHLH transcription factor 7	0	0	0.05725	0
Atp6v0c-ps2	0	0	NA	NA	NA	ATPase, H+ transporting, lysosomal V0 subunit C, pseudogene 2	0	0	0	0
Atp6v1e2	0	0	NA	NA	NA	ATPase, H+ transporting, lysosomal V1 subunit E2	0	0	0	0
AU018829	0	0	NA	NA	NA	NA	0	0	0	0
AU023871	0	0	NA	NA	NA	NA	0.38225	0	0	0
AV320801	0	0	NA	NA	NA	expressed sequence AV320801	0	0	0	0
AY026312	0	0	NA	NA	NA	NA	0	0	0	0
AY761184	0	0	NA	NA	NA	NA	0	0	0	0
AY761185	0	0	NA	NA	NA	cDNA sequence AY761185	0	0	0	0
Aym1	0	0	NA	NA	NA	activator of yeast meiotic promoters 1	0	0	0	0
B020004J07Rik	0	0	NA	NA	NA	RIKEN cDNA B020004J07 gene	0	0	0	0
B020031M17Rik	0	0	NA	NA	NA	RIKEN cDNA B020031M17 gene	0	0	0	0
B230209K01Rik	0	0	NA	NA	NA	NA	0	0	0	0
Banf2	0	0	NA	NA	NA	barrier to autointegration factor 2	0	0	0	0
BC039966	0	0	NA	NA	NA	cDNA sequence BC039966	0	0	0	0
BC048502	0	0	NA	NA	NA	NA	0	0	0	0
BC048679	0	0	NA	NA	NA	cDNA sequence BC048679	0.16475	0	0	0
BC049730	0	0	NA	NA	NA	NA	0	0	0	0
BC061212	0	0	NA	NA	NA	cDNA sequence BC061212	0	0	0	0
BC061237	0	0	NA	NA	NA	cDNA sequence BC061237	0	0	0	0
BC085271	0	0	NA	NA	NA	protein phosphatase 2A inhibitor-2 I-2PP2A-related	0	0	0	0
BC089597	0	0	NA	NA	NA	NA	0	0	0	0
BC090627	0	0	NA	NA	NA	NA	0	0	0	0
BC096441	0	0	NA	NA	NA	NA	0	0	0	0
Bc1	0	0	NA	NA	NA	brain cytoplasmic RNA 1	0	0	0	0
BC100530	0	0	NA	NA	NA	NA	0	0	0	0
BC147527	0	0	NA	NA	NA	cDNA sequence BC147527	0	0	0	0
Bcl2l10	0	0	NA	NA	NA	Bcl2-like 10	0	0	0	0
Bglap	0	0	NA	NA	NA	bone gamma carboxyglutamate protein	0	0	0	0
Bglap2	0	0	NA	NA	NA	bone gamma-carboxyglutamate protein 2	0	0	0	0
Bhmt2	0	0	NA	NA	NA	betaine-homocysteine methyltransferase 2	0	0	0	0
Bmp10	0	0	NA	NA	NA	bone morphogenetic protein 10	0.029	0	0	0
Bpifb9a	0	0	NA	NA	NA	BPI fold containing family B, member 9A	0	0	0	0
Bpifc	0	0	NA	NA	NA	BPI fold containing family C	0.01625	0	0	0
Brox	0	0	NA	NA	NA	BRO1 domain and CAAX motif containing	0	0	0	0
Bsph1	0	0	NA	NA	NA	binder of sperm protein homolog 1	0	0	0	0
Bsx	0	0	NA	NA	NA	brain specific homeobox	0	0	0	0
Btg3	0	0	NA	NA	NA	BTG anti-proliferation factor 3	0	0	0	0
C030007H22Rik	0	0	NA	NA	NA	RIKEN cDNA C030007H22 gene	0.06425	0	0	0
C1qtnf5	0	0	NA	NA	NA	C1q and tumor necrosis factor related protein 5	0	0	0	0
C2cd4a	0	0	NA	NA	NA	C2 calcium-dependent domain containing 4A	0.113	0	0.02575	0
C630028M04Rik	0	0	NA	NA	NA	RIKEN cDNA C630028M04 gene	0.014	0	0	0
C730027H18Rik	0	0	NA	NA	NA	RIKEN cDNA C730027H18 gene	0	0	0	0
Cabp2	0	0	NA	NA	NA	calcium binding protein 2	0.14725	0	0	0
Cacng6	0	0	NA	NA	NA	calcium channel, voltage-dependent, gamma subunit 6	0	0	0	0
Calcoco2	0	0	NA	NA	NA	calcium binding and coiled-coil domain 2	0	0	0	0
Calhm1	0	0	NA	NA	NA	calcium homeostasis modulator 1	0	0	0	0
Calm4	0	0	NA	NA	NA	calmodulin 4	0	0	0	0
Calm5	0	0	NA	NA	NA	calmodulin 5	0	0	0	0
Calml3	0	0	NA	NA	NA	calmodulin-like 3	0	0	0.12175	0
Capn13	0	0	NA	NA	NA	calpain 13	0.0145	0	0	0
Ccdc11	0	0	NA	NA	NA	NA	0.19625	0	0	0
Ccdc113	0	0	NA	NA	NA	coiled-coil domain containing 113	0.79675	0	0	0
Ccdc42b	0	0	NA	NA	NA	NA	0.08225	0	0	0
Ccdc70	0	0	NA	NA	NA	coiled-coil domain containing 70	0	0	0	0
Ccdc82	0	0	NA	NA	NA	coiled-coil domain containing 82	0	0	0	0
Ccdc85c	0	0	NA	NA	NA	coiled-coil domain containing 85C	0.0985	0	0.04475	0
Ccl19	0	0	NA	NA	NA	chemokine (C-C motif) ligand 19	0	0	0	0
Ccl20	0	0	NA	NA	NA	chemokine (C-C motif) ligand 20	0	0	0	0
Ccl21a	0	0	NA	NA	NA	chemokine (C-C motif) ligand 21A (serine)	0	0	0	0
Ccl21b	0	0	NA	NA	NA	chemokine (C-C motif) ligand 21B (leucine)	0	0	0	0
Ccl21c	0	0	NA	NA	NA	chemokine (C-C motif) ligand 21C (leucine)	0	0	0	0
Ccl26	0	0	NA	NA	NA	chemokine (C-C motif) ligand 26	0	0	0	0
Ccl27b	0	0	NA	NA	NA	chemokine (C-C motif) ligand 27b	0	0	0	0
Ccl28	0	0	NA	NA	NA	chemokine (C-C motif) ligand 28	0	0	0	0
Ccnb1ip1	0	0	NA	NA	NA	cyclin B1 interacting protein 1	0	0	0	0
Ccr6	0	0	NA	NA	NA	chemokine (C-C motif) receptor 6	0.10975	0	0	0
Cd200r2	0	0	NA	NA	NA	Cd200 receptor 2	0	0	0	0
Cd70	0	0	NA	NA	NA	CD70 antigen	0.04525	0	0	0
Cdca5	0	0	NA	NA	NA	cell division cycle associated 5	0.16675	0	0	0
Cdh17	0	0	NA	NA	NA	cadherin 17	0.06875	0	0.05725	0
Cdhr3	0	0	NA	NA	NA	cadherin-related family member 3	0.09	0	0.0095	0
Cdx4	0	0	NA	NA	NA	caudal type homeobox 4	0	0	0	0
Ceacam-ps1	0	0	NA	NA	NA	carcinoembryonic antigen-related cell adhesion molecule pseudogene 1	0	0	0	0
Ceacam15	0	0	NA	NA	NA	carcinoembryonic antigen-related cell adhesion molecule 15	0	0	0	0
Cebpe	0	0	NA	NA	NA	CCAAT/enhancer binding protein (C/EBP), epsilon	0.213	0	0	0
Ces1b	0	0	NA	NA	NA	carboxylesterase 1B	0.024	0	0	0
Ces2d-ps	0	0	NA	NA	NA	carboxylesterase 2D, pseudogene	0	0	0	0
Ces3a	0	0	NA	NA	NA	carboxylesterase 3A	0.0185	0	0	0
Cetn1	0	0	NA	NA	NA	centrin 1	0	0	0	0
Cga	0	0	NA	NA	NA	glycoprotein hormones, alpha subunit	0.165	0	0	0
Chrm5	0	0	NA	NA	NA	cholinergic receptor, muscarinic 5	0.175	0	0	0
Chrna10	0	0	NA	NA	NA	cholinergic receptor, nicotinic, alpha polypeptide 10	0	0	0	0
Chrna5	0	0	NA	NA	NA	cholinergic receptor, nicotinic, alpha polypeptide 5	0	0	0	0
Ckmt2	0	0	NA	NA	NA	creatine kinase, mitochondrial 2	0	0	0	0
Cldn17	0	0	NA	NA	NA	claudin 17	0	0	0	0
Cldn18	0	0	NA	NA	NA	claudin 18	0.01225	0	0	0
Cldn24	0	0	NA	NA	NA	claudin 24	0	0	0	0
Clec2e	0	0	NA	NA	NA	C-type lectin domain family 2, member e	0	0	0	0
Clec3a	0	0	NA	NA	NA	C-type lectin domain family 3, member a	0	0	0	0
Clec4b2	0	0	NA	NA	NA	C-type lectin domain family 4, member b2	0	0	0	0
Cma2	0	0	NA	NA	NA	chymase 2, mast cell	0	0	0	0
Cmtm1	0	0	NA	NA	NA	CKLF-like MARVEL transmembrane domain containing 1	0	0	0	0
Cmtm2a	0	0	NA	NA	NA	CKLF-like MARVEL transmembrane domain containing 2A	0	0	0	0
Cnfn	0	0	NA	NA	NA	cornifelin	0.11	0	0	0
Colec11	0	0	NA	NA	NA	collectin sub-family member 11	0.45925	0	0	0
Cphx	0	0	NA	NA	NA	NA	0	0	0	0
Cpt1b	0	0	NA	NA	NA	carnitine palmitoyltransferase 1b, muscle	0.03225	0	0	0
Crisp2	0	0	NA	NA	NA	cysteine-rich secretory protein 2	0	0	0	0
Crisp4	0	0	NA	NA	NA	cysteine-rich secretory protein 4	0	0	0	0
Crtam	0	0	NA	NA	NA	cytotoxic and regulatory T cell molecule	0.1765	0	0	0
Cryba1	0	0	NA	NA	NA	crystallin, beta A1	0	0	0	0
Cryga	0	0	NA	NA	NA	crystallin, gamma A	0	0	0	0
Crygb	0	0	NA	NA	NA	crystallin, gamma B	0	0	0	0
Crygc	0	0	NA	NA	NA	crystallin, gamma C	0	0	0	0
Crygd	0	0	NA	NA	NA	crystallin, gamma D	0.06	0	0	0
Crygf	0	0	NA	NA	NA	crystallin, gamma F	0	0	0	0
Csn3	0	0	NA	NA	NA	casein kappa	0	0	0	0
Csnka2ip	0	0	NA	NA	NA	casein kinase 2, alpha prime interacting protein	0	0	0	0
Csprs	0	0	NA	NA	NA	component of Sp100-rs	0	0	0	0
Cst10	0	0	NA	NA	NA	cystatin 10 (chondrocytes)	0.04825	0	0	0
Cst11	0	0	NA	NA	NA	cystatin 11	0	0	0	0
Cst13	0	0	NA	NA	NA	cystatin 13	0	0	0	0
Cst9	0	0	NA	NA	NA	cystatin 9	0.0555	0	0	0
Ctag2	0	0	NA	NA	NA	cancer/testis antigen 2	0	0	0	0
Ctsj	0	0	NA	NA	NA	cathepsin J	0.03	0	0	0
Ctsll3	0	0	NA	NA	NA	cathepsin L-like 3	0	0	0	0
Ctsm	0	0	NA	NA	NA	cathepsin M	0	0	0	0
Ctsq	0	0	NA	NA	NA	cathepsin Q	0	0	0	0
Cyp11b2	0	0	NA	NA	NA	cytochrome P450, family 11, subfamily b, polypeptide 2	0.3975	0	0	0
Cyp1a2	0	0	NA	NA	NA	cytochrome P450, family 1, subfamily a, polypeptide 2	0.04025	0	0	0
Cyp2a4	0	0	NA	NA	NA	cytochrome P450, family 2, subfamily a, polypeptide 4	0.02225	0	0	0
Cyp2a5	0	0	NA	NA	NA	cytochrome P450, family 2, subfamily a, polypeptide 5	0	0	0	0
Cyp2c55	0	0	NA	NA	NA	cytochrome P450, family 2, subfamily c, polypeptide 55	0.0765	0	0	0
Cyp2c67	0	0	NA	NA	NA	cytochrome P450, family 2, subfamily c, polypeptide 67	0	0	0	0
Cyp2c68	0	0	NA	NA	NA	cytochrome P450, family 2, subfamily c, polypeptide 68	0	0	0	0
Cyp2c69	0	0	NA	NA	NA	cytochrome P450, family 2, subfamily c, polypeptide 69	0	0	0	0
Cyp2c70	0	0	NA	NA	NA	cytochrome P450, family 2, subfamily c, polypeptide 70	0	0	0	0
Cyp2d37-ps	0	0	NA	NA	NA	cytochrome P450, family 2, subfamily d, polypeptide 37, pseudogene	0	0	0	0
Cyp3a41b	0	0	NA	NA	NA	cytochrome P450, family 3, subfamily a, polypeptide 41B	0	0	0	0
Cyp4a12a	0	0	NA	NA	NA	cytochrome P450, family 4, subfamily a, polypeptide 12a	0	0	0	0
Cyp4a30b-ps	0	0	NA	NA	NA	NA	0	0	0	0
Cypt1	0	0	NA	NA	NA	cysteine-rich perinuclear theca 1	0	0	0	0
Cypt10	0	0	NA	NA	NA	NA	0	0	0	0
Cypt12	0	0	NA	NA	NA	cysteine-rich perinuclear theca 12	0	0	0	0
Cypt2-ps	0	0	NA	NA	NA	NA	1.1465	0	0	0
Cypt3	0	0	NA	NA	NA	cysteine-rich perinuclear theca 3	0.05725	0	0	0
Cypt4	0	0	NA	NA	NA	cysteine-rich perinuclear theca 4	0	0	0	0
Cypt7	0	0	NA	NA	NA	NA	0	0	0	0
Cypt8	0	0	NA	NA	NA	NA	0	0	0	0
Cypt9	0	0	NA	NA	NA	NA	0	0	0	0
D14Ertd449e	0	0	NA	NA	NA	NA	0	0	0	0
D430050G20	0	0	NA	NA	NA	NA	3.82125	0	0	0
D530049I02Rik	0	0	NA	NA	NA	RIKEN cDNA D530049I02 gene	0	0	0	0
D5Ertd577e	0	0	NA	NA	NA	DNA segment, Chr 5, ERATO Doi 577, expressed	0	0	0	0
D6Ertd474e	0	0	NA	NA	NA	DNA segment, Chr 6, ERATO Doi 474, expressed	0.01375	0	0.22625	0
D730001G18Rik	0	0	NA	NA	NA	NA	0	0	0	0
Dcpp1	0	0	NA	NA	NA	demilune cell and parotid protein 1	0	0	0	0
Dcpp3	0	0	NA	NA	NA	demilune cell and parotid protein 3	0.03875	0	0.46325	0
Ddx3y	0	0	NA	NA	NA	DEAD (Asp-Glu-Ala-Asp) box polypeptide 3, Y-linked	0	0	0	0
Defa-ps1	0	0	NA	NA	NA	defensin, alpha, pseudogene 1	0	0	0	0
Defa-ps12	0	0	NA	NA	NA	defensin, alpha, pseudogene 12	0.22475	0	0	0
Defa-ps13	0	0	NA	NA	NA	defensin, alpha, pseudogene 13	0	0	0	0
Defa-rs1	0	0	NA	NA	NA	NA	0	0	0	0
Defa-rs7	0	0	NA	NA	NA	NA	0	0	0	0
Defa17	0	0	NA	NA	NA	defensin, alpha, 17	0	0	0	0
Defa20	0	0	NA	NA	NA	defensin, alpha, 20	0	0	0	0
Defa21	0	0	NA	NA	NA	defensin, alpha, 21	0	0	0	0
Defa22	0	0	NA	NA	NA	defensin, alpha, 22	0	0	0	0
Defa23	0	0	NA	NA	NA	defensin, alpha, 23	0	0	0	0
Defa24	0	0	NA	NA	NA	defensin, alpha, 24	0	0	0	0
Defa25	0	0	NA	NA	NA	defensin, alpha, 25	0	0	0	0
Defa26	0	0	NA	NA	NA	defensin, alpha, 26	0	0	0	0
Defa3	0	0	NA	NA	NA	defensin, alpha, 3	0	0	0	0
Defa4	0	0	NA	NA	NA	defensin, alpha, 4	0	0	0	0
Defa5	0	0	NA	NA	NA	defensin, alpha, 5	0	0	0	0
Defa6	0	0	NA	NA	NA	defensin, alpha, 6	0	0	0	0
Defb10	0	0	NA	NA	NA	defensin beta 10	0	0	0	0
Defb12	0	0	NA	NA	NA	defensin beta 12	0	0	0	0
Defb13	0	0	NA	NA	NA	defensin beta 13	0	0	0	0
Defb14	0	0	NA	NA	NA	defensin beta 14	0	0	0	0
Defb15	0	0	NA	NA	NA	defensin beta 15	0	0	0	0
Defb18	0	0	NA	NA	NA	defensin beta 18	0	0	0	0
Defb22	0	0	NA	NA	NA	defensin beta 22	0	0	0	0
Defb26	0	0	NA	NA	NA	defensin beta 26	0	0	0	0
Defb28	0	0	NA	NA	NA	defensin beta 28	0	0	0	0
Defb29	0	0	NA	NA	NA	defensin beta 29	0	0	0	0
Defb3	0	0	NA	NA	NA	defensin beta 3	0	0	0	0
Defb36	0	0	NA	NA	NA	defensin beta 36	0	0	0	0
Defb37	0	0	NA	NA	NA	defensin beta 37	0	0	0	0
Defb38	0	0	NA	NA	NA	defensin beta 38	0	0	0	0
Defb39	0	0	NA	NA	NA	defensin beta 39	0	0	0	0
Defb40	0	0	NA	NA	NA	defensin beta 40	0	0	0	0
Defb41	0	0	NA	NA	NA	defensin beta 41	0	0	0	0
Defb43	0	0	NA	NA	NA	defensin beta 43	0.2795	0	0	0
Defb44-ps	0	0	NA	NA	NA	defensin beta 44, pseudogene	0	0	0	0
Defb47	0	0	NA	NA	NA	defensin beta 47	0.10575	0	0	0
Defb48-ps	0	0	NA	NA	NA	NA	0	0	0	0
Defb5	0	0	NA	NA	NA	defensin beta 5	0	0	0.1445	0
Defb50	0	0	NA	NA	NA	defensin beta 50	0	0	0	0
Defb6	0	0	NA	NA	NA	defensin beta 6	0	0	0	0
Defb8	0	0	NA	NA	NA	defensin beta 8	0	0	0	0
Defb9	0	0	NA	NA	NA	defensin beta 9	0	0	0	0
Dhrs9	0	0	NA	NA	NA	dehydrogenase/reductase (SDR family) member 9	0	0	0	0
Dhrsx	0	0	NA	NA	NA	dehydrogenase/reductase (SDR family) X chromosome	0	0	0	0
Disp1	0	0	NA	NA	NA	dispatched RND transporter family member 1	0	0	0	0
Dlx1as	0	0	NA	NA	NA	distal-less homeobox 1, antisense	0	0	0	0
Dmrtc1c1	0	0	NA	NA	NA	DMRT-like family C1c1	0	0	0	0
Dmrtc1c2	0	0	NA	NA	NA	DMRT-like family C1c2	0	0	0	0
Dmrtc2	0	0	NA	NA	NA	doublesex and mab-3 related transcription factor like family C2	0	0	0	0
Dnajb7	0	0	NA	NA	NA	DnaJ heat shock protein family (Hsp40) member B7	0.1165	0	0.61525	0
Dnajb8	0	0	NA	NA	NA	DnaJ heat shock protein family (Hsp40) member B8	0	0	0	0
Dppa1	0	0	NA	NA	NA	developmental pluripotency associated 1	0	0	0	0
Dppa4	0	0	NA	NA	NA	developmental pluripotency associated 4	0	0	0	0
Dsg1b	0	0	NA	NA	NA	desmoglein 1 beta	0.01125	0	0	0
Dub2a	0	0	NA	NA	NA	NA	0	0	0	0
Dupd1	0	0	NA	NA	NA	dual specificity phosphatase and pro isomerase domain containing 1	0	0	0	0
Dusp21	0	0	NA	NA	NA	dual specificity phosphatase 21	0	0	0	0
Duxbl	0	0	NA	NA	NA	NA	0	0	0	0
DXBay18	0	0	NA	NA	NA	DNA segment, Chr X, Baylor 18	0	0	0	0
Dynlt1c	0	0	NA	NA	NA	dynein light chain Tctex-type 1C	0	0	0	0
Dynlt1e	0	0	NA	NA	NA	NA	0	0	0	0
Dynlt1f	0	0	NA	NA	NA	dynein light chain Tctex-type 1F	0	0	0	0
E130218I03Rik	0	0	NA	NA	NA	RIKEN cDNA E130218I03 gene	0.17475	0	0	0
E130304F04Rik	0	0	NA	NA	NA	NA	0	0	0	0
E330014E10Rik	0	0	NA	NA	NA	RIKEN cDNA E330014E10 gene	0	0	0	0
E330017A01Rik	0	0	NA	NA	NA	NA	0	0	0	0
Ear10	0	0	NA	NA	NA	eosinophil-associated, ribonuclease A family, member 10	0	0	0	0
Ear12	0	0	NA	NA	NA	eosinophil-associated, ribonuclease A family, member 12	0	0	0	0
Ear14	0	0	NA	NA	NA	eosinophil-associated, ribonuclease A family, member 14	0	0	0	0
Ear3	0	0	NA	NA	NA	eosinophil-associated, ribonuclease A family, member 3	0	0	0	0
Ear4	0	0	NA	NA	NA	eosinophil-associated, ribonuclease A family, member 4	0	0	0	0
Ear7	0	0	NA	NA	NA	eosinophil-associated, ribonuclease A family, member 7	0	0	0	0
Efcab8	0	0	NA	NA	NA	EF-hand calcium binding domain 8	0.198	0	0	0
EG654453	0	0	NA	NA	NA	NA	0	0	0	0
Egfbp2	0	0	NA	NA	NA	epidermal growth factor binding protein type B	0	0	0	0
Eif2s3y	0	0	NA	NA	NA	eukaryotic translation initiation factor 2, subunit 3, structural gene Y-linked	0	0	0	0
Eif4e1b	0	0	NA	NA	NA	eukaryotic translation initiation factor 4E family member 1B	0	0	0	0
Elovl3	0	0	NA	NA	NA	elongation of very long chain fatty acids (FEN1/Elo2, SUR4/Elo3, yeast)-like 3	0.0885	0	0.03675	0
Emx1	0	0	NA	NA	NA	empty spiracles homeobox 1	0	0	0	0
ENSMUSG00000068790	0	0	NA	NA	NA	NA	0	0	0	0
Epgn	0	0	NA	NA	NA	epithelial mitogen	0	0	0	0
Epx	0	0	NA	NA	NA	eosinophil peroxidase	0	0	0.0255	0
Esp23	0	0	NA	NA	NA	exocrine gland secreted peptide 23	0	0	0	0
Esp34	0	0	NA	NA	NA	exocrine gland secreted peptide 34	0	0	0	0
Esp36	0	0	NA	NA	NA	exocrine gland secreted peptide 36	0	0	0	0
Esp4	0	0	NA	NA	NA	exocrine gland secreted peptide 4	0	0	0	0
Etv2	0	0	NA	NA	NA	ets variant 2	0	0	0	0
Evx2	0	0	NA	NA	NA	even-skipped homeobox 2	0	0	0	0
F11	0	0	NA	NA	NA	coagulation factor XI	0.06775	0	0	0
F7	0	0	NA	NA	NA	coagulation factor VII	0.0615	0	0	0
F730016J06Rik	0	0	NA	NA	NA	RIKEN cDNA F730016J06 gene	3.375	0	0	0
Fabp1	0	0	NA	NA	NA	fatty acid binding protein 1, liver	0	0	0	0
Fabp2	0	0	NA	NA	NA	fatty acid binding protein 2, intestinal	0	0	0.02925	0
Fabp6	0	0	NA	NA	NA	fatty acid binding protein 6	0	0	0	0
Fam100b	0	0	NA	NA	NA	NA	1.0745	0	2.1455	0
Fam151a	0	0	NA	NA	NA	family with sequence simliarity 151, member A	0	0	0	0
Fam162b	0	0	NA	NA	NA	family with sequence similarity 162, member B	0	0	0	0
Fam170b	0	0	NA	NA	NA	family with sequence similarity 170, member B	0	0	0	0
Fam177a	0	0	NA	NA	NA	family with sequence similarity 177, member A	0	0	0	0
Fam24a	0	0	NA	NA	NA	family with sequence similarity 24, member A	0	0	0	0
Fam3b	0	0	NA	NA	NA	family with sequence similarity 3, member B	0	0	0	0
Fam71b	0	0	NA	NA	NA	family with sequence similarity 71, member B	0.05225	0	0	0
Fam83c	0	0	NA	NA	NA	family with sequence similarity 83, member C	0.0815	0	0	0
Fasl	0	0	NA	NA	NA	Fas ligand (TNF superfamily, member 6)	0.835	0	0	0
Fbxw20	0	0	NA	NA	NA	F-box and WD-40 domain protein 20	0.025	0	0	0
Ferd3l	0	0	NA	NA	NA	Fer3 like bHLH transcription factor	0.04325	0	0	0
Fev	0	0	NA	NA	NA	FEV transcription factor, ETS family member	0.02575	0	0	0
Fgf15	0	0	NA	NA	NA	fibroblast growth factor 15	0.04225	0	0	0
Fgf23	0	0	NA	NA	NA	fibroblast growth factor 23	0	0	0	0
Foxb2	0	0	NA	NA	NA	forkhead box B2	0.0505	0	0	0
Foxe1	0	0	NA	NA	NA	forkhead box E1	0	0	0	0
Foxg1	0	0	NA	NA	NA	forkhead box G1	0.05725	0	0.41875	0
Foxh1	0	0	NA	NA	NA	forkhead box H1	0.028	0	0	0
Foxi2	0	0	NA	NA	NA	forkhead box I2	0	0	0	0
Fpr-rs3	0	0	NA	NA	NA	formyl peptide receptor, related sequence 3	0	0	0	0
Fpr-rs6	0	0	NA	NA	NA	formyl peptide receptor, related sequence 6	0	0	0	0
Fscn3	0	0	NA	NA	NA	fascin actin-bundling protein 3	0	0	0	0
Fshb	0	0	NA	NA	NA	follicle stimulating hormone beta	0	0	0	0
Fthl17	0	0	NA	NA	NA	NA	0	0	0	0
Ftmt	0	0	NA	NA	NA	ferritin mitochondrial	0	0	0	0
G6b	0	0	NA	NA	NA	NA	0	0	0	0
Galp	0	0	NA	NA	NA	galanin-like peptide	0.0725	0	0	0
Galr3	0	0	NA	NA	NA	galanin receptor 3	0	0	0	0
Gcm1	0	0	NA	NA	NA	glial cells missing homolog 1	0	0	0	0
Gcm2	0	0	NA	NA	NA	glial cells missing homolog 2	0	0	0	0
Gdf1	0	0	NA	NA	NA	growth differentiation factor 1	0	0	0	0
Gfi1b	0	0	NA	NA	NA	growth factor independent 1B	0.06275	0	0	0
Ghrh	0	0	NA	NA	NA	growth hormone releasing hormone	0.493	0	0	0
Ghrl	0	0	NA	NA	NA	ghrelin	0	0	0	0
Gif	0	0	NA	NA	NA	NA	0	0	0	0
Gimap7	0	0	NA	NA	NA	GTPase, IMAP family member 7	0.06025	0	0	0
Gipc3	0	0	NA	NA	NA	GIPC PDZ domain containing family, member 3	0	0	0	0
Gjb3	0	0	NA	NA	NA	gap junction protein, beta 3	0.01975	0	0	0
Gjd3	0	0	NA	NA	NA	gap junction protein, delta 3	0	0	0	0
Gje1	0	0	NA	NA	NA	gap junction protein, epsilon 1	0	0	0	0
Gkn2	0	0	NA	NA	NA	gastrokine 2	0	0	0	0
Glyat	0	0	NA	NA	NA	glycine-N-acyltransferase	0.32925	0	0	0
Glyatl3	0	0	NA	NA	NA	glycine-N-acyltransferase-like 3	0.087	0	0	0
Gm10024	0	0	NA	NA	NA	predicted gene 10024	0	0	0	0
Gm10052	0	0	NA	NA	NA	heterogeneous nuclear ribonucleoprotein A1 pseudogene	0	0	0	0
Gm10057	0	0	NA	NA	NA	NA	0	0	0	0
Gm10058	0	0	NA	NA	NA	predicted gene 10058	0	0	0	0
Gm10081	0	0	NA	NA	NA	NA	0	0	0	0
Gm10094	0	0	NA	NA	NA	NA	0	0	0	0
Gm10096	0	0	NA	NA	NA	predicted gene 10096	0	0	0	0
Gm10142	0	0	NA	NA	NA	predicted gene 10142	0	0	0	0
Gm10147	0	0	NA	NA	NA	predicted gene 10147	0	0	0	0
Gm10220	0	0	NA	NA	NA	predicted gene 10220	0	0	0	0
Gm10229	0	0	NA	NA	NA	predicted gene 10229	0.20075	0	0	0
Gm10230	0	0	NA	NA	NA	predicted gene 10230	0	0	0	0
Gm10272	0	0	NA	NA	NA	keratin associated protein 12-4	0	0	0	0
Gm10318	0	0	NA	NA	NA	predicted gene 10318	0	0	0	0
Gm10324	0	0	NA	NA	NA	predicted gene 10324	0	0	0	0
Gm10334	0	0	NA	NA	NA	predicted gene 10334	0	0	0	0
Gm10375	0	0	NA	NA	NA	predicted gene 10375	0	0	0	0
Gm10391	0	0	NA	NA	NA	NA	0	0	0	0
Gm10394	0	0	NA	NA	NA	NA	0	0	0	0
Gm10406	0	0	NA	NA	NA	predicted gene 10406	0.039	0	0	0
Gm10421	0	0	NA	NA	NA	predicted gene 10421	0.02225	0	0	0
Gm10436	0	0	NA	NA	NA	predicted gene 10436	0	0	0	0
Gm10439	0	0	NA	NA	NA	predicted gene 10439	0	0	0	0
Gm10474	0	0	NA	NA	NA	NA	0.0205	0	0	0
Gm10486	0	0	NA	NA	NA	predicted gene 10486	0	0	0	0
Gm10487	0	0	NA	NA	NA	predicted gene 10487	0	0	0	0
Gm10488	0	0	NA	NA	NA	predicted gene 10488	0	0	0	0
Gm10510	0	0	NA	NA	NA	predicted gene 10510	0	0	0	0
Gm10512	0	0	NA	NA	NA	predicted gene 10512	0	0	0	0
Gm10591	0	0	NA	NA	NA	predicted gene 10591	0	0	0	0
Gm10662	0	0	NA	NA	NA	predicted gene 10662	0	0	0	0
Gm10665	0	0	NA	NA	NA	predicted gene 10665	0	0	0	0
Gm10666	0	0	NA	NA	NA	NA	0	0	0	0
Gm10670	0	0	NA	NA	NA	predicted gene 10670	0	0	0	0
Gm10696	0	0	NA	NA	NA	NA	0	0	0	0
Gm10697	0	0	NA	NA	NA	NA	0	0	0	0
Gm10921	0	0	NA	NA	NA	NA	0	0	0	0
Gm10922	0	0	NA	NA	NA	NA	0	0	0	0
Gm11127	0	0	NA	NA	NA	predicted gene 11127	0	0	0	0
Gm11128	0	0	NA	NA	NA	NA	0	0	0	0
Gm11166	0	0	NA	NA	NA	predicted gene 11166	0	0	0	0
Gm1140	0	0	NA	NA	NA	predicted gene 1140	0	0	0	0
Gm11487	0	0	NA	NA	NA	predicted gene 11487	0	0	0	0
Gm11554	0	0	NA	NA	NA	predicted gene 11554	0	0	0	0
Gm11562	0	0	NA	NA	NA	predicted gene 11562	0	0	0	0
Gm11565	0	0	NA	NA	NA	predicted gene 11565	0	0	0	0
Gm11567	0	0	NA	NA	NA	predicted gene 11567	0.183	0	0	0
Gm11569	0	0	NA	NA	NA	predicted gene 11569	0	0	0	0
Gm11710	0	0	NA	NA	NA	NA	0	0	0	0
Gm11711	0	0	NA	NA	NA	NA	0	0	0	0
Gm11756	0	0	NA	NA	NA	predicted gene 11756	0	0	0	0
Gm11757	0	0	NA	NA	NA	predicted gene 11757	0	0	0	0
Gm11758	0	0	NA	NA	NA	predicted gene 11758	0	0	0	0
Gm11937	0	0	NA	NA	NA	predicted gene 11937	0	0	0	0
Gm11938	0	0	NA	NA	NA	predicted gene 11938	0	0	0	0
Gm12	0	0	NA	NA	NA	NA	0	0	0	0
Gm12130	0	0	NA	NA	NA	predicted gene 12130	0.031	0	0	0
Gm12191	0	0	NA	NA	NA	ribosomal protein L30 pseudogene	0	0	0	0
Gm12238	0	0	NA	NA	NA	predicted gene 12238	0.49025	0	0	0
Gm12597	0	0	NA	NA	NA	NA	0	0	0	0
Gm12669	0	0	NA	NA	NA	glutaredoxin 3 pseudogene	0	0	0	0
Gm12769	0	0	NA	NA	NA	NA	0	0	0	0
Gm12789	0	0	NA	NA	NA	predicted gene 12789	0	0	0	0
Gm12794	0	0	NA	NA	NA	predicted gene 12794	0	0	0	0
Gm12839	0	0	NA	NA	NA	NA	0.655	0	0	0
Gm12886	0	0	NA	NA	NA	predicted gene 12886	0	0	0	0
Gm13023	0	0	NA	NA	NA	predicted gene 13023	0	0	0	0
Gm13040	0	0	NA	NA	NA	predicted gene 13040	0	0	0	0
Gm13043	0	0	NA	NA	NA	predicted gene 13043	0	0	0	0
Gm13051	0	0	NA	NA	NA	NA	0	0	0	0
Gm13057	0	0	NA	NA	NA	predicted gene 13057	0	0	0	0
Gm13084	0	0	NA	NA	NA	predicted gene 13084	0	0	0	0
Gm13088	0	0	NA	NA	NA	predicted gene 13088	0	0	0	0
Gm13101	0	0	NA	NA	NA	preferentially expressed antigen in melanoma like pseudogene	0	0	0	0
Gm13103	0	0	NA	NA	NA	predicted gene 13103	0	0	0	0
Gm13109	0	0	NA	NA	NA	NA	0	0	0	0
Gm13119	0	0	NA	NA	NA	predicted gene 13119	0.05525	0	0	0
Gm13124	0	0	NA	NA	NA	NA	0	0	0.142	0
Gm13138	0	0	NA	NA	NA	NA	0	0	0	0
Gm13177	0	0	NA	NA	NA	NA	0	0	0	0
Gm13178	0	0	NA	NA	NA	NA	0.031	0	0	0
Gm13275	0	0	NA	NA	NA	predicted gene 13275	0	0	0	0
Gm13276	0	0	NA	NA	NA	predicted gene 13276	0	0	0	0
Gm13277	0	0	NA	NA	NA	predicted gene 13277	0	0	0	0
Gm13278	0	0	NA	NA	NA	predicted gene 13278	0	0	0	0
Gm13279	0	0	NA	NA	NA	predicted gene 13279	0	0	0	0
Gm13283	0	0	NA	NA	NA	predicted gene 13283	0	0	0	0
Gm13285	0	0	NA	NA	NA	predicted gene 13285	0	0	0	0
Gm13286	0	0	NA	NA	NA	predicted gene 13286	0.0695	0	0	0
Gm13287	0	0	NA	NA	NA	predicted gene 13287	0	0	0	0
Gm13288	0	0	NA	NA	NA	predicted gene 13288	0	0	0	0
Gm13289	0	0	NA	NA	NA	predicted gene 13289	0	0	0	0
Gm13290	0	0	NA	NA	NA	predicted gene 13290	0	0	0	0
Gm13298	0	0	NA	NA	NA	NA	0	0	0	0
Gm13304	0	0	NA	NA	NA	predicted gene 13304	0	0	0	0
Gm13305	0	0	NA	NA	NA	predicted gene 13305	0	0	0	0
Gm13306	0	0	NA	NA	NA	predicted gene 13306	0	0	0	0
Gm13363	0	0	NA	NA	NA	predicted gene 13363	0	0	0	0
Gm13691	0	0	NA	NA	NA	CWC22 spliceosome-associated protein homolog pseudogene	0	0	0	0
Gm13693	0	0	NA	NA	NA	CWC22 spliceosome-associated protein homolog pseudogene	0	0	0	0
Gm13694	0	0	NA	NA	NA	CWC22 spliceosome-associated protein homolog pseudogene	0	0	0	0
Gm13695	0	0	NA	NA	NA	CWC22 spliceosome-associated protein homolog pseudogene	0	0	0	0
Gm13696	0	0	NA	NA	NA	CWC22 spliceosome-associated protein homolog pseudogene	0	0	0	0
Gm13697	0	0	NA	NA	NA	CWC22 spliceosome-associated protein homolog pseudogene	0	0	0	0
Gm13698	0	0	NA	NA	NA	CWC22 spliceosome-associated protein homolog pseudogene	0	0	0	0
Gm13752	0	0	NA	NA	NA	predicted gene 13752	0	0	0	0
Gm13871	0	0	NA	NA	NA	predicted gene 13871	0	0	0	0
Gm13944	0	0	NA	NA	NA	predicted gene 13944	0.05075	0	0	0
Gm14124	0	0	NA	NA	NA	predicted gene 14124	0.01275	0	0.03425	0
Gm14139	0	0	NA	NA	NA	predicted gene 14139	0	0	0	0
Gm14151	0	0	NA	NA	NA	predicted gene 14151	0	0	0	0
Gm14207	0	0	NA	NA	NA	predicted gene 14207	0.21775	0	0	0
Gm14288	0	0	NA	NA	NA	predicted gene 14288	0	0	0	0
Gm14306	0	0	NA	NA	NA	NA	0	0	0	0
Gm14308	0	0	NA	NA	NA	predicted gene 14308	0	0	0	0
Gm14345	0	0	NA	NA	NA	NA	0	0	0	0
Gm14346	0	0	NA	NA	NA	NA	0	0	0	0
Gm14347	0	0	NA	NA	NA	NA	0	0	0	0
Gm14351	0	0	NA	NA	NA	NA	0	0	0	0
Gm14374	0	0	NA	NA	NA	NA	0	0	0	0
Gm14391	0	0	NA	NA	NA	predicted gene 14391	0	0	0	0
Gm14405	0	0	NA	NA	NA	predicted gene 14405	0	0	0	0
Gm14430	0	0	NA	NA	NA	predicted gene 14430	0	0	0	0
Gm14431	0	0	NA	NA	NA	NA	0	0	0	0
Gm14434	0	0	NA	NA	NA	predicted gene 14434	0	0	0	0
Gm14435	0	0	NA	NA	NA	KRAB box containing protein	0	0	0	0
Gm14436	0	0	NA	NA	NA	NA	0	0	0	0
Gm14440	0	0	NA	NA	NA	predicted gene 14440	0	0	0	0
Gm14458	0	0	NA	NA	NA	NA	0	0	0	0
Gm14459	0	0	NA	NA	NA	predicted gene 14459	0	0	0	0
Gm14474	0	0	NA	NA	NA	NA	0	0	0	0
Gm14475	0	0	NA	NA	NA	NA	0	0	0	0
Gm14476	0	0	NA	NA	NA	NA	0	0	0	0
Gm14477	0	0	NA	NA	NA	NA	0	0	0	0
Gm14478	0	0	NA	NA	NA	NA	0	0	0	0
Gm14479	0	0	NA	NA	NA	NA	0	0	0	0
Gm14482	0	0	NA	NA	NA	NA	0	0	0	0
Gm14483	0	0	NA	NA	NA	NA	0	0	0	0
Gm14484	0	0	NA	NA	NA	NA	0	0	0	0
Gm14501	0	0	NA	NA	NA	NA	0	0	0	0
Gm14511	0	0	NA	NA	NA	NA	0	0	0	0
Gm14525	0	0	NA	NA	NA	predicted gene 14525	0	0	0	0
Gm14548	0	0	NA	NA	NA	predicted gene 14548	0	0	0	0
Gm14625	0	0	NA	NA	NA	predicted gene 14625	0	0	0	0
Gm14632	0	0	NA	NA	NA	predicted gene 14632	0	0	0	0
Gm14685	0	0	NA	NA	NA	predicted gene 14685	0	0	0	0
Gm14692	0	0	NA	NA	NA	predicted gene 14692	0	0	0	0
Gm14725	0	0	NA	NA	NA	predicted gene 14725	0	0	0	0
Gm14743	0	0	NA	NA	NA	predicted gene 14743	0	0	0	0
Gm14744	0	0	NA	NA	NA	predicted gene 14744	0	0	0	0
Gm14819	0	0	NA	NA	NA	predicted gene 14819	0	0	0	0
Gm14920	0	0	NA	NA	NA	NA	0	0	0	0
Gm15023	0	0	NA	NA	NA	predicted gene 15023	0	0	0	0
Gm15080	0	0	NA	NA	NA	predicted gene 15080	0	0	0	0
Gm15085	0	0	NA	NA	NA	predicted gene 15085	0	0	0	0
Gm15091	0	0	NA	NA	NA	predicted gene 15091	0	0	0	0
Gm15093	0	0	NA	NA	NA	predicted gene 15093	0	0	0	0
Gm15114	0	0	NA	NA	NA	predicted gene 15114	0	0	0	0
Gm15127	0	0	NA	NA	NA	predicted gene 15127	0	0	0	0
Gm15140	0	0	NA	NA	NA	NA	0	0	0	0
Gm15144	0	0	NA	NA	NA	NA	0	0	0	0
Gm15284	0	0	NA	NA	NA	NA	0	0	0	0
Gm15292	0	0	NA	NA	NA	NA	0	0	0	0
Gm15293	0	0	NA	NA	NA	NA	0	0	0	0
Gm15299	0	0	NA	NA	NA	NA	0	0	0	0
Gm15308	0	0	NA	NA	NA	NA	0	0	0	0
Gm15315	0	0	NA	NA	NA	NA	0	0	0	0
Gm15386	0	0	NA	NA	NA	NA	0	0	0	0
Gm15427	0	0	NA	NA	NA	predicted pseudogene 15427	0	0	0	0
Gm15450	0	0	NA	NA	NA	NA	0	0	0	0
Gm15471	0	0	NA	NA	NA	predicted gene 15471	0.44825	0	0.2835	0
Gm15645	0	0	NA	NA	NA	predicted gene 15645	0	0	0	0
Gm15772	0	0	NA	NA	NA	ribosomal protein L26 pseudogene	0	0	0	0
Gm1587	0	0	NA	NA	NA	predicted gene 1587	0	0	0	0
Gm15881	0	0	NA	NA	NA	predicted gene 15881	0.01925	0	0	0
Gm16157	0	0	NA	NA	NA	predicted gene 16157	0	0	0	0
Gm1631	0	0	NA	NA	NA	NA	0	0	0	0
Gm16367	0	0	NA	NA	NA	predicted gene 16367	0	0	0	0
Gm16381	0	0	NA	NA	NA	predicted gene 16381	0	0	0	0
Gm16390	0	0	NA	NA	NA	NA	0.0705	0	0	0
Gm16404	0	0	NA	NA	NA	predicted gene 16404	0	0	0	0
Gm16405	0	0	NA	NA	NA	predicted gene 16405	0	0	0	0
Gm16430	0	0	NA	NA	NA	predicted gene 16430	0	0	0	0
Gm16442	0	0	NA	NA	NA	NA	0	0	0	0
Gm16445	0	0	NA	NA	NA	predicted pseudogene 16445	0.03925	0	0	0
Gm16451	0	0	NA	NA	NA	predicted pseudogene 16451	0	0	0	0
Gm16501	0	0	NA	NA	NA	NA	0	0	0	0
Gm16548	0	0	NA	NA	NA	predicted gene 16548	0.033	0	0	0
Gm17495	0	0	NA	NA	NA	NA	0	0	0	0
Gm17745	0	0	NA	NA	NA	predicted gene, 17745	1.817	0	0	0
Gm17757	0	0	NA	NA	NA	NA	0	0	0	0
Gm18409	0	0	NA	NA	NA	mediator of cell motility 1 pseudogene	0.07625	0	0	0
Gm18853	0	0	NA	NA	NA	GTPase, very large interferon inducible 1 pseudogene	0	0	0	0
Gm19277	0	0	NA	NA	NA	predicted gene, 19277	0.0655	0	0	0
Gm19395	0	0	NA	NA	NA	predicted gene, 19395	0.05675	0	0	0
Gm19402	0	0	NA	NA	NA	predicted gene, 19402	0	0	0	0
Gm1973	0	0	NA	NA	NA	NA	0	0	0	0
Gm1987	0	0	NA	NA	NA	predicted gene 1987	0	0	0	0
Gm1993	0	0	NA	NA	NA	predicted gene 1993	0.082	0	0	0
Gm2002	0	0	NA	NA	NA	predicted gene 2002	0	0	0	0
Gm20110	0	0	NA	NA	NA	predicted gene, 20110	0.127	0	0.06775	0
Gm2012	0	0	NA	NA	NA	predicted gene 2012	0	0	0	0
Gm2016	0	0	NA	NA	NA	predicted gene 2016	0	0	0	0
Gm20268	0	0	NA	NA	NA	predicted gene, 20268	0	0	0	0
Gm2030	0	0	NA	NA	NA	predicted gene 2030	0	0	0.18625	0
Gm20362	0	0	NA	NA	NA	predicted gene, 20362	0.0365	0	0	0
Gm2506	0	0	NA	NA	NA	predicted gene 2506	0	0	0	0
Gm2663	0	0	NA	NA	NA	predicted gene 2663	0	0	0	0
Gm2696	0	0	NA	NA	NA	predicted gene 2696	0	0	0	0
Gm2799	0	0	NA	NA	NA	NA	0	0	0	0
Gm2825	0	0	NA	NA	NA	NA	0	0	0	0
Gm2863	0	0	NA	NA	NA	NA	0	0	0	0
Gm2913	0	0	NA	NA	NA	NA	0	0	0	0
Gm2933	0	0	NA	NA	NA	NA	0	0	0	0
Gm3002	0	0	NA	NA	NA	alpha-takusan pseudogene	0	0	0	0
Gm3020	0	0	NA	NA	NA	predicted gene 3020	0	0	0	0
Gm3086	0	0	NA	NA	NA	RuvB-like protein 1 pseudogene	0	0	0.68625	0
Gm3264	0	0	NA	NA	NA	predicted gene 3264	0	0	0	0
Gm3285	0	0	NA	NA	NA	predicted gene 3285	0	0	0	0
Gm3286	0	0	NA	NA	NA	predicted gene 3286	0	0	0	0
Gm3383	0	0	NA	NA	NA	predicted gene 3383	0	0	0	0
Gm3402	0	0	NA	NA	NA	predicted gene 3402	0	0	0	0
Gm3404	0	0	NA	NA	NA	predicted gene 3404	0	0	0	0
Gm3409	0	0	NA	NA	NA	predicted gene 3409	0	0	0	0
Gm3415	0	0	NA	NA	NA	predicted gene 3415	0	0	0	0
Gm3417	0	0	NA	NA	NA	predicted gene 3417	0	0	0	0
Gm3428	0	0	NA	NA	NA	predicted gene 3428	0	0	0	0
Gm3448	0	0	NA	NA	NA	predicted gene 3448	0	0	0	0
Gm3646	0	0	NA	NA	NA	predicted gene 3646	0	0	0	0
Gm3696	0	0	NA	NA	NA	predicted gene 3696	0	0	0	0
Gm3701	0	0	NA	NA	NA	NA	0	0	0	0
Gm3706	0	0	NA	NA	NA	NA	0	0	0	0
Gm3750	0	0	NA	NA	NA	NA	0	0	0	0
Gm381	0	0	NA	NA	NA	high density lipoprotein (HDL) binding protein pseudogene	0	0	0	0
Gm3852	0	0	NA	NA	NA	Blcap pseudogene	0.1875	0	0.51675	0
Gm3893	0	0	NA	NA	NA	family with sequence similarity 205 pseudogene	0	0	0	0
Gm3925	0	0	NA	NA	NA	NA	0	0	0	0
Gm3985	0	0	NA	NA	NA	predicted gene 3985	0.0945	0	0	0
Gm4027	0	0	NA	NA	NA	predicted gene 4027	0	0	0	0
Gm4070	0	0	NA	NA	NA	predicted gene 4070	0	0	0	0
Gm41	0	0	NA	NA	NA	melanoma antigen, family B, 4 pseudogene	0	0	0	0
Gm4133	0	0	NA	NA	NA	NA	0	0	0	0
Gm4141	0	0	NA	NA	NA	NA	0	0	0	0
Gm4144	0	0	NA	NA	NA	NA	0	0	0	0
Gm4172	0	0	NA	NA	NA	NA	0	0	0	0
Gm4175	0	0	NA	NA	NA	NA	0	0	0	0
Gm4177	0	0	NA	NA	NA	NA	0	0	0	0
Gm4179	0	0	NA	NA	NA	NA	0	0	0	0
Gm4187	0	0	NA	NA	NA	NA	0	0	0	0
Gm4201	0	0	NA	NA	NA	NA	0	0	0	0
Gm4214	0	0	NA	NA	NA	NA	0	0	0	0
Gm4216	0	0	NA	NA	NA	NA	0	0	0	0
Gm4220	0	0	NA	NA	NA	NA	0	0	0	0
Gm4301	0	0	NA	NA	NA	predicted gene 4301	0	0	0	0
Gm4302	0	0	NA	NA	NA	predicted gene 4302	0	0	0	0
Gm4303	0	0	NA	NA	NA	predicted gene 4303	0	0	0	0
Gm4305	0	0	NA	NA	NA	predicted gene 4305	0	0	0	0
Gm4307	0	0	NA	NA	NA	predicted gene 4307	0	0	0	0
Gm4312	0	0	NA	NA	NA	predicted gene 4312	0	0	0	0
Gm4340	0	0	NA	NA	NA	predicted gene 4340	0	0	0	0
Gm44	0	0	NA	NA	NA	predicted gene 44	0	0	0	0
Gm4489	0	0	NA	NA	NA	predicted gene 4489	0	0	0	0
Gm4498	0	0	NA	NA	NA	NA	0	0	0	0
Gm4541	0	0	NA	NA	NA	NLR family, pyrin domain containing 4E pseudogene	0	0	0	0
Gm4598	0	0	NA	NA	NA	predicted gene 4598	0	0	0	0
Gm4736	0	0	NA	NA	NA	predicted gene 4736	0	0	0	0
Gm4759	0	0	NA	NA	NA	GTPase, very large interferon inducible 1 pseudogene	0	0	0	0
Gm4791	0	0	NA	NA	NA	predicted gene 4791	0	0	0	0
Gm4836	0	0	NA	NA	NA	predicted gene 4836	0	0	0	0
Gm4846	0	0	NA	NA	NA	predicted gene 4846	0	0	0	0
Gm4858	0	0	NA	NA	NA	NA	0	0	0	0
Gm4884	0	0	NA	NA	NA	predicted gene 4884	0	0	0	0
Gm4937	0	0	NA	NA	NA	NA	0	0	0	0
Gm5072	0	0	NA	NA	NA	predicted gene 5072	0	0	0	0
Gm5087	0	0	NA	NA	NA	predicted gene 5087	0	0	0	0
Gm5105	0	0	NA	NA	NA	predicted gene 5105	0	0	0	0
Gm5122	0	0	NA	NA	NA	predicted gene 5122	0.0465	0	0	0
Gm5128	0	0	NA	NA	NA	predicted gene 5128	0	0	0	0
Gm5156	0	0	NA	NA	NA	NA	0	0	0	0
Gm5169	0	0	NA	NA	NA	predicted gene 5169	0	0	0	0
Gm5334	0	0	NA	NA	NA	tetraspanin 7 pseudogene	0.0245	0	0	0
Gm5346	0	0	NA	NA	NA	NA	0	0	0	0
Gm5382	0	0	NA	NA	NA	NA	0	0	0	0
Gm5409	0	0	NA	NA	NA	Try10-like trypsinogen pseudogene	0	0	0	0
Gm5441	0	0	NA	NA	NA	predicted gene 5441	0.158	0	0	0
Gm5458	0	0	NA	NA	NA	predicted gene 5458	0	0	0	0
Gm5477	0	0	NA	NA	NA	type II keratin Kb16P	0	0	0	0
Gm5485	0	0	NA	NA	NA	predicted gene 5485	0.0605	0	0	0
Gm5494	0	0	NA	NA	NA	NA	0	0	0	0
Gm5538	0	0	NA	NA	NA	NA	0	0	0	0
Gm5544	0	0	NA	NA	NA	predicted gene 5544	0	0	0	0
Gm5622	0	0	NA	NA	NA	predicted gene 5622	0.024	0	0	0
Gm5634	0	0	NA	NA	NA	NA	0	0	0	0
Gm5635	0	0	NA	NA	NA	NA	0	0	0	0
Gm5647	0	0	NA	NA	NA	NA	0	0	0	0
Gm5662	0	0	NA	NA	NA	predicted gene 5662	0	0	0	0
Gm5712	0	0	NA	NA	NA	NA	0	0	0.06675	0
Gm5725	0	0	NA	NA	NA	NA	0	0	0	0
Gm5726	0	0	NA	NA	NA	NA	0	0	0	0
Gm5728	0	0	NA	NA	NA	NA	0	0	0	0
Gm5736	0	0	NA	NA	NA	NA	0	0	0	0
Gm5771	0	0	NA	NA	NA	predicted gene 5771	0.1845	0	0	0
Gm5797	0	0	NA	NA	NA	predicted gene 5797	0	0	0	0
Gm5891	0	0	NA	NA	NA	predicted gene 5891	0	0	0	0
Gm5894	0	0	NA	NA	NA	NA	0	0	0	0
Gm590	0	0	NA	NA	NA	NA	0.3045	0	0	0
Gm5934	0	0	NA	NA	NA	predicted gene 5934	0.03825	0	0	0
Gm5935	0	0	NA	NA	NA	predicted gene 5935	0	0	0	0
Gm5938	0	0	NA	NA	NA	predicted gene 5938	0	0	0	0
Gm5941	0	0	NA	NA	NA	predicted gene 5941	0.4095	0	0	0
Gm597	0	0	NA	NA	NA	predicted gene 597	0	0	0	0
Gm6026	0	0	NA	NA	NA	NA	0	0	0	0
Gm6084	0	0	NA	NA	NA	NA	0	0	0	0
Gm6121	0	0	NA	NA	NA	predicted gene 6121	0	0	0	0
Gm6150	0	0	NA	NA	NA	predicted gene 6150	0.0255	0	0	0
Gm6164	0	0	NA	NA	NA	NA	0	0	0	0
Gm6268	0	0	NA	NA	NA	predicted gene 6268	0	0	0	0
Gm6289	0	0	NA	NA	NA	NA	0	0	0	0
Gm6367	0	0	NA	NA	NA	predicted gene 6367	0	0	0	0
Gm6370	0	0	NA	NA	NA	predicted gene 6370	0	0	0	0
Gm6406	0	0	NA	NA	NA	NA	0	0	0	0
Gm6408	0	0	NA	NA	NA	predicted gene 6408	0	0	0	0
Gm6460	0	0	NA	NA	NA	predicted gene 6460	0	0	0	0
Gm6583	0	0	NA	NA	NA	predicted gene 6583	0	0	0	0
Gm6592	0	0	NA	NA	NA	predicted gene 6592	0.0745	0	0	0
Gm6644	0	0	NA	NA	NA	Akr1b3 pseudogene	0	0	0	0
Gm6696	0	0	NA	NA	NA	NA	0	0	0	0
Gm6710	0	0	NA	NA	NA	predicted gene 6710	0	0	0	0
Gm6793	0	0	NA	NA	NA	heterogeneous nuclear ribonucleoprotein A3 pseudogene	0	0	0	0
Gm6927	0	0	NA	NA	NA	NA	0	0	0	0
Gm7056	0	0	NA	NA	NA	predicted gene 7056	0	0	0	0
Gm7168	0	0	NA	NA	NA	predicted gene 7168	0.0475	0	0	0
Gm7257	0	0	NA	NA	NA	NA	0.0785	0	0	0
Gm732	0	0	NA	NA	NA	predicted gene 732	0	0	0	0
Gm7334	0	0	NA	NA	NA	B-cell translocation gene 3 pseudogene	0	0	0	0
Gm7367	0	0	NA	NA	NA	1110014K08Rik pseudogene	0	0	0	0
Gm749	0	0	NA	NA	NA	NA	0	0	0	0
Gm7550	0	0	NA	NA	NA	predicted gene 7550	0	0	0	0
Gm7849	0	0	NA	NA	NA	NA	0	0	0	0
Gm7861	0	0	NA	NA	NA	NA	0	0	0	0
Gm7903	0	0	NA	NA	NA	predicted gene 7903	0	0	0	0
Gm7904	0	0	NA	NA	NA	predicted gene 7904	0	0	0.19575	0
Gm8050	0	0	NA	NA	NA	predicted gene 8050	0	0	0	0
Gm806	0	0	NA	NA	NA	NA	0.05975	0	0	0
Gm8267	0	0	NA	NA	NA	predicted gene 8267	0	0	0	0
Gm8298	0	0	NA	NA	NA	NA	0	0	0	0
Gm833	0	0	NA	NA	NA	predicted gene 833	0.20675	0	0	0
Gm8348	0	0	NA	NA	NA	NA	0	0	0	0
Gm839	0	0	NA	NA	NA	predicted gene 839	0	0	0	0
Gm8453	0	0	NA	NA	NA	NA	0	0	0	0
Gm8579	0	0	NA	NA	NA	spermatogenesis associated glutamate (E)-rich protein 4a pseudogene	0	0	0	0
Gm8660	0	0	NA	NA	NA	NA	0	0	0	0
Gm8677	0	0	NA	NA	NA	NA	0	0	0	0
Gm8693	0	0	NA	NA	NA	NA	0	0	0	0
Gm8709	0	0	NA	NA	NA	glyceraldehyde-3-phosphate dehydrogenase pseudogene	0	0	0	0
Gm8720	0	0	NA	NA	NA	NA	0	0	0	0
Gm8882	0	0	NA	NA	NA	predicted gene 8882	0	0	0	0
Gm8898	0	0	NA	NA	NA	NA	0	0	0	0
Gm8979	0	0	NA	NA	NA	very large inducible GTPase 1 pseudogene	0	0	0	0
Gm8989	0	0	NA	NA	NA	very large inducible GTPase 1 pseudogene	0	0	0	0
Gm9	0	0	NA	NA	NA	predicted gene 9	0	0	0	0
Gm906	0	0	NA	NA	NA	predicted gene 906	0	0	0	0
Gm9112	0	0	NA	NA	NA	predicted gene 9112	0	0	0	0
Gm9125	0	0	NA	NA	NA	predicted gene 9125	0	0	0	0
Gm9268	0	0	NA	NA	NA	NA	0	0	0	0
Gm94	0	0	NA	NA	NA	predicted gene 94	0.10175	0	0.17175	0
Gm949	0	0	NA	NA	NA	NA	0.76425	0	0	0
Gm9513	0	0	NA	NA	NA	NA	0	0	0	0
Gm9731	0	0	NA	NA	NA	Fam58a pseudogene	0	0	0	0
Gm9758	0	0	NA	NA	NA	predicted gene 9758	0.06475	0	0	0
Gm9786	0	0	NA	NA	NA	NA	0	0	0	0
Gm9790	0	0	NA	NA	NA	predicted gene 9790	0	0	0	0
Gm9846	0	0	NA	NA	NA	NA	0	0	0	0
Gm9855	0	0	NA	NA	NA	thymine DNA glycosylase pseudogene	0	0	0	0
Gm9962	0	0	NA	NA	NA	predicted gene 9962	0.2135	0	0	0
Gm9994	0	0	NA	NA	NA	NA	0	0	0	0
Gmcl1l	0	0	NA	NA	NA	NA	0	0	0	0
Gnat1	0	0	NA	NA	NA	guanine nucleotide binding protein, alpha transducing 1	0.138	0	0	0
Gpr15	0	0	NA	NA	NA	G protein-coupled receptor 15	0	0	0	0
Gpr25	0	0	NA	NA	NA	G protein-coupled receptor 25	0	0	0	0
Gpr31c	0	0	NA	NA	NA	G protein-coupled receptor 31, D17Leh66c region	0.768	0	0	0
Gpr52	0	0	NA	NA	NA	G protein-coupled receptor 52	0	0	0	0
Gpr87	0	0	NA	NA	NA	G protein-coupled receptor 87	0	0	0	0
Gsc	0	0	NA	NA	NA	goosecoid homeobox	0	0	0	0
Gsc2	0	0	NA	NA	NA	goosecoid homebox 2	0	0	1.1865	0
Gsdmcl1	0	0	NA	NA	NA	gasdermin C-like 1	0	0	0	0
Gtsf1l	0	0	NA	NA	NA	gametocyte specific factor 1-like	0.054	0	0	0
Guca2a	0	0	NA	NA	NA	guanylate cyclase activator 2a (guanylin)	0	0	0	0
Guca2b	0	0	NA	NA	NA	guanylate cyclase activator 2b (retina)	0	0	0	0
Gvin1	0	0	NA	NA	NA	GTPase, very large interferon inducible 1	0	0	0	0
Gzma	0	0	NA	NA	NA	granzyme A	0.34625	0	0	0
Gzmg	0	0	NA	NA	NA	granzyme G	0	0	0	0
H2-M10.6	0	0	NA	NA	NA	histocompatibility 2, M region locus 10.6	0.05425	0	0	0
H2-Q1	0	0	NA	NA	NA	histocompatibility 2, Q region locus 1	0.07525	0	0.01275	0
H2-Q7	0	0	NA	NA	NA	histocompatibility 2, Q region locus 7	0	0	0	0
H2-Q9	0	0	NA	NA	NA	histocompatibility 2, Q region locus 9	0	0	0	0
H2-T9	0	0	NA	NA	NA	histocompatibility 2, T region locus 9	0	0	0	0
H2afb1	0	0	NA	NA	NA	H2A.B variant histone 1	0	0	0	0
Habp2	0	0	NA	NA	NA	hyaluronic acid binding protein 2	0	0	0	0
Hamp	0	0	NA	NA	NA	hepcidin antimicrobial peptide	0.1925	0	0	0
Hand2	0	0	NA	NA	NA	heart and neural crest derivatives expressed 2	0	0	0.089	0
Hba-a1	0	0	NA	NA	NA	hemoglobin alpha, adult chain 1	0	0	0	0
Hba-a2	0	0	NA	NA	NA	hemoglobin alpha, adult chain 2	0	0	0	0
Hbb-b1	0	0	NA	NA	NA	hemoglobin, beta adult major chain	0	0	0	0
Hbb-b2	0	0	NA	NA	NA	hemoglobin, beta adult minor chain	0	0	0	0
Hbb-y	0	0	NA	NA	NA	hemoglobin Y, beta-like embryonic chain	0	0	0	0
Hcrt	0	0	NA	NA	NA	hypocretin	0	0	0	0
Hdhd1a	0	0	NA	NA	NA	NA	0	0	0	0
Hemt1	0	0	NA	NA	NA	NA	0	0	0	0
Hhipl2	0	0	NA	NA	NA	hedgehog interacting protein-like 2	0	0	0	0
Higd1c	0	0	NA	NA	NA	HIG1 domain family, member 1C	0	0	0	0
Hils1	0	0	NA	NA	NA	histone H1-like protein in spermatids 1	0	0	0	0
Hist1h1t	0	0	NA	NA	NA	NA	0	0	0	0
Hist1h2ah	0	0	NA	NA	NA	NA	0	0	0	0
Hist1h2an	0	0	NA	NA	NA	histone cluster 1, H2an	0.20875	0	0	0
Hist1h2ao	0	0	NA	NA	NA	histone cluster 1, H2ao	0	0	0	0
Hist1h2ap	0	0	NA	NA	NA	histone cluster 1, H2ap	0	0	0	0
Hist1h2bk	0	0	NA	NA	NA	NA	0	0	0	0
Hist1h2bl	0	0	NA	NA	NA	NA	0	0	0	0
Hist1h2bq	0	0	NA	NA	NA	histone cluster 1, H2bq	0	0	0	0
Hist1h2br	0	0	NA	NA	NA	histone cluster 1 H2br	0	0	0	0
Hist1h3b	0	0	NA	NA	NA	NA	0	0	0	0
Hist1h4b	0	0	NA	NA	NA	NA	0.212	0	0	0
Hist1h4m	0	0	NA	NA	NA	histone cluster 1, H4m	0	0	0	0
Hist2h2aa2	0	0	NA	NA	NA	NA	0	0	0	0
Hmga1-rs1	0	0	NA	NA	NA	NA	0	0	0	0
Hmgb4	0	0	NA	NA	NA	high-mobility group box 4	0.0695	0	0	0
Hmgcs1	0	0	NA	NA	NA	3-hydroxy-3-methylglutaryl-Coenzyme A synthase 1	0	0	0	0
Hmx3	0	0	NA	NA	NA	H6 homeobox 3	0.015	0	0	0
Hormad2	0	0	NA	NA	NA	HORMA domain containing 2	0	0	0	0
Hoxa13	0	0	NA	NA	NA	homeobox A13	0	0	0	0
Hpse2	0	0	NA	NA	NA	heparanase 2	0	0	0	0
Hrasls5	0	0	NA	NA	NA	NA	0	0	0	0
Hrh4	0	0	NA	NA	NA	histamine receptor H4	0.02475	0	0	0
Hsd17b13	0	0	NA	NA	NA	hydroxysteroid (17-beta) dehydrogenase 13	0.257	0	0	0
Hsd3b4	0	0	NA	NA	NA	hydroxy-delta-5-steroid dehydrogenase, 3 beta- and steroid delta-isomerase 4	0	0	0	0
Hspb3	0	0	NA	NA	NA	heat shock protein 3	0.548	0	0	0
Hyal4	0	0	NA	NA	NA	hyaluronoglucosaminidase 4	0	0	0	0
Ido1	0	0	NA	NA	NA	indoleamine 2,3-dioxygenase 1	0	0	0	0
Ifna1	0	0	NA	NA	NA	interferon alpha 1	0	0	0	0
Ifna11	0	0	NA	NA	NA	interferon alpha 11	0	0	0	0
Ifna12	0	0	NA	NA	NA	interferon alpha 12	0	0	0	0
Ifna13	0	0	NA	NA	NA	interferon alpha 13	0	0	0	0
Ifna14	0	0	NA	NA	NA	interferon alpha 14	0	0	0	0
Ifna2	0	0	NA	NA	NA	interferon alpha 2	0.3995	0	0	0
Ifna4	0	0	NA	NA	NA	interferon alpha 4	0	0	0	0
Ifna5	0	0	NA	NA	NA	interferon alpha 5	0.26775	0	0	0
Ifna6	0	0	NA	NA	NA	interferon alpha 6	0	0	0	0
Ifna7	0	0	NA	NA	NA	interferon alpha 7	0	0	0	0
Ifna9	0	0	NA	NA	NA	interferon alpha 9	0	0	0	0
Ifnab	0	0	NA	NA	NA	interferon alpha B	0	0	0	0
Ifng	0	0	NA	NA	NA	interferon gamma	0	0	0	0
Ifnz	0	0	NA	NA	NA	interferon zeta	0	0	0	0
Igfl3	0	0	NA	NA	NA	IGF-like family member 3	0.066	0	0	0
Igsf5	0	0	NA	NA	NA	immunoglobulin superfamily, member 5	0	0	0	0
Il11ra2	0	0	NA	NA	NA	interleukin 11 receptor, alpha chain 2	0	0	0	0
Il17c	0	0	NA	NA	NA	interleukin 17C	0.1165	0	0	0
Il1f5	0	0	NA	NA	NA	interleukin 1 family, member 5 (delta)	0.01225	0	0	0
Il1f9	0	0	NA	NA	NA	interleukin 1 family, member 9	1.093	0	0.737	0
Il20	0	0	NA	NA	NA	interleukin 20	0	0	0	0
Il22	0	0	NA	NA	NA	interleukin 22	0	0	0	0
Il24	0	0	NA	NA	NA	interleukin 24	0	0	0	0
Il28a	0	0	NA	NA	NA	NA	0	0	0	0
Il9	0	0	NA	NA	NA	interleukin 9	0	0	0	0
Iltifb	0	0	NA	NA	NA	interleukin 10-related T cell-derived inducible factor beta	0	0	0	0
Insl5	0	0	NA	NA	NA	insulin-like 5	0	0	0	0
Iqcf4	0	0	NA	NA	NA	IQ motif containing F4	0.05225	0	0.19475	0
Iqcf5	0	0	NA	NA	NA	IQ motif containing F5	0	0	0	0
Iqcj-schip1	0	0	NA	NA	NA	NA	0	0	0	0
Irx4	0	0	NA	NA	NA	Iroquois homeobox 4	0.1025	0	0.1735	0
Izumo1	0	0	NA	NA	NA	izumo sperm-egg fusion 1	0	0	0	0
Izumo3	0	0	NA	NA	NA	IZUMO family member 3	0	0	0	0
Jrkl	0	0	NA	NA	NA	Jrk-like	0	0	0	0
Kap	0	0	NA	NA	NA	kidney androgen regulated protein	0.125	0	0	0
Kbtbd13	0	0	NA	NA	NA	kelch repeat and BTB (POZ) domain containing 13	0.57675	0	0	0
Kcne2	0	0	NA	NA	NA	potassium voltage-gated channel, Isk-related subfamily, gene 2	0.13525	0	0	0
Kdm5d	0	0	NA	NA	NA	lysine (K)-specific demethylase 5D	0	0	0	0
Khdc1a	0	0	NA	NA	NA	KH domain containing 1A	0	0	0	0
Khdc1c	0	0	NA	NA	NA	KH domain containing 1C	0	0	0	0
Kif4b	0	0	NA	NA	NA	NA	0	0	0	0
Kis2	0	0	NA	NA	NA	Kaplan integration site 2	0	0	0	0
Kiss1	0	0	NA	NA	NA	KiSS-1 metastasis-suppressor	0	0	0	0
Klk14	0	0	NA	NA	NA	kallikrein related-peptidase 14	0	0	0	0
Klk1b16	0	0	NA	NA	NA	kallikrein 1-related peptidase b16	0	0	0	0
Klk1b21	0	0	NA	NA	NA	kallikrein 1-related peptidase b21	0	0	0	0
Klk1b22	0	0	NA	NA	NA	kallikrein 1-related peptidase b22	0	0	0	0
Klk1b24	0	0	NA	NA	NA	kallikrein 1-related peptidase b24	0	0	0	0
Klk1b26	0	0	NA	NA	NA	kallikrein 1-related petidase b26	0	0	0	0
Klk1b27	0	0	NA	NA	NA	kallikrein 1-related peptidase b27	0.05325	0	0	0
Klk1b3	0	0	NA	NA	NA	kallikrein 1-related peptidase b3	0	0	0	0
Klk1b8	0	0	NA	NA	NA	kallikrein 1-related peptidase b8	0.0895	0	0	0
Klra10	0	0	NA	NA	NA	killer cell lectin-like receptor subfamily A, member 10	0.32275	0	0	0
Klra12	0	0	NA	NA	NA	killer cell lectin-like receptor subfamily A, member 12	0	0	0	0
Klra13-ps	0	0	NA	NA	NA	killer cell lectin-like receptor subfamily A, member 13, pseudogene	0	0	0	0
Klra15	0	0	NA	NA	NA	killer cell lectin-like receptor, subfamily A, member 15	0	0	0	0
Klra18	0	0	NA	NA	NA	killer cell lectin-like receptor, subfamily A, member 18	0	0	0	0
Klra19	0	0	NA	NA	NA	killer cell lectin-like receptor, subfamily A, member 19	0	0	0	0
Klra22	0	0	NA	NA	NA	killer cell lectin-like receptor subfamily A, member 22	0	0	0	0
Klra23	0	0	NA	NA	NA	killer cell lectin-like receptor subfamily A, member 23	0	0	0	0
Klra3	0	0	NA	NA	NA	killer cell lectin-like receptor, subfamily A, member 3	0	0	0	0
Klra33	0	0	NA	NA	NA	NA	0	0	0	0
Klra4	0	0	NA	NA	NA	killer cell lectin-like receptor, subfamily A, member 4	0	0	0	0
Klra6	0	0	NA	NA	NA	killer cell lectin-like receptor, subfamily A, member 6	0	0	0	0
Klra8	0	0	NA	NA	NA	killer cell lectin-like receptor, subfamily A, member 8	0	0	0	0
Klrc1	0	0	NA	NA	NA	killer cell lectin-like receptor subfamily C, member 1	0	0	0	0
Klrc2	0	0	NA	NA	NA	killer cell lectin-like receptor subfamily C, member 2	0	0	0	0
Klrg1	0	0	NA	NA	NA	killer cell lectin-like receptor subfamily G, member 1	0.5115	0	0	0
Kng2	0	0	NA	NA	NA	kininogen 2	0	0	0	0
Krt34	0	0	NA	NA	NA	keratin 34	0	0	0	0
Krtap1-3	0	0	NA	NA	NA	keratin associated protein 1-3	0.276	0	0	0
Krtap1-4	0	0	NA	NA	NA	keratin associated protein 1-4	0	0	0	0
Krtap1-5	0	0	NA	NA	NA	keratin associated protein 1-5	0	0	0	0
Krtap10-10	0	0	NA	NA	NA	keratin associated protein 10-10	0.01825	0	0	0
Krtap11-1	0	0	NA	NA	NA	keratin associated protein 11-1	0	0	0	0
Krtap12-1	0	0	NA	NA	NA	keratin associated protein 12-1	0	0	0	0
Krtap13-1	0	0	NA	NA	NA	keratin associated protein 13-1	0	0	0	0
Krtap14	0	0	NA	NA	NA	keratin associated protein 14	0	0	0	0
Krtap16-1	0	0	NA	NA	NA	keratin associated protein 16-1	0	0	0	0
Krtap16-10	0	0	NA	NA	NA	NA	0	0	0	0
Krtap16-4	0	0	NA	NA	NA	NA	0	0	1.0335	0
Krtap16-5	0	0	NA	NA	NA	NA	0	0	0	0
Krtap16-7	0	0	NA	NA	NA	NA	0	0	0	0
Krtap16-8	0	0	NA	NA	NA	NA	0	0	0	0
Krtap16-9	0	0	NA	NA	NA	NA	0	0	0	0
Krtap17-1	0	0	NA	NA	NA	keratin associated protein 17-1	0	0	0	0
Krtap20-2	0	0	NA	NA	NA	keratin associated protein 20-2	0	0	0	0
Krtap22-2	0	0	NA	NA	NA	keratin associated protein 22-2	0	0	0	0
Krtap24-1	0	0	NA	NA	NA	keratin associated protein 24-1	0	0	0	0
Krtap27-1	0	0	NA	NA	NA	keratin associated protein 27-1	0	0	0	0
Krtap3-1	0	0	NA	NA	NA	keratin associated protein 3-1	0	0	0	0
Krtap31-1	0	0	NA	NA	NA	keratin associated protein 31-1	0	0	0	0
Krtap31-2	0	0	NA	NA	NA	keratin associated protein 31-2	0	0	0	0
Krtap4-1	0	0	NA	NA	NA	keratin associated protein 4-1	0	0	0	0
Krtap4-13	0	0	NA	NA	NA	keratin associated protein 4-13	0	0	0	0
Krtap4-16	0	0	NA	NA	NA	keratin associated protein 4-16	0	0	0	0
Krtap4-2	0	0	NA	NA	NA	keratin associated protein 4-2	0.03925	0	0	0
Krtap4-8	0	0	NA	NA	NA	keratin associated protein 4-8	0	0	0	0
Krtap4-9	0	0	NA	NA	NA	keratin associated protein 4-9	0	0	0.0975	0
Krtap5-1	0	0	NA	NA	NA	keratin associated protein 5-1	0	0	0	0
Krtap5-2	0	0	NA	NA	NA	keratin associated protein 5-2	0	0	0.09425	0
Krtap6-1	0	0	NA	NA	NA	keratin associated protein 6-1	0	0	0	0
Krtap6-2	0	0	NA	NA	NA	keratin associated protein 6-2	0	0	0	0
Krtap8-1	0	0	NA	NA	NA	keratin associated protein 8-1	0	0	0	0
Krtap8-2	0	0	NA	NA	NA	NA	0	0	0	0
Krtap9-1	0	0	NA	NA	NA	keratin associated protein 9-1	0	0	0	0
Krtap9-3	0	0	NA	NA	NA	keratin associated protein 9-3	0	0	0	0
Krtap9-5	0	0	NA	NA	NA	keratin associated protein 9-5	0	0	0	0
Lamb3	0	0	NA	NA	NA	laminin, beta 3	0.105	0	0	0
Lass1	0	0	NA	NA	NA	NA	0	0	0	0
Lbx1	0	0	NA	NA	NA	ladybird homeobox 1	0.04425	0	0	0
Lce1a2	0	0	NA	NA	NA	late cornified envelope 1A2	0	0	0	0
Lce1c	0	0	NA	NA	NA	late cornified envelope 1C	0	0	0	0
Lce1e	0	0	NA	NA	NA	late cornified envelope 1E	0	0	0	0
Lce1g	0	0	NA	NA	NA	late cornified envelope 1G	0	0	0	0
Lce1h	0	0	NA	NA	NA	late cornified envelope 1H	0	0	0	0
Lce1i	0	0	NA	NA	NA	late cornified envelope 1I	0	0	0	0
Lce1l	0	0	NA	NA	NA	late cornified envelope 1L	0	0	0	0
Lce3c	0	0	NA	NA	NA	late cornified envelope 3C	0	0	0	0
Lce3f	0	0	NA	NA	NA	late cornified envelope 3F	0	0	0	0
Lcn14	0	0	NA	NA	NA	NA	0	0	0	0
Lcn3	0	0	NA	NA	NA	lipocalin 3	0	0	0	0
Lcn9	0	0	NA	NA	NA	lipocalin 9	0	0	0	0
Ldhal6b	0	0	NA	NA	NA	lactate dehydrogenase A-like 6B	0	0	0	0
Leap2	0	0	NA	NA	NA	liver-expressed antimicrobial peptide 2	0	0	0	0
Lgals12	0	0	NA	NA	NA	lectin, galactose binding, soluble 12	0.0445	0	0.453	0
Lmo3	0	0	NA	NA	NA	LIM domain only 3	0	0	0	0
Lmod2	0	0	NA	NA	NA	leiomodin 2 (cardiac)	0	0	0	0
Lmod3	0	0	NA	NA	NA	leiomodin 3 (fetal)	0.068	0	0	0
LOC100039574	0	0	NA	NA	NA	NA	0	0	0	0
LOC100039614	0	0	NA	NA	NA	NA	0	0	0	0
LOC100039753	0	0	NA	NA	NA	NA	0	0	0	0
LOC100039810	0	0	NA	NA	NA	NA	0	0	0	0
LOC100040022	0	0	NA	NA	NA	NA	0	0	0	0
LOC100040031	0	0	NA	NA	NA	NA	0	0	0	0
LOC100040160	0	0	NA	NA	NA	NA	0	0	0	0
LOC100040223	0	0	NA	NA	NA	NA	0	0	0	0
LOC100040786	0	0	NA	NA	NA	NA	0	0	0	0
LOC100040911	0	0	NA	NA	NA	NA	0	0	0	0
LOC100041014	0	0	NA	NA	NA	NA	0	0	0	0
LOC100041033	0	0	NA	NA	NA	NA	0	0	0	0
LOC100041223	0	0	NA	NA	NA	NA	0	0	0	0
LOC100041256	0	0	NA	NA	NA	NA	0	0	0	0
LOC100041346	0	0	NA	NA	NA	NA	0	0	0	0
LOC100041550	0	0	NA	NA	NA	NA	0	0	0	0
LOC100042428	0	0	NA	NA	NA	NA	0	0	0	0
LOC100048884	0	0	NA	NA	NA	NA	0	0	0	0
LOC100048885	0	0	NA	NA	NA	NA	0	0	0	0
LOC100504429	0	0	NA	NA	NA	NA	0	0	0	0
LOC100504473	0	0	NA	NA	NA	NA	0.238	0	0	0
LOC100504608	0	0	NA	NA	NA	NA	0.16725	0	0	0
LOC329427	0	0	NA	NA	NA	NA	0.375	0	0	0
LOC380994	0	0	NA	NA	NA	NA	0	0	0	0
LOC382133	0	0	NA	NA	NA	NA	0	0	0	0
LOC434960	0	0	NA	NA	NA	NA	0	0	0	0
LOC545691	0	0	NA	NA	NA	NA	0	0	0	0
LOC622167	0	0	NA	NA	NA	NA	3.057	0	0	0
LOC624853	0	0	NA	NA	NA	NA	0	0	0	0
Lrch4	0	0	NA	NA	NA	leucine-rich repeats and calponin homology (CH) domain containing 4	0	0	0	0
Lrr1	0	0	NA	NA	NA	leucine rich repeat protein 1	0.06325	0	0	0
Lrrc52	0	0	NA	NA	NA	leucine rich repeat containing 52	2.59725	0	0	0
Ly6g5c	0	0	NA	NA	NA	lymphocyte antigen 6 complex, locus G5C	0.08425	0	0	0
Lyg2	0	0	NA	NA	NA	lysozyme G-like 2	0	0	0	0
Lyzl1	0	0	NA	NA	NA	lysozyme-like 1	0	0	0	0
Magea1	0	0	NA	NA	NA	melanoma antigen, family A, 1	0	0	0	0
Magea2	0	0	NA	NA	NA	melanoma antigen, family A, 2	0	0	0	0
Magea3	0	0	NA	NA	NA	melanoma antigen, family A, 3	0	0	0	0
Magea4	0	0	NA	NA	NA	melanoma antigen, family A, 4	0.04025	0	0	0
Magea5	0	0	NA	NA	NA	melanoma antigen, family A, 5	0	0	0	0
Magea6	0	0	NA	NA	NA	melanoma antigen, family A, 6	0	0	0	0
Magea8	0	0	NA	NA	NA	melanoma antigen, family A, 8	0	0	0	0
Mageb1	0	0	NA	NA	NA	melanoma antigen, family B, 1	0	0	0	0
Mageb2	0	0	NA	NA	NA	melanoma antigen, family B, 2	0	0	0	0
Mageb4	0	0	NA	NA	NA	melanoma antigen, family B, 4	0	0	0	0
Mageb5	0	0	NA	NA	NA	melanoma antigen, family B, 5	0	0	0	0
Mapk15	0	0	NA	NA	NA	mitogen-activated protein kinase 15	0.1375	0	0	0
Mcpt-ps1	0	0	NA	NA	NA	mast cell protease, pseudogene 1	0	0	0	0
Mcpt1	0	0	NA	NA	NA	mast cell protease 1	0	0	0	0
Mcpt8	0	0	NA	NA	NA	mast cell protease 8	0.0565	0	0	0
Mettl11b	0	0	NA	NA	NA	methyltransferase like 11B	0	0	0	0
Mettl7a2	0	0	NA	NA	NA	methyltransferase like 7A2	0.02375	0	0	0
Mfrp	0	0	NA	NA	NA	membrane frizzled-related protein	0	0	0	0
MGC107098	0	0	NA	NA	NA	NA	0	0	0	0
Mia2	0	0	NA	NA	NA	MIA SH3 domain ER export factor 2	0	0	0	0
Mia3	0	0	NA	NA	NA	melanoma inhibitory activity 3	0	0	0	0
Mill1	0	0	NA	NA	NA	MHC I like leukocyte 1	0	0	0	0
Mir101a	0	0	NA	NA	NA	microRNA 101a	0	0	0	0
Mir101b	0	0	NA	NA	NA	microRNA 101b	0	0	0	0
Mir103-1	0	0	NA	NA	NA	microRNA 103-1	0	0	0	0
Mir105	0	0	NA	NA	NA	microRNA 105	0	0	0	0
Mir106a	0	0	NA	NA	NA	microRNA 106a	0	0	0	0
Mir106b	0	0	NA	NA	NA	microRNA 106b	0	0	0	0
Mir107	0	0	NA	NA	NA	microRNA 107	0	0	0	0
Mir10a	0	0	NA	NA	NA	microRNA 10a	0.7405	0	0	0
Mir10b	0	0	NA	NA	NA	microRNA 10b	0	0	0	0
Mir1186	0	0	NA	NA	NA	NA	0	0	0	0
Mir1190	0	0	NA	NA	NA	microRNA 1190	0.394	0	0	0
Mir1193	0	0	NA	NA	NA	microRNA 1193	0	0	0	0
Mir1196	0	0	NA	NA	NA	NA	0	0	0	0
Mir1197	0	0	NA	NA	NA	microRNA 1197	0	0	0	0
Mir1224	0	0	NA	NA	NA	microRNA 1224	0	0	0.8035	0
Mir122a	0	0	NA	NA	NA	NA	0	0	0	0
Mir124a-1	0	0	NA	NA	NA	microRNA 124a-1	0	0	0	0
Mir124a-2	0	0	NA	NA	NA	microRNA 124a-2	0	0	0	0
Mir1251	0	0	NA	NA	NA	microRNA 1251	0	0	0	0
Mir125a	0	0	NA	NA	NA	microRNA 125a	0	0	0	0
Mir125b-2	0	0	NA	NA	NA	microRNA 125b-2	0	0	0	0
Mir1264	0	0	NA	NA	NA	microRNA 1264	0	0	0.39725	0
Mir127	0	0	NA	NA	NA	microRNA 127	0	0	0	0
Mir128-1	0	0	NA	NA	NA	microRNA 128-1	0	0	0	0
Mir128-2	0	0	NA	NA	NA	microRNA 128-2	0	0	0	0
Mir129-2	0	0	NA	NA	NA	microRNA 129-2	0	0	0	0
Mir1298	0	0	NA	NA	NA	microRNA 1298	0	0	0	0
Mir1306	0	0	NA	NA	NA	microRNA 1306	0	0	0	0
Mir130a	0	0	NA	NA	NA	microRNA 130a	0.31625	0	0	0
Mir132	0	0	NA	NA	NA	microRNA 132	0.6135	0	1.55725	0
Mir133a-1	0	0	NA	NA	NA	microRNA 133a-1	0	0	0	0
Mir133a-2	0	0	NA	NA	NA	microRNA 133a-2	0	0	0	0
Mir133b	0	0	NA	NA	NA	microRNA 133b	0	0	0	0
Mir134	0	0	NA	NA	NA	microRNA 134	0	0	0	0
Mir135a-1	0	0	NA	NA	NA	microRNA 135a-1	0	0	0	0
Mir135a-2	0	0	NA	NA	NA	microRNA 135a-2	0	0	0	0
Mir135b	0	0	NA	NA	NA	microRNA 135b	0	0	0	0
Mir136	0	0	NA	NA	NA	microRNA 136	0	0	0	0
Mir138-2	0	0	NA	NA	NA	microRNA 138-2	0.2855	0	0.48	0
Mir139	0	0	NA	NA	NA	microRNA 139	0	0	0	0
Mir141	0	0	NA	NA	NA	microRNA 141	0	0	0	0
Mir142	0	0	NA	NA	NA	microRNA 142	2.30775	0	0	0
Mir143	0	0	NA	NA	NA	microRNA 143	0	0	0	0
Mir144	0	0	NA	NA	NA	microRNA 144	0	0	0	0
Mir145	0	0	NA	NA	NA	NA	0	0	0	0
Mir146	0	0	NA	NA	NA	microRNA 146	0	0	0	0
Mir147	0	0	NA	NA	NA	microRNA 147	0	0	0	0
Mir148a	0	0	NA	NA	NA	microRNA 148a	0	0	0	0
Mir148b	0	0	NA	NA	NA	microRNA 148b	0	0	0	0
Mir149	0	0	NA	NA	NA	microRNA 149	0	0	0	0
Mir150	0	0	NA	NA	NA	microRNA 150	0	0	6.46575	0
Mir152	0	0	NA	NA	NA	microRNA 152	1.03275	0	0	0
Mir155	0	0	NA	NA	NA	microRNA 155	0.284	0	1.1745	0
Mir15a	0	0	NA	NA	NA	microRNA 15a	0.44125	0	0	0
Mir15b	0	0	NA	NA	NA	microRNA 15b	0	0	0	0
Mir16-2	0	0	NA	NA	NA	microRNA 16-2	0.214	0	0	0
Mir17	0	0	NA	NA	NA	microRNA 17	0.4835	0	0	0
Mir181a-1	0	0	NA	NA	NA	microRNA 181a-1	0	0	0	0
Mir181b-1	0	0	NA	NA	NA	microRNA 181b-1	0	0	1.28825	0
Mir181c	0	0	NA	NA	NA	microRNA 181c	0	0	0	0
Mir181d	0	0	NA	NA	NA	microRNA 181d	0	0	0	0
Mir182	0	0	NA	NA	NA	microRNA 182	0	0	0	0
Mir183	0	0	NA	NA	NA	microRNA 183	0	0	0	0
Mir184	0	0	NA	NA	NA	microRNA 184	0	0	0	0
Mir1843	0	0	NA	NA	NA	NA	0	0	0	0
Mir1843b	0	0	NA	NA	NA	microRNA 1843b	0	0	0	0
Mir185	0	0	NA	NA	NA	microRNA 185	0	0	0	0
Mir187	0	0	NA	NA	NA	microRNA 187	0	0	0	0
Mir188	0	0	NA	NA	NA	microRNA 188	0	0	0	0
Mir1892	0	0	NA	NA	NA	microRNA 1892	0	0	0	0
Mir1893	0	0	NA	NA	NA	microRNA 1893	0	0	0	0
Mir1895	0	0	NA	NA	NA	microRNA 1895	0	0	0	0
Mir1896	0	0	NA	NA	NA	microRNA 1896	0	0	0	0
Mir1897	0	0	NA	NA	NA	microRNA 1897	0	0	0	0
Mir1899	0	0	NA	NA	NA	microRNA 1899	0	0	0	0
Mir18b	0	0	NA	NA	NA	microRNA 18b	0	0	0	0
Mir1900	0	0	NA	NA	NA	microRNA 1900	0	0	0	0
Mir1901	0	0	NA	NA	NA	microRNA 1901	0	0	0	0
Mir1902	0	0	NA	NA	NA	microRNA 1902	0	0	0	0
Mir1903	0	0	NA	NA	NA	microRNA 1903	0	0	0	0
Mir1905	0	0	NA	NA	NA	microRNA 1905	0	0	0	0
Mir1906-1	0	0	NA	NA	NA	microRNA 1906-1	0	0	0	0
Mir1906-2	0	0	NA	NA	NA	microRNA 1906-2	0	0	0	0
Mir1907	0	0	NA	NA	NA	microRNA 1907	0.626	0	0	0
Mir190b	0	0	NA	NA	NA	microRNA 190b	0	0	0	0
Mir1912	0	0	NA	NA	NA	microRNA 1912	0	0	0	0
Mir192	0	0	NA	NA	NA	microRNA 192	0.2645	0	0	0
Mir193	0	0	NA	NA	NA	NA	0.57025	0	0	0
Mir1934	0	0	NA	NA	NA	microRNA 1934	0	0	0	0
Mir1936	0	0	NA	NA	NA	microRNA 1936	0	0	0	0
Mir193b	0	0	NA	NA	NA	microRNA 193b	0	0	0	0
Mir194-2	0	0	NA	NA	NA	microRNA 194-2	0	0	0	0
Mir1940	0	0	NA	NA	NA	NA	0	0	0	0
Mir1942	0	0	NA	NA	NA	microRNA 1942	0	0	0	0
Mir1946a	0	0	NA	NA	NA	microRNA 1946a	0	0	0	0
Mir1947	0	0	NA	NA	NA	microRNA 1947	0	0	0	0
Mir1948	0	0	NA	NA	NA	microRNA 1948	0	0	0	0
Mir195	0	0	NA	NA	NA	NA	0	0	0	0
Mir1951	0	0	NA	NA	NA	microRNA 1951	0	0	0	0
Mir1952	0	0	NA	NA	NA	microRNA 1952	0	0	0	0
Mir1953	0	0	NA	NA	NA	microRNA 1953	0	0	0	0
Mir1960	0	0	NA	NA	NA	microRNA 1960	0.48375	0	0	0
Mir1961	0	0	NA	NA	NA	microRNA 1961	0.166	0	0	0
Mir1964	0	0	NA	NA	NA	microRNA 1964	0	0	0	0
Mir1967	0	0	NA	NA	NA	microRNA 1967	0	0	0	0
Mir1968	0	0	NA	NA	NA	microRNA 1968	0	0	0	0
Mir1969	0	0	NA	NA	NA	microRNA 1969	0	0	0	0
Mir196a-1	0	0	NA	NA	NA	microRNA 196a-1	0	0	0	0
Mir196a-2	0	0	NA	NA	NA	microRNA 196a-2	0	0	0	0
Mir1971	0	0	NA	NA	NA	microRNA 1971	0	0	0	0
Mir1981	0	0	NA	NA	NA	microRNA 1981	0.4605	0	0	0
Mir1983	0	0	NA	NA	NA	microRNA 1983	0	0	0	0
Mir199a-2	0	0	NA	NA	NA	microRNA 199a-2	0	0	0	0
Mir199b	0	0	NA	NA	NA	microRNA 199b	0	0	0	0
Mir19b-2	0	0	NA	NA	NA	microRNA 19b-2	0	0	0	0
Mir1a-1	0	0	NA	NA	NA	microRNA 1a-1	0	0	0	0
Mir1a-2	0	0	NA	NA	NA	microRNA 1a-2	0	0	0	0
Mir1b	0	0	NA	NA	NA	microRNA 1b	1.24275	0	0	0
Mir200b	0	0	NA	NA	NA	microRNA 200b	0	0	0	0
Mir200c	0	0	NA	NA	NA	microRNA 200c	0	0	0	0
Mir201	0	0	NA	NA	NA	microRNA 201	0	0	0	0
Mir202	0	0	NA	NA	NA	microRNA 202	0	0	2.38225	0
Mir203	0	0	NA	NA	NA	microRNA 203	0	0	0	0
Mir205	0	0	NA	NA	NA	microRNA 205	0	0	0	0
Mir206	0	0	NA	NA	NA	microRNA 206	0	0	0	0
Mir207	0	0	NA	NA	NA	microRNA 207	0	0	0	0
Mir208b	0	0	NA	NA	NA	microRNA 208b	0	0	0	0
Mir20b	0	0	NA	NA	NA	microRNA 20b	0	0	0	0
Mir21	0	0	NA	NA	NA	NA	0	0	0	0
Mir210	0	0	NA	NA	NA	microRNA 210	0	0	0	0
Mir211	0	0	NA	NA	NA	microRNA 211	0	0	0	0
Mir212	0	0	NA	NA	NA	microRNA 212	0	0	0	0
Mir2136	0	0	NA	NA	NA	microRNA 2136	0	0	0	0
Mir2137	0	0	NA	NA	NA	microRNA 2137	0	0	0	0
Mir214	0	0	NA	NA	NA	microRNA 214	0	0	0	0
Mir216a	0	0	NA	NA	NA	microRNA 216a	0	0	0	0
Mir218-2	0	0	NA	NA	NA	microRNA 218-2	0	0	0	0
Mir219-1	0	0	NA	NA	NA	NA	0.169	0	0	0
Mir22	0	0	NA	NA	NA	microRNA 22	0	0	0	0
Mir222	0	0	NA	NA	NA	microRNA 222	0	0	0	0
Mir223	0	0	NA	NA	NA	microRNA 223	0	0	0	0
Mir224	0	0	NA	NA	NA	microRNA 224	0	0	0	0
Mir23b	0	0	NA	NA	NA	microRNA 23b	1.5285	0	4.6375	0
Mir24-1	0	0	NA	NA	NA	microRNA 24-1	0	0	0	0
Mir26a-2	0	0	NA	NA	NA	microRNA 26a-2	0	0	0	0
Mir26b	0	0	NA	NA	NA	microRNA 26b	0	0	0.40175	0
Mir27b	0	0	NA	NA	NA	microRNA 27b	2.397	0	3.29	0
Mir2861	0	0	NA	NA	NA	microRNA 2861	0	0	2.80175	0
Mir28b	0	0	NA	NA	NA	microRNA 28b	0	0	0	0
Mir291a	0	0	NA	NA	NA	microRNA 291a	0	0	0	0
Mir291b	0	0	NA	NA	NA	microRNA 291b	0	0	0	0
Mir292	0	0	NA	NA	NA	microRNA 292	0	0	0	0
Mir293	0	0	NA	NA	NA	microRNA 293	0	0	0	0
Mir294	0	0	NA	NA	NA	microRNA 294	0	0	0	0
Mir295	0	0	NA	NA	NA	microRNA 295	0	0	0	0
Mir296	0	0	NA	NA	NA	microRNA 296	0	0	0	0
Mir297a-3	0	0	NA	NA	NA	microRNA 297a-3	0	0	0	0
Mir297b	0	0	NA	NA	NA	microRNA 297b	0	0	0	0
Mir297c	0	0	NA	NA	NA	microRNA 297c	0	0	0	0
Mir298	0	0	NA	NA	NA	microRNA 298	0	0	0	0
Mir299	0	0	NA	NA	NA	NA	0	0	0	0
Mir29b-2	0	0	NA	NA	NA	microRNA 29b-2	0	0	0	0
Mir29c	0	0	NA	NA	NA	microRNA 29c	0	0	0	0
Mir301b	0	0	NA	NA	NA	microRNA 301b	0	0	0	0
Mir302a	0	0	NA	NA	NA	microRNA 302a	0	0	0	0
Mir302b	0	0	NA	NA	NA	microRNA 302b	0	0	0	0
Mir302c	0	0	NA	NA	NA	microRNA 302c	0	0	0	0
Mir302d	0	0	NA	NA	NA	microRNA 302d	0	0	0	0
Mir3058	0	0	NA	NA	NA	microRNA 3058	0	0	0	0
Mir3059	0	0	NA	NA	NA	microRNA 3059	0	0	0	0
Mir3060	0	0	NA	NA	NA	microRNA 3060	1.468	0	0.41125	0
Mir3062	0	0	NA	NA	NA	microRNA 3062	0	0	0	0
Mir3065	0	0	NA	NA	NA	microRNA 3065	0	0	0	0
Mir3066	0	0	NA	NA	NA	microRNA 3066	1.22325	0	0	0
Mir3071	0	0	NA	NA	NA	microRNA 3071	0	0	0	0
Mir3072	0	0	NA	NA	NA	microRNA 3072	0	0	0	0
Mir3073	0	0	NA	NA	NA	NA	0	0	0	0
Mir3074-2	0	0	NA	NA	NA	microRNA 3074-2	0	0	0	0
Mir3075	0	0	NA	NA	NA	microRNA 3075	0	0	1.32325	0
Mir3078	0	0	NA	NA	NA	microRNA 3078	0	0	0	0
Mir3081	0	0	NA	NA	NA	microRNA 3081	5.302	0	4.501	0
Mir3083	0	0	NA	NA	NA	microRNA 3083	0	0	0	0
Mir3085	0	0	NA	NA	NA	microRNA 3085	0	0	0	0
Mir3086	0	0	NA	NA	NA	microRNA 3086	0	0	9.88075	0
Mir3088	0	0	NA	NA	NA	microRNA 3088	0	0	0	0
Mir3089	0	0	NA	NA	NA	microRNA 3089	0.4835	0	0	0
Mir3092	0	0	NA	NA	NA	microRNA 3092	0	0	0.7125	0
Mir3093	0	0	NA	NA	NA	microRNA 3093	0	0	0	0
Mir3094	0	0	NA	NA	NA	microRNA 3094	0	0	0	0
Mir3095	0	0	NA	NA	NA	microRNA 3095	0	0	0	0
Mir3096	0	0	NA	NA	NA	NA	1.42775	0	0.2845	0
Mir3096b	0	0	NA	NA	NA	NA	0.2055	0	0	0
Mir3097	0	0	NA	NA	NA	microRNA 3097	0	0	0	0
Mir3099	0	0	NA	NA	NA	microRNA 3099	0	0	0	0
Mir30a	0	0	NA	NA	NA	microRNA 30a	0.3305	0	1.79425	0
Mir30c-1	0	0	NA	NA	NA	microRNA 30c-1	0	0	0	0
Mir31	0	0	NA	NA	NA	microRNA 31	0	0	0	0
Mir3103	0	0	NA	NA	NA	microRNA 3103	0	0	0	0
Mir3106	0	0	NA	NA	NA	microRNA 3106	0	0	0	0
Mir3107	0	0	NA	NA	NA	microRNA 3107	0	0	0	0
Mir3108	0	0	NA	NA	NA	microRNA 3108	0	0	0	0
Mir3109	0	0	NA	NA	NA	microRNA 3109	0	0	0	0
Mir3110	0	0	NA	NA	NA	microRNA 3110	0	0	0	0
Mir32	0	0	NA	NA	NA	microRNA 32	0	0	0	0
Mir320	0	0	NA	NA	NA	microRNA 320	0	0	0	0
Mir322	0	0	NA	NA	NA	microRNA 322	0	0	0	0
Mir323	0	0	NA	NA	NA	microRNA 323	0	0	0	0
Mir328	0	0	NA	NA	NA	microRNA 328	0	0	0	0
Mir329	0	0	NA	NA	NA	microRNA 329	0	0	0	0
Mir331	0	0	NA	NA	NA	microRNA 331	0.42375	0	0	0
Mir335	0	0	NA	NA	NA	microRNA 335	0	0	0	0
Mir340	0	0	NA	NA	NA	microRNA 340	0.37875	0	0	0
Mir343	0	0	NA	NA	NA	microRNA 343	0	0	0	0
Mir344	0	0	NA	NA	NA	microRNA 344	0	0	8.27825	0
Mir344c	0	0	NA	NA	NA	microRNA 344c	0	0	0	0
Mir344d-1	0	0	NA	NA	NA	microRNA 344d-1	0	0	0	0
Mir344d-2	0	0	NA	NA	NA	microRNA 344d-2	0	0	0	0
Mir344d-3	0	0	NA	NA	NA	microRNA 344d-3	0	0	0	0
Mir344e	0	0	NA	NA	NA	microRNA 344e	0	0	0	0
Mir344f	0	0	NA	NA	NA	microRNA Mir344f	0	0	0	0
Mir345	0	0	NA	NA	NA	microRNA 345	0	0	0	0
Mir346	0	0	NA	NA	NA	microRNA 346	0	0	0	0
Mir3471-1	0	0	NA	NA	NA	microRNA 3471-1	0	0	0	0
Mir3473	0	0	NA	NA	NA	NA	0	0	0	0
Mir3474	0	0	NA	NA	NA	microRNA 3474	0	0	0	0
Mir3475	0	0	NA	NA	NA	microRNA 3475	0	0	0	0
Mir34a	0	0	NA	NA	NA	microRNA 34a	0	0	0	0
Mir34b	0	0	NA	NA	NA	microRNA 34b	0	0	0	0
Mir34c	0	0	NA	NA	NA	microRNA 34c	0	0	0	0
Mir350	0	0	NA	NA	NA	microRNA 350	0	0	0	0
Mir351	0	0	NA	NA	NA	microRNA 351	0	0	0	0
Mir3572	0	0	NA	NA	NA	microRNA 3572	0	0	0	0
Mir362	0	0	NA	NA	NA	microRNA 362	0	0	0	0
Mir367	0	0	NA	NA	NA	microRNA 367	0.24675	0	0	0
Mir374	0	0	NA	NA	NA	NA	0	0	0	0
Mir374c	0	0	NA	NA	NA	microRNA 374c	0	0	0	0
Mir375	0	0	NA	NA	NA	microRNA 375	0	0	0	0
Mir377	0	0	NA	NA	NA	microRNA 377	0.29775	0	1.0015	0
Mir379	0	0	NA	NA	NA	microRNA 379	0	0	0	0
Mir380	0	0	NA	NA	NA	microRNA 380	0	0	0	0
Mir382	0	0	NA	NA	NA	microRNA 382	0	0	0	0
Mir383	0	0	NA	NA	NA	microRNA 383	0	0	0	0
Mir3960	0	0	NA	NA	NA	microRNA 3960	0	0	3.841	0
Mir3966	0	0	NA	NA	NA	microRNA 3966	0.218	0	0	0
Mir3967	0	0	NA	NA	NA	microRNA 3967	0	0	0	0
Mir3968	0	0	NA	NA	NA	microRNA 3968	0	0	0	0
Mir3969	0	0	NA	NA	NA	microRNA 3969	0	0	0	0
Mir409	0	0	NA	NA	NA	microRNA 409	0	0	0	0
Mir410	0	0	NA	NA	NA	microRNA 410	0	0	0	0
Mir411	0	0	NA	NA	NA	microRNA 411	0	0	0.838	0
Mir412	0	0	NA	NA	NA	microRNA 412	0	0	0	0
Mir423	0	0	NA	NA	NA	microRNA 423	0	0	0	0
Mir429	0	0	NA	NA	NA	microRNA 429	0	0	0	0
Mir431	0	0	NA	NA	NA	microRNA 431	0	0	0	0
Mir432	0	0	NA	NA	NA	microRNA 432	0	0	0	0
Mir433	0	0	NA	NA	NA	microRNA 433	0	0	0	0
Mir434	0	0	NA	NA	NA	microRNA 434	0	0	0	0
Mir448	0	0	NA	NA	NA	microRNA 448	0	0	0	0
Mir449a	0	0	NA	NA	NA	microRNA 449a	0	0	0	0
Mir449b	0	0	NA	NA	NA	microRNA 449b	0	0	0	0
Mir449c	0	0	NA	NA	NA	microRNA 449c	0	0	0	0
Mir450-1	0	0	NA	NA	NA	microRNA 450-1	0	0	0	0
Mir450-2	0	0	NA	NA	NA	microRNA 450-2	0	0	0	0
Mir450b	0	0	NA	NA	NA	microRNA 450b	0	0	0	0
Mir455	0	0	NA	NA	NA	microRNA 455	0	0	0	0
Mir465	0	0	NA	NA	NA	microRNA 465	0	0	0	0
Mir465b-1	0	0	NA	NA	NA	microRNA 465b-1	0	0	0	0
Mir465b-2	0	0	NA	NA	NA	microRNA 465b-2	0	0	0	0
Mir465c-1	0	0	NA	NA	NA	microRNA 465c-1	0	0	0	0
Mir465c-2	0	0	NA	NA	NA	microRNA 465c-2	0	0	0	0
Mir466	0	0	NA	NA	NA	microRNA 466	0	0	0	0
Mir4660	0	0	NA	NA	NA	NA	0	0	0	0
Mir466g	0	0	NA	NA	NA	microRNA 466g	0	0	0	0
Mir467a-1	0	0	NA	NA	NA	microRNA 467a-1	0	0	0	0
Mir467a-10	0	0	NA	NA	NA	microRNA 467a-10	0	0	0	0
Mir467a-2	0	0	NA	NA	NA	microRNA 467a-2	0	0	0	0
Mir467a-3	0	0	NA	NA	NA	microRNA 467a-3	0	0	0	0
Mir467a-4	0	0	NA	NA	NA	microRNA 467a-4	0	0	0	0
Mir467a-5	0	0	NA	NA	NA	microRNA 467a-5	0	0	0	0
Mir467a-6	0	0	NA	NA	NA	microRNA 467a-6	0	0	0	0
Mir467a-7	0	0	NA	NA	NA	microRNA 467a-7	0	0	0	0
Mir467a-8	0	0	NA	NA	NA	microRNA 467a-8	0	0	0	0
Mir467a-9	0	0	NA	NA	NA	microRNA 467a-9	0	0	0	0
Mir467b	0	0	NA	NA	NA	microRNA 467b	0	0	0	0
Mir467d	0	0	NA	NA	NA	microRNA 467d	0	0	0	0
Mir468	0	0	NA	NA	NA	microRNA 468	0	0	0	0
Mir471	0	0	NA	NA	NA	microRNA 471	0	0	0	0
Mir483	0	0	NA	NA	NA	microRNA 483	1.54925	0	0	0
Mir486	0	0	NA	NA	NA	microRNA 486	0	0	0	0
Mir489	0	0	NA	NA	NA	microRNA 489	0	0	0	0
Mir491	0	0	NA	NA	NA	microRNA 491	0.6465	0	0	0
Mir494	0	0	NA	NA	NA	microRNA 494	0	0	0	0
Mir495	0	0	NA	NA	NA	microRNA 495	0	0	0	0
Mir496	0	0	NA	NA	NA	NA	0	0	0.86375	0
Mir497	0	0	NA	NA	NA	microRNA 497	0	0	0	0
Mir499	0	0	NA	NA	NA	microRNA 499	0	0	0	0
Mir500	0	0	NA	NA	NA	microRNA 500	0	0	0	0
Mir501	0	0	NA	NA	NA	microRNA 501	0	0	0	0
Mir503	0	0	NA	NA	NA	microRNA 503	0	0	0	0
Mir504	0	0	NA	NA	NA	microRNA 504	0	0	0	0
Mir5046	0	0	NA	NA	NA	microRNA 5046	0	0	0	0
Mir509	0	0	NA	NA	NA	microRNA 509	0	0	0	0
Mir5100	0	0	NA	NA	NA	microRNA 5100	0	0	0	0
Mir5104	0	0	NA	NA	NA	microRNA 5104	0	0	0	0
Mir5106	0	0	NA	NA	NA	microRNA 5106	0.3215	0	0	0
Mir5108	0	0	NA	NA	NA	microRNA 5108	0	0	0	0
Mir5114	0	0	NA	NA	NA	microRNA 5114	0	0	0	0
Mir5116	0	0	NA	NA	NA	microRNA 5116	0	0	0	0
Mir5117	0	0	NA	NA	NA	NA	0	0	0	0
Mir5119	0	0	NA	NA	NA	microRNA 5119	0	0	0	0
Mir5121	0	0	NA	NA	NA	microRNA 5121	0	0	0	0
Mir5122	0	0	NA	NA	NA	microRNA 5122	0	0	0	0
Mir5123	0	0	NA	NA	NA	microRNA 5123	3.17175	0	2.48425	0
Mir5126	0	0	NA	NA	NA	microRNA 5126	0	0	0	0
Mir5127	0	0	NA	NA	NA	microRNA 5127	0	0	0	0
Mir5130	0	0	NA	NA	NA	microRNA 5130	0	0	0	0
Mir5132	0	0	NA	NA	NA	microRNA 5132	0	0	0	0
Mir5134	0	0	NA	NA	NA	microRNA 5134	0	0	0	0
Mir5136	0	0	NA	NA	NA	microRNA 5136	0	0	0	0
Mir532	0	0	NA	NA	NA	microRNA 532	0	0	0	0
Mir540	0	0	NA	NA	NA	microRNA 540	0	0	0	0
Mir541	0	0	NA	NA	NA	microRNA 541	0	0	0	0
Mir546	0	0	NA	NA	NA	microRNA 546	0	0	0	0
Mir547	0	0	NA	NA	NA	microRNA 547	0	0	0	0
Mir551b	0	0	NA	NA	NA	microRNA 551b	0	0	0	0
Mir574	0	0	NA	NA	NA	microRNA 574	0	0	0	0
Mir582	0	0	NA	NA	NA	microRNA 582	0	0	0	0
Mir598	0	0	NA	NA	NA	microRNA 598	0	0	0	0
Mir599	0	0	NA	NA	NA	microRNA 599	0.21075	0	0	0
Mir615	0	0	NA	NA	NA	microRNA 615	0	0	0	0
Mir653	0	0	NA	NA	NA	microRNA 653	0	0	0	0
Mir664	0	0	NA	NA	NA	microRNA 664	0	0	0	0
Mir665	0	0	NA	NA	NA	microRNA 665	0	0	0	0
Mir669a-1	0	0	NA	NA	NA	microRNA 669a-1	0	0	0	0
Mir669a-10	0	0	NA	NA	NA	microRNA 669a-10	0	0	0	0
Mir669a-11	0	0	NA	NA	NA	microRNA 669a-11	0	0	0	0
Mir669a-12	0	0	NA	NA	NA	microRNA 669a-12	0	0	0	0
Mir669a-3	0	0	NA	NA	NA	microRNA 669a-3	0	0	0	0
Mir669a-4	0	0	NA	NA	NA	microRNA 669a-4	0	0	0	0
Mir669a-5	0	0	NA	NA	NA	microRNA 669a-5	0	0	0	0
Mir669a-6	0	0	NA	NA	NA	microRNA 669a-6	0	0	0	0
Mir669a-7	0	0	NA	NA	NA	microRNA 669a-7	0	0	0	0
Mir669a-8	0	0	NA	NA	NA	microRNA 669a-8	0	0	0	0
Mir669a-9	0	0	NA	NA	NA	microRNA 4669a-9	0	0	0	0
Mir669b	0	0	NA	NA	NA	microRNA 669b	0	0	0	0
Mir669c	0	0	NA	NA	NA	microRNA 669c	0	0	0	0
Mir669e	0	0	NA	NA	NA	microRNA 669e	0	0	0	0
Mir669g	0	0	NA	NA	NA	microRNA 669g	0	0	0	0
Mir669i	0	0	NA	NA	NA	microRNA 669i	0	0	0	0
Mir669j	0	0	NA	NA	NA	microRNA 669j	0	0	0	0
Mir669k	0	0	NA	NA	NA	microRNA 669k	0	0	0	0
Mir669m-1	0	0	NA	NA	NA	microRNA 669m-1	0	0	0	0
Mir669p-1	0	0	NA	NA	NA	microRNA 669p-1	0	0	0	0
Mir669p-2	0	0	NA	NA	NA	microRNA 669p-2	0	0	0	0
Mir670	0	0	NA	NA	NA	microRNA 670	0	0	0	0
Mir671	0	0	NA	NA	NA	microRNA 671	0	0	0	0
Mir672	0	0	NA	NA	NA	microRNA 672	0	0	0	0
Mir675	0	0	NA	NA	NA	microRNA 675	0	0	0	0
Mir676	0	0	NA	NA	NA	microRNA 676	0	0	0	0
Mir678	0	0	NA	NA	NA	microRNA 678	0	0	0	0
Mir680-2	0	0	NA	NA	NA	microRNA 680-2	0	0	0	0
Mir680-3	0	0	NA	NA	NA	microRNA 680-3	0	0	0	0
Mir681	0	0	NA	NA	NA	microRNA 681	0	0	0	0
Mir683-1	0	0	NA	NA	NA	microRNA 683-1	0	0	0	0
Mir683-2	0	0	NA	NA	NA	microRNA 683-2	0	0	0	0
Mir686	0	0	NA	NA	NA	microRNA 686	0	0	0	0
Mir691	0	0	NA	NA	NA	microRNA 691	0	0	0	0
Mir693	0	0	NA	NA	NA	microRNA 693	0	0	0	0
Mir694	0	0	NA	NA	NA	microRNA 694	0	0	0	0
Mir697	0	0	NA	NA	NA	microRNA 697	0.68175	0	6.59625	0
Mir7-2	0	0	NA	NA	NA	microRNA 7-2	0	0	0	0
Mir700	0	0	NA	NA	NA	microRNA 700	0	0	0	0
Mir701	0	0	NA	NA	NA	microRNA 701	0	0	0	0
Mir702	0	0	NA	NA	NA	microRNA 702	0	0	0	0
Mir705	0	0	NA	NA	NA	microRNA 705	0	0	0	0
Mir706	0	0	NA	NA	NA	microRNA 706	0	0	0	0
Mir708	0	0	NA	NA	NA	microRNA 708	0	0	4.0855	0
Mir709	0	0	NA	NA	NA	microRNA 709	0	0	0	0
Mir710	0	0	NA	NA	NA	microRNA 710	0	0	0	0
Mir713	0	0	NA	NA	NA	microRNA 713	0	0	0	0
Mir717	0	0	NA	NA	NA	microRNA 717	0	0	0	0
Mir718	0	0	NA	NA	NA	microRNA 718	0	0	0	0
Mir719	0	0	NA	NA	NA	microRNA 719	0	0	0	0
Mir720	0	0	NA	NA	NA	NA	0	0	0	0
Mir721	0	0	NA	NA	NA	microRNA 721	0	0	1.56325	0
Mir741	0	0	NA	NA	NA	microRNA 741	0	0	0	0
Mir743	0	0	NA	NA	NA	microRNA 743	0	0	0	0
Mir743b	0	0	NA	NA	NA	microRNA 743b	0	0	0	0
Mir759	0	0	NA	NA	NA	microRNA 759	0	0	0	0
Mir762	0	0	NA	NA	NA	microRNA 762	0	0	0	0
Mir763	0	0	NA	NA	NA	microRNA 763	0	0	0.47025	0
Mir770	0	0	NA	NA	NA	microRNA 770	0	0	0	0
Mir802	0	0	NA	NA	NA	microRNA 802	0	0	0	0
Mir804	0	0	NA	NA	NA	microRNA 804	0	0	0	0
Mir871	0	0	NA	NA	NA	microRNA 871	0	0	0	0
Mir873	0	0	NA	NA	NA	NA	0	0	0	0
Mir875	0	0	NA	NA	NA	microRNA 875	0	0	0	0
Mir876	0	0	NA	NA	NA	microRNA 876	0	0	0	0
Mir877	0	0	NA	NA	NA	microRNA 877	0.436	0	0	0
Mir878	0	0	NA	NA	NA	microRNA 878	0	0	0	0
Mir880	0	0	NA	NA	NA	microRNA 880	0	0	0	0
Mir881	0	0	NA	NA	NA	microRNA 881	0	0	0	0
Mir882	0	0	NA	NA	NA	microRNA 882	0	0	0	0
Mir883a	0	0	NA	NA	NA	microRNA 883a	0	0	0	0
Mir883b	0	0	NA	NA	NA	microRNA 883b	0	0	0	0
Mir9-1	0	0	NA	NA	NA	microRNA 9-1	0	0	0	0
Mir9-3	0	0	NA	NA	NA	microRNA 9-3	0	0	0	0
Mir92-1	0	0	NA	NA	NA	microRNA 92-1	0	0	0	0
Mir92-2	0	0	NA	NA	NA	microRNA 92-2	0	0	0	0
Mir92b	0	0	NA	NA	NA	microRNA 92b	0	0	0	0
Mir93	0	0	NA	NA	NA	microRNA 93	0	0	0	0
Mir96	0	0	NA	NA	NA	microRNA 96	0	0	0	0
Mir98	0	0	NA	NA	NA	microRNA 98	0	0	0	0
Mir99a	0	0	NA	NA	NA	microRNA 99a	0	0	0	0
Mir99b	0	0	NA	NA	NA	microRNA 99b	0	0	0	0
Mirlet7a-1	0	0	NA	NA	NA	microRNA let7a-1	0	0	0	0
Mirlet7a-2	0	0	NA	NA	NA	microRNA let7a-2	0.98125	0	0	0
Mirlet7b	0	0	NA	NA	NA	microRNA let7b	0.457	0	8.839	0
Mirlet7e	0	0	NA	NA	NA	microRNA let7e	0	0	0	0
Mirlet7f-1	0	0	NA	NA	NA	microRNA let7f-1	0.20825	0	0	0
Mirlet7f-2	0	0	NA	NA	NA	microRNA let7f-2	0	0	0	0
Mirlet7g	0	0	NA	NA	NA	microRNA let7g	0	0	0	0
Mmp10	0	0	NA	NA	NA	matrix metallopeptidase 10	0	0	0	0
Mnx1	0	0	NA	NA	NA	motor neuron and pancreas homeobox 1	0.02625	0	0	0
Mrgprb2	0	0	NA	NA	NA	MAS-related GPR, member B2	0	0	0	0
Mrgprb8	0	0	NA	NA	NA	MAS-related GPR, member B8	0	0	0	0
Ms4a5	0	0	NA	NA	NA	membrane-spanning 4-domains, subfamily A, member 5	0	0	0	0
Msgn1	0	0	NA	NA	NA	mesogenin 1	0	0	0	0
Msmp	0	0	NA	NA	NA	microseminoprotein, prostate associated	0	0	0	0
Mucl1	0	0	NA	NA	NA	mucin-like 1	0	0	0	0
Mup1	0	0	NA	NA	NA	major urinary protein 1	0	0	0	0
Mup10	0	0	NA	NA	NA	major urinary protein 10	0	0	0	0
Mup11	0	0	NA	NA	NA	major urinary protein 11	0	0	0	0
Mup12	0	0	NA	NA	NA	major urinary protein 12	0	0	0	0
Mup13	0	0	NA	NA	NA	major urinary protein 13	0	0	0	0
Mup14	0	0	NA	NA	NA	major urinary protein 14	0	0	0	0
Mup15	0	0	NA	NA	NA	major urinary protein 15	0	0	0	0
Mup16	0	0	NA	NA	NA	major urinary protein 16	0	0	0	0
Mup17	0	0	NA	NA	NA	major urinary protein 17	0	0	0	0
Mup19	0	0	NA	NA	NA	major urinary protein 19	0	0	0	0
Mup2	0	0	NA	NA	NA	major urinary protein 2	0	0	0	0
Mup20	0	0	NA	NA	NA	major urinary protein 20	0.04275	0	0	0
Mup4	0	0	NA	NA	NA	major urinary protein 4	0	0	0	0
Mup6	0	0	NA	NA	NA	major urinary protein 6	0.07	0	0	0
Mup8	0	0	NA	NA	NA	major urinary protein 8	0	0	0	0
Myl10	0	0	NA	NA	NA	myosin, light chain 10, regulatory	0	0	0	0
Myod1	0	0	NA	NA	NA	myogenic differentiation 1	0	0	0	0
Nanogpd	0	0	NA	NA	NA	NA	0	0	0	0
Nat3	0	0	NA	NA	NA	N-acetyltransferase 3	0	0	0	0
Nctc1	0	0	NA	NA	NA	non-coding transcript 1	0.018	0	0	0
Ndufs5	0	0	NA	NA	NA	NADH:ubiquinone oxidoreductase core subunit S5	0.2985	0	0	0
Neurod6	0	0	NA	NA	NA	neurogenic differentiation 6	0.05325	0	0	0
Nhlrc4	0	0	NA	NA	NA	NHL repeat containing 4	0	0	0	0
Nipsnap3a	0	0	NA	NA	NA	nipsnap homolog 3A	0	0	0	0
Nkx2-3	0	0	NA	NA	NA	NK2 homeobox 3	0.05175	0	0	0
Nkx2-4	0	0	NA	NA	NA	NK2 homeobox 4	0	0	0	0
Nkx2-5	0	0	NA	NA	NA	NK2 homeobox 5	0	0	0	0
Nlrp4c	0	0	NA	NA	NA	NLR family, pyrin domain containing 4C	0.0105	0	0	0
Nlrp4g	0	0	NA	NA	NA	NLR family, pyrin domain containing 4G	0	0	0	0
Npbwr1	0	0	NA	NA	NA	neuropeptides B/W receptor 1	0.176	0	0	0
Npcd	0	0	NA	NA	NA	neuronal pentraxin chromo domain	0	0	0	0
Npffr1	0	0	NA	NA	NA	neuropeptide FF receptor 1	0.0875	0	0	0
Nphs1as	0	0	NA	NA	NA	NA	0	0	0	0
Npvf	0	0	NA	NA	NA	neuropeptide VF precursor	0	0	0.19975	0
Npy	0	0	NA	NA	NA	neuropeptide Y	0	0	0	0
Nrl	0	0	NA	NA	NA	neural retina leucine zipper gene	0.069	0	0	0
Nutf2-ps1	0	0	NA	NA	NA	nuclear transport factor 2, pseudogene 1	0	0	0	0
Obox3	0	0	NA	NA	NA	oocyte specific homeobox 3	0.07125	0	0	0
Obox5	0	0	NA	NA	NA	oocyte specific homeobox 5	0	0	0	0
Obox6	0	0	NA	NA	NA	oocyte specific homeobox 6	0.0855	0	0	0
Obp1a	0	0	NA	NA	NA	odorant binding protein IA	0	0	0	0
Odam	0	0	NA	NA	NA	odontogenic, ameloblast asssociated	0.0435	0	0.1295	0
Olah	0	0	NA	NA	NA	oleoyl-ACP hydrolase	0.02525	0	0	0
Olfr10	0	0	NA	NA	NA	olfactory receptor 10	0.0255	0	0	0
Olfr100	0	0	NA	NA	NA	olfactory receptor 100	0	0	0	0
Olfr1006	0	0	NA	NA	NA	olfactory receptor 1006	0	0	0	0
Olfr1008	0	0	NA	NA	NA	olfactory receptor 1008	0	0	0	0
Olfr1012	0	0	NA	NA	NA	olfactory receptor 1012	0	0	0	0
Olfr1015	0	0	NA	NA	NA	olfactory receptor 1015	0	0	0	0
Olfr1016	0	0	NA	NA	NA	olfactory receptor 1016	0.3695	0	0	0
Olfr1019	0	0	NA	NA	NA	olfactory receptor 1019	0	0	0	0
Olfr1020	0	0	NA	NA	NA	olfactory receptor 1020	0	0	0	0
Olfr1022	0	0	NA	NA	NA	olfactory receptor 1022	0	0	0	0
Olfr1023	0	0	NA	NA	NA	olfactory receptor 1023	0	0	0	0
Olfr1024	0	0	NA	NA	NA	olfactory receptor 1024	0	0	0	0
Olfr1029	0	0	NA	NA	NA	olfactory receptor 1029	0	0	0	0
Olfr103	0	0	NA	NA	NA	olfactory receptor 103	0	0	0	0
Olfr1032	0	0	NA	NA	NA	olfactory receptor 1032	0.041	0	0	0
Olfr1034	0	0	NA	NA	NA	olfactory receptor 1034	0	0	0	0
Olfr1036	0	0	NA	NA	NA	olfactory receptor 1036	0	0	0	0
Olfr1037	0	0	NA	NA	NA	olfactory receptor 1037	0	0	0	0
Olfr1039	0	0	NA	NA	NA	olfactory receptor 1039	0	0	0	0
Olfr1040	0	0	NA	NA	NA	olfactory receptor 1040	0	0	0	0
Olfr1042	0	0	NA	NA	NA	olfactory receptor 1042	0	0	0	0
Olfr1046	0	0	NA	NA	NA	olfactory receptor 1046	0	0	0	0
Olfr1052	0	0	NA	NA	NA	olfactory receptor 1052	0	0	0	0
Olfr1053	0	0	NA	NA	NA	olfactory receptor 1053	0	0	0	0
Olfr1055	0	0	NA	NA	NA	olfactory receptor 1055	0	0	0	0
Olfr1056	0	0	NA	NA	NA	olfactory receptor 1056	0	0	0	0
Olfr1077-ps1	0	0	NA	NA	NA	olfactory receptor 1077, pseudogene 1	0	0	0	0
Olfr1082	0	0	NA	NA	NA	olfactory receptor 1082	0	0	0	0
Olfr1083-ps	0	0	NA	NA	NA	olfactory receptor 1083, pseudogene	1.1465	0	0	0
Olfr1084	0	0	NA	NA	NA	olfactory receptor 1084	0	0	0	0
Olfr1087	0	0	NA	NA	NA	olfactory receptor 1087	0	0	0	0
Olfr1094	0	0	NA	NA	NA	olfactory receptor 1094	0	0	0	0
Olfr1097	0	0	NA	NA	NA	olfactory receptor 1097	0	0	0	0
Olfr1098	0	0	NA	NA	NA	olfactory receptor 1098	0	0	0	0
Olfr11	0	0	NA	NA	NA	olfactory receptor 11	0	0	0	0
Olfr110	0	0	NA	NA	NA	olfactory receptor 110	0.069	0	0	0
Olfr1100	0	0	NA	NA	NA	olfactory receptor 1100	0	0	0	0
Olfr1101	0	0	NA	NA	NA	olfactory receptor 1101	0.16375	0	0	0
Olfr1104	0	0	NA	NA	NA	olfactory receptor 1104	0	0	0	0
Olfr1105	0	0	NA	NA	NA	olfactory receptor 1105	0	0	0	0
Olfr1106	0	0	NA	NA	NA	olfactory receptor 1106	0	0	0	0
Olfr1107	0	0	NA	NA	NA	olfactory receptor 1107	0	0	0	0
Olfr1110	0	0	NA	NA	NA	olfactory receptor 1110	0	0	0	0
Olfr1113	0	0	NA	NA	NA	olfactory receptor 1113	0	0	0	0
Olfr1116-ps	0	0	NA	NA	NA	NA	0.1185	0	0	0
Olfr1118	0	0	NA	NA	NA	olfactory receptor 1118	0	0	0.06975	0
Olfr1121	0	0	NA	NA	NA	olfactory receptor 1121	0	0	0	0
Olfr1122	0	0	NA	NA	NA	olfactory receptor 1122	0.15575	0	0	0
Olfr1123	0	0	NA	NA	NA	olfactory receptor 1123	0	0	0	0
Olfr1130	0	0	NA	NA	NA	olfactory receptor 1130	0.034	0	0	0
Olfr1131	0	0	NA	NA	NA	olfactory receptor 1131	0.24625	0	0	0
Olfr1132	0	0	NA	NA	NA	olfactory receptor 1132	0.1235	0	0	0
Olfr1133	0	0	NA	NA	NA	olfactory receptor 1133	0	0	0	0
Olfr1134	0	0	NA	NA	NA	olfactory receptor 1134	0	0	0	0
Olfr1135	0	0	NA	NA	NA	olfactory receptor 1135	0	0	0	0
Olfr1137	0	0	NA	NA	NA	olfactory receptor 1137	0	0	0	0
Olfr1138	0	0	NA	NA	NA	olfactory receptor 1138	0	0	0	0
Olfr114	0	0	NA	NA	NA	olfactory receptor 114	0	0	0	0
Olfr1140	0	0	NA	NA	NA	olfactory receptor 1140	0	0	0	0
Olfr1143	0	0	NA	NA	NA	olfactory receptor 1143	0	0	0	0
Olfr1145	0	0	NA	NA	NA	olfactory receptor 1145	0.39025	0	0	0
Olfr1151	0	0	NA	NA	NA	olfactory receptor 1151	0.0405	0	0	0
Olfr1156	0	0	NA	NA	NA	olfactory receptor 1156	0.1065	0	0	0
Olfr1158	0	0	NA	NA	NA	olfactory receptor 1158	0	0	0	0
Olfr116	0	0	NA	NA	NA	olfactory receptor 116	0	0	0	0
Olfr1160	0	0	NA	NA	NA	olfactory receptor 1160	0	0	0	0
Olfr1162	0	0	NA	NA	NA	olfactory receptor 1162	0	0	0	0
Olfr1164	0	0	NA	NA	NA	olfactory receptor 1164	0	0	0	0
Olfr117	0	0	NA	NA	NA	olfactory receptor 117	0	0	0	0
Olfr1170	0	0	NA	NA	NA	olfactory receptor 1170	0	0	0	0
Olfr1176	0	0	NA	NA	NA	olfactory receptor 1176	0.06525	0	0	0
Olfr1179	0	0	NA	NA	NA	olfactory receptor 1179	0.04125	0	0	0
Olfr1181	0	0	NA	NA	NA	olfactory receptor 1181	0.04	0	0	0
Olfr1183	0	0	NA	NA	NA	olfactory receptor 1183	0.33475	0	0	0
Olfr1184	0	0	NA	NA	NA	olfactory receptor 1184	0.04075	0	0	0
Olfr1188	0	0	NA	NA	NA	olfactory receptor 1188	0	0	0	0
Olfr1189	0	0	NA	NA	NA	olfactory receptor 1189	0	0	0	0
Olfr119	0	0	NA	NA	NA	olfactory receptor 119	0.11075	0	0	0
Olfr1196	0	0	NA	NA	NA	olfactory receptor 1196	0	0	0	0
Olfr1197	0	0	NA	NA	NA	olfactory receptor 1197	0	0	0	0
Olfr1198	0	0	NA	NA	NA	olfactory receptor 1198	0	0	0	0
Olfr1202	0	0	NA	NA	NA	olfactory receptor 1202	0	0	0	0
Olfr1204	0	0	NA	NA	NA	olfactory receptor 1204	0	0	0	0
Olfr1208	0	0	NA	NA	NA	olfactory receptor 1208	0	0	0	0
Olfr121	0	0	NA	NA	NA	olfactory receptor 121	0.03075	0	0	0
Olfr1211	0	0	NA	NA	NA	olfactory receptor 1211	0	0	0	0
Olfr1217	0	0	NA	NA	NA	olfactory receptor 1217	0	0	0	0
Olfr1221	0	0	NA	NA	NA	olfactory receptor 1221	0	0	0	0
Olfr1226	0	0	NA	NA	NA	olfactory receptor 1226	0	0	0	0
Olfr1228	0	0	NA	NA	NA	olfactory receptor 1228	0	0	0	0
Olfr1229	0	0	NA	NA	NA	olfactory receptor 1229	0.571	0	0	0
Olfr123	0	0	NA	NA	NA	olfactory receptor 123	0.041	0	0	0
Olfr1232	0	0	NA	NA	NA	olfactory receptor 1232	0	0	0	0
Olfr1233	0	0	NA	NA	NA	olfactory receptor 1233	0	0	0	0
Olfr1238	0	0	NA	NA	NA	olfactory receptor 1238	0	0	0	0
Olfr1241	0	0	NA	NA	NA	olfactory receptor 1241	0	0	0	0
Olfr1242	0	0	NA	NA	NA	olfactory receptor 1242	0	0	0	0
Olfr1245	0	0	NA	NA	NA	olfactory receptor 1245	0	0	0	0
Olfr1247	0	0	NA	NA	NA	olfactory receptor 1247	0	0	0	0
Olfr1250	0	0	NA	NA	NA	olfactory receptor 1250	0	0	0	0
Olfr1252	0	0	NA	NA	NA	olfactory receptor 1252	0	0	0	0
Olfr1253	0	0	NA	NA	NA	olfactory receptor 1253	0	0	0	0
Olfr1254	0	0	NA	NA	NA	olfactory receptor 1254	0	0	0	0
Olfr1259	0	0	NA	NA	NA	olfactory receptor 1259	0	0	0	0
Olfr126	0	0	NA	NA	NA	olfactory receptor 126	0.0795	0	0	0
Olfr1262	0	0	NA	NA	NA	olfactory receptor 1262	0.41725	0	0	0
Olfr1263	0	0	NA	NA	NA	olfactory receptor 1263	0	0	0	0
Olfr1265	0	0	NA	NA	NA	olfactory receptor 1265	0	0	0	0
Olfr1269	0	0	NA	NA	NA	olfactory receptor 1269	0	0	0	0
Olfr127	0	0	NA	NA	NA	olfactory receptor 127	0	0	0	0
Olfr1270	0	0	NA	NA	NA	olfactory receptor 1270	0.0375	0	0	0
Olfr1271	0	0	NA	NA	NA	olfactory receptor 1271	0	0	0	0
Olfr1276	0	0	NA	NA	NA	olfactory receptor 1276	0	0	0	0
Olfr1278	0	0	NA	NA	NA	olfactory receptor 1278	0	0	0	0
Olfr1279	0	0	NA	NA	NA	olfactory receptor 1279	0	0	0	0
Olfr1280	0	0	NA	NA	NA	olfactory receptor 1280	0	0	0	0
Olfr1283	0	0	NA	NA	NA	olfactory receptor 1283	0	0	0	0
Olfr1287	0	0	NA	NA	NA	olfactory receptor 1287	0	0	0	0
Olfr1288	0	0	NA	NA	NA	olfactory receptor 1288	0	0	0	0
Olfr1289	0	0	NA	NA	NA	olfactory receptor 1289	0.0425	0	0	0
Olfr129	0	0	NA	NA	NA	olfactory receptor 129	0.1845	0	0	0
Olfr1294	0	0	NA	NA	NA	olfactory receptor 1294	0.48775	0	0	0
Olfr1299	0	0	NA	NA	NA	olfactory receptor 1299	0	0	0	0
Olfr1303	0	0	NA	NA	NA	olfactory receptor 1303	0	0	0.037	0
Olfr1306	0	0	NA	NA	NA	olfactory receptor 1306	0	0	0	0
Olfr1307	0	0	NA	NA	NA	olfactory receptor 1307	0	0	0	0
Olfr1308	0	0	NA	NA	NA	olfactory receptor 1308	0	0	0	0
Olfr1309	0	0	NA	NA	NA	olfactory receptor 1309	0	0	0	0
Olfr1314	0	0	NA	NA	NA	olfactory receptor 1314	0	0	0	0
Olfr1316	0	0	NA	NA	NA	olfactory receptor 1316	0	0	0	0
Olfr1317	0	0	NA	NA	NA	olfactory receptor 1317	0	0	0	0
Olfr1318	0	0	NA	NA	NA	olfactory receptor 1318	0.06875	0	0	0
Olfr1329	0	0	NA	NA	NA	olfactory receptor 1329	0	0	0	0
Olfr1330	0	0	NA	NA	NA	olfactory receptor 1330	0	0	0	0
Olfr1333	0	0	NA	NA	NA	olfactory receptor 1333	0	0	0	0
Olfr1337	0	0	NA	NA	NA	olfactory receptor 1337	0.04025	0	0	0
Olfr1338	0	0	NA	NA	NA	olfactory receptor 1338	0	0	0.11075	0
Olfr1339	0	0	NA	NA	NA	olfactory receptor 1339	0	0	0	0
Olfr134	0	0	NA	NA	NA	olfactory receptor 134	0	0	0	0
Olfr1340	0	0	NA	NA	NA	olfactory receptor 1340	0	0	0	0
Olfr1344	0	0	NA	NA	NA	olfactory receptor 1344	0	0	0	0
Olfr1346	0	0	NA	NA	NA	olfactory receptor 1346	0	0	0	0
Olfr1347	0	0	NA	NA	NA	olfactory receptor 1347	0	0	0	0
Olfr1349	0	0	NA	NA	NA	olfactory receptor 1349	0	0	0	0
Olfr135	0	0	NA	NA	NA	olfactory receptor 135	0	0	0	0
Olfr1351	0	0	NA	NA	NA	olfactory receptor 1351	0	0	0	0
Olfr1356	0	0	NA	NA	NA	olfactory receptor 1356	0.03975	0	0	0
Olfr1359	0	0	NA	NA	NA	olfactory receptor 1359	0	0	0	0
Olfr1360	0	0	NA	NA	NA	olfactory receptor 1360	0	0	0	0
Olfr1361	0	0	NA	NA	NA	olfactory receptor 1361	0	0	0	0
Olfr1362	0	0	NA	NA	NA	olfactory receptor 1362	0	0	0	0
Olfr1364	0	0	NA	NA	NA	olfactory receptor 1364	0.0405	0	0	0
Olfr1366	0	0	NA	NA	NA	olfactory receptor 1366	0	0	0	0
Olfr137	0	0	NA	NA	NA	olfactory receptor 137	0	0	0	0
Olfr1371	0	0	NA	NA	NA	olfactory receptor 1371	0	0	0	0
Olfr1380	0	0	NA	NA	NA	olfactory receptor 1380	0	0	0	0
Olfr1381	0	0	NA	NA	NA	olfactory receptor 1381	0	0	0	0
Olfr1382	0	0	NA	NA	NA	olfactory receptor 1382	0	0	0	0
Olfr1383	0	0	NA	NA	NA	olfactory receptor 1383	0	0	0	0
Olfr1384	0	0	NA	NA	NA	olfactory receptor 1384	0	0	0	0
Olfr1385	0	0	NA	NA	NA	olfactory receptor 1385	0	0	0	0
Olfr1388	0	0	NA	NA	NA	olfactory receptor 1388	0	0	0	0
Olfr139	0	0	NA	NA	NA	olfactory receptor 139	0	0	0.03675	0
Olfr141	0	0	NA	NA	NA	olfactory receptor 141	0	0	0	0
Olfr1410	0	0	NA	NA	NA	olfactory receptor 1410	0.11825	0	0	0
Olfr1417	0	0	NA	NA	NA	olfactory receptor 1417	0	0	0	0
Olfr142	0	0	NA	NA	NA	olfactory receptor 142	0	0	0	0
Olfr1424	0	0	NA	NA	NA	olfactory receptor 1424	0	0	0	0
Olfr1425	0	0	NA	NA	NA	olfactory receptor 1425	0	0	0	0
Olfr1426	0	0	NA	NA	NA	olfactory receptor 1426	0	0	0	0
Olfr143	0	0	NA	NA	NA	olfactory receptor 143	0	0	0	0
Olfr1433	0	0	NA	NA	NA	NA	0	0	0	0
Olfr1434	0	0	NA	NA	NA	olfactory receptor 1434	0	0	0	0
Olfr1436	0	0	NA	NA	NA	olfactory receptor 1436	0	0	0	0
Olfr1447	0	0	NA	NA	NA	olfactory receptor 1447	0.16425	0	0	0
Olfr1451	0	0	NA	NA	NA	olfactory receptor 1451	0	0	0	0
Olfr1457	0	0	NA	NA	NA	olfactory receptor 1457	0	0	0	0
Olfr146	0	0	NA	NA	NA	olfactory receptor 146	0	0	0	0
Olfr1461	0	0	NA	NA	NA	olfactory receptor 1461	0.36575	0	0	0
Olfr1462	0	0	NA	NA	NA	olfactory receptor 1462	0	0	0	0
Olfr1467	0	0	NA	NA	NA	olfactory receptor 1467	0	0	0	0
Olfr1475	0	0	NA	NA	NA	olfactory receptor 1475	0	0	0	0
Olfr148	0	0	NA	NA	NA	olfactory receptor 148	0	0	0	0
Olfr1480	0	0	NA	NA	NA	olfactory receptor 1480	0	0	0	0
Olfr1494	0	0	NA	NA	NA	olfactory receptor 1494	0	0	0	0
Olfr15	0	0	NA	NA	NA	olfactory receptor 15	0	0	0	0
Olfr1502	0	0	NA	NA	NA	olfactory receptor 1502	0	0	0	0
Olfr1506	0	0	NA	NA	NA	olfactory receptor 1506	0	0	0	0
Olfr151	0	0	NA	NA	NA	olfactory receptor 151	0	0	0	0
Olfr1511	0	0	NA	NA	NA	olfactory receptor 1511	0	0	0	0
Olfr152	0	0	NA	NA	NA	olfactory receptor 152	0.04025	0	0	0
Olfr1532-ps1	0	0	NA	NA	NA	olfactory receptor 1532, pseudogene 1	0.04125	0	0	0
Olfr154	0	0	NA	NA	NA	olfactory receptor 154	0	0	0	0
Olfr155	0	0	NA	NA	NA	olfactory receptor 155	0	0	0	0
Olfr16	0	0	NA	NA	NA	olfactory receptor 16	0.562	0	0	0
Olfr165	0	0	NA	NA	NA	olfactory receptor 165	0	0	0	0
Olfr170	0	0	NA	NA	NA	olfactory receptor 170	0	0	0	0
Olfr172	0	0	NA	NA	NA	olfactory receptor 172	0.035	0	0	0
Olfr173	0	0	NA	NA	NA	olfactory receptor 173	0	0	0	0
Olfr176	0	0	NA	NA	NA	olfactory receptor 176	0	0	0	0
Olfr177	0	0	NA	NA	NA	olfactory receptor 177	0	0	0	0
Olfr179	0	0	NA	NA	NA	NA	0	0	0	0
Olfr18	0	0	NA	NA	NA	olfactory receptor 18	0	0	0	0
Olfr180	0	0	NA	NA	NA	olfactory receptor 180	0.0335	0	0	0
Olfr186	0	0	NA	NA	NA	olfactory receptor 186	0	0	0	0
Olfr187	0	0	NA	NA	NA	olfactory receptor 187	0	0	0	0
Olfr190	0	0	NA	NA	NA	olfactory receptor 190	0	0	0	0
Olfr191	0	0	NA	NA	NA	olfactory receptor 191	0.12625	0	0	0
Olfr193	0	0	NA	NA	NA	olfactory receptor 193	0	0	0	0
Olfr195	0	0	NA	NA	NA	olfactory receptor 195	0	0	0	0
Olfr196	0	0	NA	NA	NA	olfactory receptor 196	0	0	0	0
Olfr2	0	0	NA	NA	NA	olfactory receptor 2	0	0	0	0
Olfr201	0	0	NA	NA	NA	olfactory receptor 201	0	0	0	0
Olfr204	0	0	NA	NA	NA	olfactory receptor 204	0.208	0	0	0
Olfr205	0	0	NA	NA	NA	olfactory receptor 205	0	0	0	0
Olfr207	0	0	NA	NA	NA	olfactory receptor 207	0	0	0	0
Olfr208	0	0	NA	NA	NA	olfactory receptor 208	0	0	0	0
Olfr209	0	0	NA	NA	NA	olfactory receptor 209	0	0	0	0
Olfr212	0	0	NA	NA	NA	olfactory receptor 212	0.0285	0	0.02125	0
Olfr213	0	0	NA	NA	NA	olfactory receptor 213	0	0	0	0
Olfr218	0	0	NA	NA	NA	olfactory receptor 218	0	0	0	0
Olfr220	0	0	NA	NA	NA	olfactory receptor 220	0.039	0	0	0
Olfr221	0	0	NA	NA	NA	olfactory receptor 221	0	0	0	0
Olfr224	0	0	NA	NA	NA	olfactory receptor 224	0	0	0	0
Olfr230-ps1	0	0	NA	NA	NA	NA	0	0	0	0
Olfr231	0	0	NA	NA	NA	olfactory receptor 231	0	0	0	0
Olfr237-ps1	0	0	NA	NA	NA	NA	0	0	0	0
Olfr239	0	0	NA	NA	NA	olfactory receptor 239	0	0	0	0
Olfr242	0	0	NA	NA	NA	olfactory receptor 242	0	0	0	0
Olfr247	0	0	NA	NA	NA	olfactory receptor 247	0	0	0	0
Olfr25	0	0	NA	NA	NA	olfactory receptor 25	0	0	0	0
Olfr250	0	0	NA	NA	NA	olfactory receptor 250	0	0	0	0
Olfr251	0	0	NA	NA	NA	olfactory receptor 251	0	0	0	0
Olfr257	0	0	NA	NA	NA	olfactory receptor 257	0	0	0	0
Olfr259	0	0	NA	NA	NA	olfactory receptor 259	0.1625	0	0	0
Olfr263	0	0	NA	NA	NA	olfactory receptor 263	0	0	0	0
Olfr272	0	0	NA	NA	NA	olfactory receptor 272	0.2385	0	0	0
Olfr273	0	0	NA	NA	NA	olfactory receptor 273	0.32	0	0	0
Olfr279	0	0	NA	NA	NA	olfactory receptor 279	0	0	0	0
Olfr284	0	0	NA	NA	NA	olfactory receptor 284	0	0	0	0
Olfr285	0	0	NA	NA	NA	olfactory receptor 285	0	0	0	0
Olfr286	0	0	NA	NA	NA	olfactory receptor 286	0	0	0	0
Olfr290	0	0	NA	NA	NA	olfactory receptor 290	0	0	0	0
Olfr291	0	0	NA	NA	NA	olfactory receptor 291	0	0	0	0
Olfr297	0	0	NA	NA	NA	olfactory receptor 297	0	0	0	0
Olfr298	0	0	NA	NA	NA	olfactory receptor 298	0	0	0	0
Olfr299	0	0	NA	NA	NA	olfactory receptor 299	0	0	0	0
Olfr3	0	0	NA	NA	NA	olfactory receptor 3	0	0	0	0
Olfr301	0	0	NA	NA	NA	olfactory receptor 301	0	0	0	0
Olfr309	0	0	NA	NA	NA	olfactory receptor 309	0	0	0	0
Olfr310	0	0	NA	NA	NA	olfactory receptor 310	0.28225	0	0	0
Olfr312	0	0	NA	NA	NA	olfactory receptor 312	0	0	0	0
Olfr316	0	0	NA	NA	NA	olfactory receptor 316	0	0	0	0
Olfr324	0	0	NA	NA	NA	olfactory receptor 324	0	0	0	0
Olfr328	0	0	NA	NA	NA	olfactory receptor 328	0	0	0	0
Olfr329-ps	0	0	NA	NA	NA	NA	0.02925	0	0	0
Olfr331	0	0	NA	NA	NA	olfactory receptor 331	0	0	0	0
Olfr340	0	0	NA	NA	NA	olfactory receptor 340	0	0	0	0
Olfr341	0	0	NA	NA	NA	olfactory receptor 341	0	0	0	0
Olfr346	0	0	NA	NA	NA	olfactory receptor 346	0	0	0	0
Olfr351	0	0	NA	NA	NA	olfactory receptor 351	0	0	0	0
Olfr353	0	0	NA	NA	NA	olfactory receptor 353	0.3075	0	0	0
Olfr354	0	0	NA	NA	NA	olfactory receptor 354	0	0	0	0
Olfr357	0	0	NA	NA	NA	olfactory receptor 357	0	0	0	0
Olfr362	0	0	NA	NA	NA	olfactory receptor 362	0	0	0	0
Olfr366	0	0	NA	NA	NA	olfactory receptor 366	0	0	0	0
Olfr367-ps	0	0	NA	NA	NA	olfactory receptor 367, pseudogene	0	0	0	0
Olfr368	0	0	NA	NA	NA	olfactory receptor 368	0	0	0	0
Olfr370	0	0	NA	NA	NA	olfactory receptor 370	0.209	0	0	0
Olfr373	0	0	NA	NA	NA	olfactory receptor 373	0	0	0	0
Olfr374	0	0	NA	NA	NA	olfactory receptor 374	0	0	0	0
Olfr376	0	0	NA	NA	NA	olfactory receptor 376	0.0945	0	0	0
Olfr378	0	0	NA	NA	NA	olfactory receptor 378	0	0	0	0
Olfr38	0	0	NA	NA	NA	olfactory receptor 38	0	0	0	0
Olfr384	0	0	NA	NA	NA	olfactory receptor 384	0	0	0	0
Olfr385	0	0	NA	NA	NA	olfactory receptor 385	0.04075	0	0	0
Olfr389	0	0	NA	NA	NA	olfactory receptor 389	0	0	0	0
Olfr393	0	0	NA	NA	NA	olfactory receptor 393	0.04075	0	0	0
Olfr394	0	0	NA	NA	NA	olfactory receptor 394	0	0	0	0
Olfr397	0	0	NA	NA	NA	olfactory receptor 397	0	0	0	0
Olfr398	0	0	NA	NA	NA	olfactory receptor 398	0.08075	0	0	0
Olfr403	0	0	NA	NA	NA	olfactory receptor 403	0	0	0.0905	0
Olfr406-ps	0	0	NA	NA	NA	NA	0	0	0	0
Olfr411	0	0	NA	NA	NA	olfactory receptor 411	0	0	0	0
Olfr417	0	0	NA	NA	NA	olfactory receptor 417	0	0	0	0
Olfr419	0	0	NA	NA	NA	olfactory receptor 419	0.24575	0	0	0
Olfr426	0	0	NA	NA	NA	olfactory receptor 426	0	0	0	0
Olfr427	0	0	NA	NA	NA	olfactory receptor 427	0	0	0	0
Olfr43	0	0	NA	NA	NA	olfactory receptor 43	0	0	0	0
Olfr433	0	0	NA	NA	NA	olfactory receptor 433	0.01875	0	0.02825	0
Olfr435	0	0	NA	NA	NA	olfactory receptor 435	0	0	0	0
Olfr444	0	0	NA	NA	NA	olfactory receptor 444	0	0	0	0
Olfr446	0	0	NA	NA	NA	olfactory receptor 446	0	0	0	0
Olfr449	0	0	NA	NA	NA	olfactory receptor 449	0	0	0	0
Olfr45	0	0	NA	NA	NA	olfactory receptor 45	0	0	0	0
Olfr450	0	0	NA	NA	NA	olfactory receptor 450	0	0	0	0
Olfr452	0	0	NA	NA	NA	olfactory receptor 452	0	0	0	0
Olfr455	0	0	NA	NA	NA	olfactory receptor 455	0.12	0	0	0
Olfr457	0	0	NA	NA	NA	olfactory receptor 457	0	0	0	0
Olfr458	0	0	NA	NA	NA	olfactory receptor 458	0	0	0	0
Olfr462	0	0	NA	NA	NA	olfactory receptor 462	0	0	0	0
Olfr464	0	0	NA	NA	NA	olfactory receptor 464	0	0	0	0
Olfr467	0	0	NA	NA	NA	olfactory receptor 467	0.0415	0	0	0
Olfr469	0	0	NA	NA	NA	olfactory receptor 469	0.0405	0	0	0
Olfr47	0	0	NA	NA	NA	olfactory receptor 47	0	0	0	0
Olfr472	0	0	NA	NA	NA	olfactory receptor 472	0.08175	0	0	0
Olfr474	0	0	NA	NA	NA	olfactory receptor 474	0	0	0	0
Olfr48	0	0	NA	NA	NA	olfactory receptor 48	0	0	0	0
Olfr482	0	0	NA	NA	NA	olfactory receptor 482	0.04225	0	0	0
Olfr487	0	0	NA	NA	NA	olfactory receptor 487	0	0	0	0
Olfr488	0	0	NA	NA	NA	olfactory receptor 488	0.1615	0	0	0
Olfr491	0	0	NA	NA	NA	olfactory receptor 491	0	0	0	0
Olfr493	0	0	NA	NA	NA	olfactory receptor 493	0	0	0	0
Olfr494	0	0	NA	NA	NA	olfactory receptor 494	0	0	0	0
Olfr497	0	0	NA	NA	NA	olfactory receptor 497	0	0	0	0
Olfr504	0	0	NA	NA	NA	olfactory receptor 504	0	0	0.089	0
Olfr509	0	0	NA	NA	NA	olfactory receptor 509	0.0395	0	0	0
Olfr512	0	0	NA	NA	NA	olfactory receptor 512	0	0	0	0
Olfr513	0	0	NA	NA	NA	olfactory receptor 513	0	0	0	0
Olfr517	0	0	NA	NA	NA	olfactory receptor 517	0	0	0.03	0
Olfr519	0	0	NA	NA	NA	olfactory receptor 519	0	0	0.03675	0
Olfr52	0	0	NA	NA	NA	olfactory receptor 52	0	0	0	0
Olfr525	0	0	NA	NA	NA	olfactory receptor 525	0	0	0	0
Olfr532	0	0	NA	NA	NA	olfactory receptor 532	0	0	0	0
Olfr535	0	0	NA	NA	NA	olfactory receptor 535	0	0	0	0
Olfr54	0	0	NA	NA	NA	olfactory receptor 54	0.081	0	0	0
Olfr544	0	0	NA	NA	NA	olfactory receptor 544	0	0	0	0
Olfr545	0	0	NA	NA	NA	olfactory receptor 545	0	0	0	0
Olfr549	0	0	NA	NA	NA	olfactory receptor 549	0.08025	0	0	0
Olfr550	0	0	NA	NA	NA	olfactory receptor 550	0	0	0	0
Olfr553	0	0	NA	NA	NA	olfactory receptor 553	0	0	0.3895	0
Olfr555	0	0	NA	NA	NA	olfactory receptor 555	0	0	0.513	0
Olfr559	0	0	NA	NA	NA	olfactory receptor 559	0	0	0	0
Olfr560	0	0	NA	NA	NA	olfactory receptor 560	0	0	0	0
Olfr561	0	0	NA	NA	NA	olfactory receptor 561	0	0	0	0
[truncated: 20,610 more rows]
