# Supplementary material for: Pituitary hormones are specifically expressed in trigeminal sensory neurons and contribute to pain responses in the trigeminal system
Source: Sci Rep. 2021 Sep 8;11:17813. doi: 10.1038/s41598-021-97084-y (PMC8426369; doi:10.1038/s41598-021-97084-y)
Supplement: Supplementary file 6 — Supplementary Information 6. [file 41598_2021_97084_MOESM6_ESM.xlsx]

## Sheet: DEseq_all_TG_vs_ND_rpkm
id	TG; total read	NG/JG; total read	FC (NG-JG/TG)	pval	padj	geneName	DRG L1-T10; RPKM	DRG L3-L5; RPKM	NG/JG; RPKM	TG; RPKM
0610005C13Rik	1.8888	5.81213	3.07715	0.738279	1	RIKEN cDNA 0610005C13 gene	0.16075	0.14925	0.934	0.26175
0610007C21Rik	2328.42	826.444	0.354938	0.175666	1	NA	1317.34	1323.18	1424.65	3744.12
0610007L01Rik	195.072	59.2189	0.303574	0.138431	1	NA	560.263	482.458	107.076	315.072
0610007P08Rik	68.8261	30.9656	0.449911	0.634527	1	NA	234.527	365.592	57.0153	108.361
0610007P14Rik	636.578	395.17	0.620772	0.576579	1	NA	45.6538	33.7923	58.0555	86.0417
0610007P22Rik	182.67	167.355	0.916161	0.999233	1	NA	160.668	169.446	282.62	293.094
0610008F07Rik	0	0	NA	NA	NA	NA	0	0	0	0
0610009B14Rik	1.08413	0	0	0.902851	1	NA	0	0.9925	0	1.756
0610009B22Rik	349.57	151.298	0.432811	0.344109	1	RIKEN cDNA 0610009B22 gene	33.5367	42.8278	34.441	70.5028
0610009D07Rik	787.168	332.57	0.422489	0.246785	1	NA	66.9057	46.938	53.967	113.615
0610009L18Rik	109.997	37.912	0.344663	0.256284	1	RIKEN cDNA 0610009L18 gene	11.5177	6.38425	11.0073	28.441
0610009O20Rik	130.98	153.133	1.16913	0.948333	1	NA	17.2045	15.9277	11.1895	8.845
0610010B08Rik	0	0	NA	NA	NA	NA	0	0	0	0
0610010F05Rik	171.095	367.518	2.14803	0.380504	1	RIKEN cDNA 0610010F05 gene	15.1412	14.5512	15.2088	6.68825
0610010K14Rik	593.996	86.3285	0.145335	0.0131859	0.540721	RIKEN cDNA 0610010K14 gene	35.8095	40.6763	16.832	104.126
0610010O12Rik	625.715	686.523	1.09718	0.849356	1	NA	588.574	1074.05	1136.89	1011.08
0610011F06Rik	503.796	190.504	0.378138	0.183077	1	NA	41.7403	63.9453	41.2927	99.825
0610011L14Rik	267.618	402.661	1.50461	0.834154	1	NA	516.239	401.199	671.099	439.309
0610012G03Rik	682.26	229.802	0.336825	0.179617	1	RIKEN cDNA 0610012G03 gene	28.6513	33.5307	26.2563	74.5187
0610012H03Rik	0	0	NA	NA	NA	NA	0.04775	0.129	0	0
0610030E20Rik	186.193	132.676	0.712568	0.765456	1	RIKEN cDNA 0610030E20 gene	7.3215	9.1635	5.23925	6.45375
0610031J06Rik	963.749	918.44	0.952988	0.93131	1	NA	94.511	67.8645	98.5095	101.15
0610037L13Rik	652.712	443.711	0.679796	0.600203	1	NA	36.0202	41.887	50.9078	67.7013
0610037P05Rik	299.349	425.687	1.42204	0.573746	1	NA	497.11	536.593	704.244	482.66
0610038B21Rik	0.3148	9.77492	31.0512	0.377443	1	RIKEN cDNA 0610038B21 gene	0.04125	0.3845	1.15625	0.03225
0610039K10Rik	3.80101	0.754439	0.198484	0.744732	1	RIKEN cDNA 0610039K10 gene	0.46175	0.38825	0.14625	0.65775
0610040B10Rik	18.6033	5.28107	0.283878	0.554988	1	RIKEN cDNA 0610040B10 gene	0.59375	4.3275	2.20325	6.705
0610040F04Rik	1.50462	1.32027	0.877477	0.985255	1	RIKEN cDNA 0610040F04 gene	0.4735	0.10825	0.10125	0.1025
0610040J01Rik	96.2061	280.33	2.91385	0.477448	1	RIKEN cDNA 0610040J01 gene	16.7933	14.1502	21.9225	8.2325
0610043K17Rik	0	13.7968	Inf	0.164269	1	RIKEN cDNA 0610043K17 gene	0.933	1.69075	4	0
0910001L09Rik	448.991	153.7	0.342324	0.175042	1	NA	364.132	428.87	256.042	725.394
100043387	0	0	NA	NA	NA	NA	0	0	0	0
1100001G20Rik	1.8888	5.0267	2.66132	0.783406	1	NA	5.04125	1.416	2.0645	0.66925
1110001A16Rik	148.972	38.0057	0.25512	0.161765	1	NA	8.3475	7.6905	4.313	15.776
1110001J03Rik	459.272	97.9074	0.21318	0.0443496	0.803641	NA	42.601	43.0307	39.9455	166.967
1110002B05Rik	1137.92	957.349	0.841316	0.741605	1	NA	1419.09	1521.67	1599.45	1845.26
1110002L01Rik	5.08988	8.2416	1.61921	0.856049	1	RIKEN cDNA 1110002L01 gene	0.2	0.605	0.44975	0.247
1110002N22Rik	74.8499	2.26332	0.030238	0.00970782	0.472489	NA	54.2175	50.293	4.17375	119.976
1110003E01Rik	1868.28	838.215	0.448657	0.302676	1	NA	2183.89	2382.58	1460.51	3007.76
1110004E09Rik	314.932	55.6627	0.176745	0.0368774	0.759907	NA	18.66	17.4435	8.71075	43.5105
1110004F10Rik	725.964	654.517	0.901583	0.896152	1	RIKEN cDNA 1110004F10 gene	68.9062	77.6472	76.6623	83.603
1110005A03Rik	172.048	113.862	0.6618	0.696004	1	NA	206.406	153.185	204.095	276.999
1110006O24Rik	21.6945	17.5935	0.810964	0.998134	1	RIKEN cDNA 1110006O24 gene	1.46	3.2145	4.1435	4.5265
1110007C09Rik	607.504	285.937	0.470676	0.314882	1	NA	47.9305	77.5487	62.0125	121.364
1110008F13Rik	127.241	39.7371	0.312299	0.23972	1	NA	10.7297	11.9475	6.85825	19.4445
1110008J03Rik	89.6386	1.27249	0.0141958	0.00135602	0.157815	NA	156.544	264.777	2.2965	144.502
1110008L16Rik	13.1362	50.1841	3.82028	0.283453	1	NA	1.9705	4.77975	2.936	0.6835
1110008P14Rik	652.298	510.925	0.783269	0.821339	1	RIKEN cDNA 1110008P14 gene	83.7583	93.729	131.672	159.863
1110012D08Rik	53.0709	284.998	5.37014	0.179514	1	NA	494.172	279.599	438.594	84.8492
1110012J17Rik	215.91	296.436	1.37296	0.70118	1	NA	277.434	573.433	536.891	348.855
1110012L19Rik	328.398	77.4126	0.235728	0.0758167	0.916388	RIKEN cDNA 1110012L19 gene	14.101	19.0463	13.2272	49.726
1110014N23Rik	536.214	440.973	0.822383	0.582754	1	NA	869.938	784.678	798.037	877.773
1110017D15Rik	14.4459	0	0	0.104961	0.97204	RIKEN cDNA 1110017D15 gene	0.6705	0.42	0	1.8175
1110017F19Rik	16.6026	12.4097	0.747453	0.791817	1	NA	4.9755	2.67475	22.4752	27.281
1110018G07Rik	74.022	216.752	2.92821	0.16056	1	NA	629.322	366.103	393.757	119.635
1110018J18Rik	52.4854	122.805	2.33979	0.288768	1	NA	196.019	186.02	206.57	84.2738
1110020A21Rik	12.0174	0	0	0.182065	1	RIKEN cDNA 1110020A21 gene	0.8225	1.9855	0	1.5595
1110020G09Rik	3.56718	100.692	28.2273	0.00844448	0.443199	NA	87.3535	70.0593	177.721	5.75975
1110021J02Rik	125.113	98.4491	0.78688	0.881754	1	NA	150.269	238.994	168.562	200.166
1110021L09Rik	24.4775	22.0251	0.899809	0.953561	1	NA	169.595	109.783	39.967	39.5823
1110028C15Rik	131.394	132.907	1.01152	0.908985	1	NA	261.894	106.523	235.988	214.279
1110031I02Rik	179.902	162.464	0.903069	0.98581	1	NA	265.944	175.074	296.003	290.39
1110032A03Rik	748.731	307.685	0.410942	0.272299	1	RIKEN cDNA 1110032A03 gene	21.7508	23.2153	31.1178	67.596
1110032A04Rik	0	0	NA	NA	NA	NA	9.86425	0	0	0
1110032F04Rik	31.3341	0.157085	0.00501321	0.0230206	0.639943	RIKEN cDNA 1110032F04 gene	1.99325	2.80325	0.011	1.96375
1110034A24Rik	74.9587	0.534304	0.00712798	0.0013614	0.157815	NA	162.262	105.338	0.98	119.623
1110034B05Rik	98.6875	354.059	3.58768	0.0789199	0.926961	NA	167.626	298.764	585.342	158.121
1110034G24Rik	226.053	134.89	0.596717	0.550298	1	NA	11.3102	12.2942	14.4383	24.6002
1110036E04Rik	0	0	NA	NA	NA	RIKEN cDNA 1110036E04 gene	0	0.3385	0	0
1110037F02Rik	345.794	178.016	0.514804	0.367837	1	NA	5.1355	4.68725	4.53925	7.91475
1110038B12Rik	365.028	231.285	0.633608	0.532825	1	RIKEN cDNA 1110038B12 gene	37.0955	38.0842	66.0932	99.6885
1110038D17Rik	66.5498	23.0359	0.346145	0.372161	1	NA	175.624	493.522	41.7358	106.553
1110038F14Rik	313.693	216.272	0.689438	0.617999	1	RIKEN cDNA 1110038F14 gene	19.6135	32.5397	33.444	46.3203
1110046J04Rik	143.527	4.7244	0.0329165	0.00134625	0.157815	RIKEN cDNA 1110046J04 gene	8.2315	5.661	0.92575	29.6755
1110049F12Rik	942.095	482.349	0.511997	0.361898	1	NA	898.621	1164.47	815.108	1518.57
1110051M20Rik	575.77	560.709	0.973842	0.966661	1	RIKEN cDNA 1110051M20 gene	45.3058	69.2075	46.5823	46.835
1110054M08Rik	51.6632	9.6023	0.185863	0.178046	1	NA	3.6285	2.7825	2.05975	9.7525
1110054O05Rik	312.599	77.7031	0.248571	0.0567976	0.859852	NA	583.041	401.509	143.213	507.585
1110057K04Rik	321.662	145.872	0.453496	0.33548	1	NA	21.4977	19.967	7.9195	16.8125
1110058L19Rik	282.821	239.585	0.847126	0.968957	1	NA	26.8298	69.3482	55.781	67.826
1110059E24Rik	132.873	83.5648	0.628908	0.62426	1	RIKEN cDNA 1110059E24 gene	27.488	34.033	10.6095	14.9763
1110059G10Rik	263.967	156.21	0.59178	0.60097	1	RIKEN cDNA 1110059G10 gene	7.9185	7.44025	7.54875	12.6107
1110059M19Rik	0	0	NA	NA	NA	NA	0	0.0475	0	0
1110065P20Rik	59.5855	27.7764	0.46616	0.469174	1	RIKEN cDNA 1110065P20 gene	5.86125	5.89625	5.98425	12.5858
1110067D22Rik	102.003	296.024	2.90211	0.25757	1	NA	982.214	714.485	519.402	163.694
1190002F15Rik	20.0294	14.7056	0.7342	0.925767	1	NA	0.33625	1.89125	4.39675	5.31625
1190002H23Rik	3903.47	3865.49	0.99027	0.95854	1	NA	3067.67	2253.69	6605.26	6287.71
1190002N15Rik	95.5717	99.5706	1.04184	0.923793	1	NA	7.58125	2.82025	4.1235	3.89875
1190003J15Rik	0	0	NA	NA	NA	NA	0	0.528	0	0
1190003K10Rik	0	0	NA	NA	NA	NA	0	0.576	0	0
1190005F20Rik	171.933	220.449	1.28218	0.950124	1	NA	383.784	508.545	401.293	280.272
1190005I06Rik	28.1421	0	0	0.0200714	0.609644	RIKEN cDNA 1190005I06 gene	5.283	3.83025	0	6.06075
1190007F08Rik	218.309	240.599	1.1021	0.860817	1	NA	124.567	122.935	406.925	352.161
1190007I07Rik	80.7067	44.1101	0.546549	0.64219	1	RIKEN cDNA 1190007I07 gene	7.70375	6.3765	10.6177	17.3208
1200009I06Rik	17.5695	3.77219	0.214701	0.35774	1	NA	8.6755	22.356	6.95625	29
1200011I18Rik	294.371	396.462	1.34681	0.830266	1	NA	428.962	605.541	695.73	479.29
1200011M11Rik	63.0934	157.224	2.49192	0.403439	1	NA	218.358	225.431	245.187	102.156
1200014J11Rik	187.936	293.345	1.56088	0.734786	1	NA	6.097	4.94825	7.81875	4.8875
1200016B10Rik	243.532	469.014	1.92588	0.446733	1	NA	360.318	259.569	772.16	396.591
1300001I01Rik	187.682	418.886	2.2319	0.249252	1	NA	509.709	744.12	761.91	302.35
1300002E11Rik	181.545	82.2079	0.452824	0.362329	1	RIKEN cDNA 1300002E11 gene	4.73625	5.3745	3.72825	7.42725
1300002K09Rik	0.262483	0.157085	0.598457	0.99671	1	NA	0.05175	0.04375	0.00775	0.01175
1300010F03Rik	111.313	829.902	7.45559	0.0345366	0.748462	NA	660.45	477.22	1330.46	180.039
1300014I06Rik	195.816	280.125	1.43055	0.680961	1	NA	493.089	154.49	428.613	314.099
1300015D01Rik	15.7683	0.345694	0.0219233	0.191972	1	NA	1.0385	19.533	0.63225	25.364
1300017J02Rik	0	0	NA	NA	NA	RIKEN cDNA 1300017J02 gene	0.08325	0.09225	0	0
1300018I17Rik	299.137	224.413	0.750202	0.557357	1	NA	401.022	248.759	394.613	489.081
1300018J18Rik	80.8807	110.734	1.36911	0.864412	1	NA	308.816	393.713	167.885	131.844
1500001M20Rik	134.577	17.1004	0.127068	0.0288417	0.702535	NA	109.571	133.857	31.5237	218.715
1500002O10Rik	0	0	NA	NA	NA	NA	0	0	0	0
1500002O20Rik	107.883	284.996	2.64171	0.193945	1	NA	373.969	289.371	502.083	175.349
1500003O03Rik	464.108	785.878	1.69331	0.493716	1	NA	1649.6	2203.26	1327.17	754.399
1500004A13Rik	35.9991	17.0979	0.474954	0.60777	1	RIKEN cDNA 1500004A13 gene	2.068	3.65075	0.77125	1.593
1500009C09Rik	3.5853	0	0	0.63705	1	RIKEN cDNA 1500009C09 gene	0.3265	0.05525	0	0.30325
1500009L16Rik	37.2637	180.524	4.84448	0.100959	0.964843	RIKEN cDNA 1500009L16 gene	6.77425	5.09925	27.206	4.9395
1500010J02Rik	95.3735	121.639	1.2754	0.670797	1	NA	432.861	425.197	221.405	151.948
1500011B03Rik	407.821	330.883	0.811343	0.823995	1	RIKEN cDNA 1500011B03 gene	26.2688	64.7223	32.417	37.7737
1500011H22Rik	290.548	196.743	0.677143	0.631667	1	NA	307.224	420.382	358.508	469.166
1500011K16Rik	441.418	260.424	0.589971	0.4955	1	NA	30.7913	38.4772	48.9485	87.883
1500012F01Rik	212.285	91.0901	0.429094	0.314416	1	NA	27.9542	24.5665	22.3062	46.3368
1500015A07Rik	10.3215	0	0	0.228591	1	RIKEN cDNA 1500015A07 gene	2.66125	1.99775	0	0.891
1500015O10Rik	262.584	0.157085	0.000598227	1.21365e-06	0.00152746	NA	7.23725	11.5915	0.032	47.0547
1500016L03Rik	0	0	NA	NA	NA	NA	0	0	0	0
1500017E21Rik	0	0	NA	NA	NA	NA	0.014	0	0	0
1500031L02Rik	196.419	100.291	0.5106	0.356893	1	NA	430.954	431.8	182.316	318.739
1500032L24Rik	2070.24	720.622	0.348086	0.161144	1	NA	996.058	1242.3	1228.14	3336.83
1520402A15Rik	278.414	88.8576	0.319157	0.117746	1	NA	318.077	251.576	163.626	451.17
1600002D24Rik	8.39855	8.30188	0.98849	1	1	RIKEN cDNA 1600002D24 gene	0.06875	0.6415	0.6885	0.61325
1600002H07Rik	47.4575	51.508	1.08535	1	1	NA	5.9895	8.583	4.40525	3.58625
1600002K03Rik	92.9447	74.3477	0.799913	0.8881	1	RIKEN cDNA 1600002K03 gene	5.65825	13.3677	20.501	22.742
1600010M07Rik	5.32467	24.5193	4.60484	0.461257	1	RIKEN cDNA 1600010M07 gene	1.39625	0.4915	7.3045	1.3815
1600012F09Rik	53.053	31.0321	0.584927	0.736224	1	NA	67.2645	54.3368	56.4032	85.3315
1600012H06Rik	76.6622	291.771	3.80593	0.193103	1	RIKEN cDNA 1600012H06 gene	15.8635	17.635	16.9932	4.488
1600014C10Rik	54.6611	109.76	2.00801	0.361895	1	RIKEN cDNA 1600014C10 gene	9.423	17.2625	5.78525	2.55025
1600014C23Rik	0	0	NA	NA	NA	RIKEN cDNA 1600014C23 gene	0	0.1015	0	0
1600014K23Rik	0	0	NA	NA	NA	NA	0	0	0	0
1600015I10Rik	0	0	NA	NA	NA	NA	0	1.13525	0	0
1600016N20Rik	0	0	NA	NA	NA	NA	0.05575	0.1025	0	0
1600019K03Rik	3.52341	0	0	0.640973	1	RIKEN cDNA 1600019K03 gene	0.07825	0.22	0	1.189
1600020E01Rik	134.637	62.3252	0.462914	0.352297	1	RIKEN cDNA 1600020E01 gene	16.7495	18.4035	14.6288	31.6365
1600021P15Rik	28.0636	1.13705	0.0405167	0.108569	0.981017	NA	159.129	92.4963	1.986	45.0862
1600025M17Rik	0.3148	0	0	0.982993	1	RIKEN cDNA 1600025M17 gene	0	0.86375	0	0.0895
1600027N09Rik	72.1606	0.191665	0.00265609	0.000309427	0.059329	NA	28.8148	49.4948	0.3455	117.665
1600029D21Rik	4.20827	0	0	0.574243	1	NA	0	0.528	0	6.882
1600029I14Rik	0	0	NA	NA	NA	RIKEN cDNA 1600029I14 gene	0	0.42675	0	0
1600029O15Rik	7.10144	0	0	0.381257	1	ribosomal protein L17 pseudogene	0.2475	0.334	0	0.62175
1700001C02Rik	0	0	NA	NA	NA	RIKEN cDNA 1700001C02 gene	0	0.295	0	0
1700001C19Rik	0	0	NA	NA	NA	RIKEN cDNA 1700001C19 gene	0	0.1755	0	0
1700001F09Rik	0	0	NA	NA	NA	RIKEN cDNA 1700001F09 gene	0	0.119	0	0
1700001G11Rik	1.31241	0	0	0.875396	1	RIKEN cDNA 1700001G11 gene	0.29275	0.4815	0	0.27825
1700001G17Rik	0	0	NA	NA	NA	RIKEN cDNA 1700001G17 gene	0.648	0.41525	0	0
1700001J03Rik	0	0	NA	NA	NA	RIKEN cDNA 1700001J03 gene	0.21275	0.60675	0	0
1700001J11Rik	1.10158	5.94398	5.39586	0.739947	1	ring finger protein 19A pseudogene	0.45175	0.468	0.40775	0.07325
1700001K19Rik	6.81113	1.69749	0.249222	0.726712	1	RIKEN cDNA 1700001K19 gene	0.65175	1.0495	0.326	1.13625
1700001K23Rik	0	6.98161	Inf	0.423815	1	RIKEN cDNA 1700001K23 gene	0.20925	0.54475	2.62025	0
1700001L05Rik	123.955	0.18861	0.0015216	1.93215e-05	0.00919006	RIKEN cDNA 1700001L05 gene	2.0325	3.219	0.00575	3.3655
1700001L19Rik	45.2924	0.820003	0.0181046	0.0245386	0.656492	RIKEN cDNA 1700001L19 gene	0.982	3.6385	0.08175	3.9655
1700001O22Rik	4.75802	16.346	3.43546	0.563559	1	RIKEN cDNA 1700001O22 gene	1.83725	1.70875	1.8845	0.484
1700001P01Rik	0	0	NA	NA	NA	RIKEN cDNA 1700001P01 gene	0	0.4265	0	0
1700003E16Rik	22.0249	37.1561	1.687	0.705548	1	RIKEN cDNA 1700003E16 gene	3.27975	3.773	3.33575	1.7265
1700003F12Rik	10.8132	0	0	0.208867	1	RIKEN cDNA 1700003F12 gene	0.1905	0.23125	0	2.38525
1700003G13Rik	0	0	NA	NA	NA	NA	0	0	0	0
1700003G18Rik	0.3148	1.32027	4.19399	0.948598	1	RIKEN cDNA 1700003G18 gene	0.03	0.3385	0.39025	0.07875
1700003H04Rik	0	0	NA	NA	NA	RIKEN cDNA 1700003H04 gene	0	0.06925	0	0
1700003L19Rik	0.271031	0	0	0.982992	1	RIKEN cDNA 1700003L19 gene	0.051	0.703	0	0.0585
1700003M02Rik	2.57161	0.55594	0.216183	0.867024	1	NA	0.90775	10.4355	0.05525	0.23825
1700003M07Rik	0.892083	0	0	0.928107	1	RIKEN cDNA 1700003M07 gene	0.066	0.20475	0	0.061
1700006A11Rik	1.04993	0	0	0.904927	1	RIKEN cDNA 1700006A11 gene	0.01925	0	0	0.086
1700006E09Rik	0	0	NA	NA	NA	NA	0	0.3	0	0
1700007B14Rik	0	8.7573	Inf	0.3257	1	NA	0.0085	0.1325	0.582	0
1700007E06Rik	0	0.565829	Inf	0.989513	1	NA	0	0	1.0435	0
1700007F19Rik	0.9444	3.01775	3.19542	0.868811	1	RIKEN cDNA 1700007F19 gene	0.04625	0.09225	0.33775	0.0895
1700007G11Rik	0	0	NA	NA	NA	NA	0.27775	0.17775	0	0
1700007I08Rik	0	0	NA	NA	NA	NA	0	11.6323	0	0
1700007K09Rik	0	0	NA	NA	NA	NA	0.05625	0	0	0
1700007K13Rik	10.9742	0	0	0.219798	1	RIKEN cDNA 1700007K13 gene	0	0.785	0	2.12675
1700007P06Rik	4.4072	0	0	0.579192	1	RIKEN cDNA 1700007P06 gene	0	0	0	0.8335
1700008A04Rik	0	0	NA	NA	NA	NA	0	0	0	0
1700008F21Rik	1.574	0	0	0.85855	1	NA	0	0.1745	0	0.14875
1700008I05Rik	0	0	NA	NA	NA	NA	0	0.266	0	0
1700008J07Rik	55.8195	6.99078	0.125239	0.114598	0.998368	RIKEN cDNA 1700008J07 gene	1.3945	3.021	0.5285	3.679
1700008K24Rik	0	0.17872	Inf	1	1	RIKEN cDNA 1700008K24 gene	0.0805	0	0.02725	0
1700008O03Rik	12.6839	8.45212	0.666367	0.9132	1	RIKEN cDNA 1700008O03 gene	0.9495	1.221	1.67525	2.2335
1700008P02Rik	0	0	NA	NA	NA	RIKEN cDNA 1700008P02 gene	0	0	0	0
1700008P20Rik	0	0	NA	NA	NA	NA	0	1.05575	0	0
1700009J07Rik	0	0	NA	NA	NA	RIKEN cDNA 1700009J07 gene	0	0.2305	0	0
1700009N14Rik	0.271031	0	0	0.982992	1	RIKEN cDNA 1700009N14 gene	0	0.04175	0	0.03475
1700009P17Rik	22.7391	17.4364	0.766802	0.98972	1	NA	2.813	0.07425	3.0365	3.502
1700010B08Rik	0.271031	0	0	0.982992	1	RIKEN cDNA 1700010B08 gene	0	0.411	0	0.04875
1700010D01Rik	0	0	NA	NA	NA	RIKEN cDNA 1700010D01 gene	0	0.21075	0	0
1700010I02Rik	0	0	NA	NA	NA	RIKEN cDNA 1700010I02 gene	0	0.12	0	0
1700010I14Rik	1.574	0	0	0.85855	1	RIKEN cDNA 1700010I14 gene	1.14175	1.435	0	0.13025
1700010J16Rik	0	0	NA	NA	NA	RIKEN cDNA 1700010J16 gene	0	0.41325	0	0
1700010K23Rik	0	0	NA	NA	NA	RIKEN cDNA 1700010K23 gene	0	0.25675	0	0
1700010M22Rik	0	0	NA	NA	NA	NA	0	0	0	0
1700011A15Rik	0	0	NA	NA	NA	NA	0	0	0	0
1700011E24Rik	5.0368	0	0	0.528194	1	NA	0	0.581	0	0.9215
1700011F03Rik	0.3148	0	0	0.982993	1	NA	0	0	0	0.49175
1700011F14Rik	27.0918	0.191665	0.00707465	0.0413437	0.78958	NA	30.235	42.0252	0.3455	43.3462
1700011H14Rik	0	0	NA	NA	NA	NA	0.1215	0	0	0
1700011I03Rik	6.04565	0.754439	0.12479	0.645317	1	NA	1.4445	4.08125	0.14275	1.01525
1700011L22Rik	3.67476	0	0	0.622823	1	RIKEN cDNA 1700011L22 gene	0	1.888	0	0.61125
1700011M02Rik	1.5749	0	0	0.845536	1	RIKEN cDNA 1700011M02 gene	0	0	0	0.60925
1700012A03Rik	0	0	NA	NA	NA	RIKEN cDNA 1700012A03 gene	0	0	0	0
1700012A16Rik	2.11696	0	0	0.785033	1	NA	2.36525	11.2095	0	3.45525
1700012B07Rik	0	0	NA	NA	NA	RIKEN cDNA 1700012B07 gene	0	0.50075	0	0
1700012B09Rik	0	0	NA	NA	NA	RIKEN cDNA 1700012B09 gene	0	0	0	0
1700012B15Rik	84.5163	71.9954	0.851852	0.916596	1	NA	102.642	86.014	120.432	135.782
1700012D14Rik	2.94715	0.38333	0.130068	0.80403	1	RIKEN cDNA 1700012D14 gene	0.48325	1.49575	0.10925	0.758
1700012L04Rik	0	0	NA	NA	NA	NA	0	0	0	0
1700012P22Rik	0	0	NA	NA	NA	RIKEN cDNA 1700012P22 gene	0	0	0	0
1700013D24Rik	0	0	NA	NA	NA	RIKEN cDNA 1700013D24 gene	0.10475	0	0	0
1700013F07Rik	0.262483	0	0	0.982992	1	RIKEN cDNA 1700013F07 gene	0.98075	0.867	0	0.072
1700013G24Rik	0	0	NA	NA	NA	RIKEN cDNA 1700013G24 gene	0	0	0	0
1700013H16Rik	0	0	NA	NA	NA	RIKEN cDNA 1700013H16 gene	0	0.08575	0	0
1700013N18Rik	0	0.17872	Inf	1	1	NA	2.8555	10.6732	0.2585	0
1700014N06Rik	0	0	NA	NA	NA	NA	0	0	0	0
1700015E13Rik	2.5184	0	0	0.757813	1	NA	0.63225	0	0	0.55025
1700015F17Rik	32.0327	0.191665	0.00598342	0.0484762	0.832376	RIKEN cDNA 1700015F17 gene	0.423	0.24375	0.04825	7.346
1700015G11Rik	0	0	NA	NA	NA	RIKEN cDNA 1700015G11 gene	0	0.26925	0	0
1700016C15Rik	0.6296	0	0	0.956421	1	RIKEN cDNA 1700016C15 gene	0.213	0.07	0	0.13025
1700016D06Rik	0.585831	0.17872	0.305071	0.977881	1	RIKEN cDNA 1700016D06 gene	0.48025	0.12475	0.02025	0.07325
1700016H13Rik	0	2.64054	Inf	0.775708	1	RIKEN cDNA 1700016H13 gene	0.04025	0	0.5125	0
1700016K19Rik	1.35516	0	0	0.872594	1	RIKEN cDNA 1700016K19 gene	0.0415	0	0	0.23775
1700016L21Rik	0	0	NA	NA	NA	RIKEN cDNA 1700016L21 gene	0	0	0	0
1700016M24Rik	0.813094	0	0	0.932194	1	NA	0.38225	0	0	1.317
1700016P04Rik	0	0	NA	NA	NA	RIKEN cDNA 1700016P04 gene	0	0	0	0
1700017B05Rik	51.0017	64.9074	1.27265	0.751805	1	RIKEN cDNA 1700017B05 gene	6.1655	3.14775	2.38125	1.66925
1700017D01Rik	0	1.8861	Inf	0.854708	1	NA	0	0	0.2895	0
1700017G19Rik	0	0	NA	NA	NA	RIKEN cDNA 1700017G19 gene	0	0.1295	0	0
1700017J07Rik	2.8332	0	0	0.725534	1	RIKEN cDNA 1700017J07 gene	0.11875	0	0	0.93375
1700017N19Rik	0	0	NA	NA	NA	RIKEN cDNA 1700017N19 gene	0.0335	0.20025	0	0
1700018A04Rik	0	0	NA	NA	NA	RIKEN cDNA 1700018A04 gene	0	0	0	0
1700018A14Rik	0	0	NA	NA	NA	RIKEN cDNA 1700018A14 gene	0.1875	0.412	0	0
1700018B08Rik	0	0	NA	NA	NA	RIKEN cDNA 1700018B08 gene	0	0	0	0
1700018B24Rik	0	0	NA	NA	NA	enhancer of rudimentary homolog pseudogene	0.01125	0	0	0
1700018C11Rik	0	0	NA	NA	NA	NA	0	0	0	0
1700018F24Rik	0	0	NA	NA	NA	RIKEN cDNA 1700018F24 gene	0	0	0	0
1700018L02Rik	0.996751	1.32027	1.32457	1	1	RIKEN cDNA 1700018L02 gene	1.01825	0.27	0.195	0.13025
1700018L24Rik	0	0	NA	NA	NA	NA	1.1465	1.05575	0	0
1700019A02Rik	1.35516	0	0	0.872594	1	RIKEN cDNA 1700019A02 gene	0.191	0.37025	0	0.34525
1700019B03Rik	0	0	NA	NA	NA	NA	0	0.3255	0	0
1700019D03Rik	46.1608	1.31973	0.0285898	0.0327513	0.737066	RIKEN cDNA 1700019D03 gene	11.1903	17.8845	0.2875	8.95125
1700019E08Rik	0	0	NA	NA	NA	RIKEN cDNA 1700019E08 gene	0	0	0	0
1700019E19Rik	359.471	177.702	0.494342	0.398882	1	NA	263.457	206.848	292.67	576.681
1700019G17Rik	2.90441	9.96658	3.43154	0.678961	1	NA	0.09275	0.97275	0.5475	0.1445
1700019G24Rik	0	0	NA	NA	NA	RIKEN cDNA 1700019G24 gene	0	0	0	0
1700019L03Rik	27.0163	0.754439	0.0279253	0.129152	1	NA	0.823	1.1825	0.0825	2.64725
1700019M22Rik	0	0	NA	NA	NA	NFX-like protein	0	0	0	0
1700019N12Rik	175.762	178.846	1.01755	0.87856	1	NA	128.896	130.76	316.216	283.757
1700019N19Rik	0	0	NA	NA	NA	RIKEN cDNA 1700019N19 gene	0	0	0	0
1700019O17Rik	0	0	NA	NA	NA	NA	0	0.06125	0	0
1700020A23Rik	0	3.44997	Inf	0.696765	1	RIKEN cDNA 1700020A23 gene	0.33125	0	0.845	0
1700020C07Rik	0	0	NA	NA	NA	NA	0	3.6955	0	0
1700020D05Rik	0	0	NA	NA	NA	RIKEN cDNA 1700020D05 gene	0	0.05175	0	0
1700020I14Rik	317.081	238.716	0.752854	0.678055	1	NA	27.4503	24.376	25.2157	33.0953
1700020L24Rik	4.80162	0	0	0.525771	1	RIKEN cDNA 1700020L24 gene	0.879	2.29	0	0.837
1700020M21Rik	0	0	NA	NA	NA	RIKEN cDNA 1700020M21 gene	0	0.3275	0	0
1700020N01Rik	0	0	NA	NA	NA	RIKEN cDNA 1700020N01 gene	0	0	0	0
1700020N18Rik	0	0	NA	NA	NA	RIKEN cDNA 1700020N18 gene	0.60675	0	0	0
1700020O03Rik	55.0211	284.73	5.17493	0.152022	1	NA	304.303	352.503	451.709	89.891
1700021C14Rik	18.721	16.7863	0.896656	1	1	NA	31.7042	29.7207	30.9548	29.7583
1700021F05Rik	414.52	102.38	0.246984	0.0727087	0.907629	RIKEN cDNA 1700021F05 gene	32.9162	30.4198	17.5295	74.2668
1700021F07Rik	0	0	NA	NA	NA	RIKEN cDNA 1700021F07 gene	0.237	0.16375	0	0
1700021K19Rik	302.72	572.112	1.88991	0.508938	1	NA	18.334	17.352	18.2117	9.1995
1700022A21Rik	0	0	NA	NA	NA	glycerol-3-phosphate dehydrogenase 1-like pseudogene	0	0.07275	0	0
1700022E09Rik	0	0	NA	NA	NA	RIKEN cDNA 1700022E09 gene	0	0.136	0	0
1700022I11Rik	0	0	NA	NA	NA	RIKEN cDNA 1700022I11 gene	0	0.0425	0	0
1700022P22Rik	0	0	NA	NA	NA	NA	0.09125	0.179	0	0
1700023A16Rik	0	0	NA	NA	NA	NA	0	1.58375	0	0
1700023E05Rik	0.192205	0	0	0.982991	1	NA	0.23675	0.1865	0	0.01825
1700023F02Rik	0.3148	0	0	0.982993	1	RIKEN cDNA 1700023F02 gene	0.054	1.66875	0	0.14125
1700023I07Rik	0.9444	0	0	0.925429	1	NA	0	0	0	1.4755
1700023L04Rik	1.04993	0	0	0.904927	1	NA	0.14125	0.99525	0	0.25875
1700024G13Rik	0	0	NA	NA	NA	RIKEN cDNA 1700024G13 gene	0	0.062	0	0
1700024P03Rik	0	0	NA	NA	NA	NA	0	2.11175	0	0
1700024P04Rik	0	0	NA	NA	NA	RIKEN cDNA 1700024P04 gene	0	0	0	0
1700024P16Rik	1.04993	0	0	0.904927	1	NA	0.06325	0.07075	0	0.0525
1700025B11Rik	0	0	NA	NA	NA	RIKEN cDNA 1700025B11 gene	0	0	0	0
1700025C18Rik	0.3148	0	0	0.982993	1	RIKEN cDNA 1700025C18 gene	0	0	0	0.06975
1700025E21Rik	0.271031	0	0	0.982992	1	NA	4.96775	0.528	0	0.439
1700025F22Rik	0.542063	0	0	0.959588	1	NA	0	0.12075	0	0.1375
1700025F24Rik	0	0	NA	NA	NA	RIKEN cDNA 1700025F24 gene	0	0	0	0
1700025G04Rik	85.7528	79.9643	0.932498	0.947599	1	RIKEN cDNA 1700025G04 gene	1.8655	2.63	1.47125	1.41775
1700025K23Rik	129.657	41.7976	0.32237	0.386789	1	NA	118.044	65.6598	76.0883	205.583
1700025M24Rik	0	0	NA	NA	NA	RIKEN cDNA 1700025M24 gene	0	0.13625	0	0
1700025N23Rik	0	0.18861	Inf	1	1	RIKEN cDNA 1700025N23 gene	0.08425	0	0.0385	0
1700026D08Rik	4.72469	3.77219	0.798401	0.95141	1	NA	0.26425	0.203	0.53475	0.59425
1700026D11Rik	0	0	NA	NA	NA	RIKEN cDNA 1700026D11 gene	0	0.062	0	0
1700026J04Rik	2.50972	0	0	0.747048	1	NA	4.21875	16.4773	0	4.03775
1700026L06Rik	0.813094	0	0	0.932194	1	NA	0.24975	0.19225	0	0.19475
1700027A15Rik	0	0	NA	NA	NA	RIKEN cDNA 1700027A15 gene	0	0.2755	0	0
1700027A23Rik	3.07529	0	0	0.648005	1	NA	1.1465	0.528	0	5.0775
1700027D21Rik	0	0	NA	NA	NA	NA	4.2035	0.528	0	0
1700027F09Rik	0	0	NA	NA	NA	RIKEN cDNA 1700027F09 gene	0	0.8925	0	0
1700027H10Rik	0.262483	1.25722	4.78972	0.954107	1	RIKEN cDNA 1700027H10 gene	0.651	0	0.39325	0.07325
1700027I24Rik	0	0	NA	NA	NA	RIKEN cDNA 1700027I24 gene	0.10925	0.0295	0	0
1700027J07Rik	0	0	NA	NA	NA	RIKEN cDNA 1700027J07 gene	0.036	0.02275	0	0
1700027L20Rik	0	0	NA	NA	NA	NA	1.5285	0.528	0	0
1700028B04Rik	0	0	NA	NA	NA	NADH dehydrogenase (ubiquinone) 1 beta subcomplex 8 pseudogene	0	0	0	0
1700028I16Rik	0	0	NA	NA	NA	RIKEN cDNA 1700028I16 gene	0	0	0	0
1700028J19Rik	20.1517	0	0	0.0464297	0.813511	RIKEN cDNA 1700028J19 gene	0	0.04425	0	2.761
1700028K03Rik	1.31241	0	0	0.875396	1	RIKEN cDNA 1700028K03 gene	0.37675	0.0475	0	0.066
1700028M03Rik	0	0	NA	NA	NA	RIKEN cDNA 1700028M03 gene	0	0	0	0
1700028P14Rik	0	0	NA	NA	NA	RIKEN cDNA 1700028P14 gene	0.04375	0.3625	0	0
1700028P15Rik	0.813094	0	0	0.932194	1	RIKEN cDNA 1700028P15 gene	0.04425	0.18375	0	0.15275
1700029B22Rik	0	0	NA	NA	NA	RIKEN cDNA 1700029B22 gene	0	0	0	0
1700029F09Rik	91.2288	262.95	2.88231	0.143193	1	NA	252.094	149.992	430.514	146.697
1700029F12Rik	0	0	NA	NA	NA	RIKEN cDNA 1700029F12 gene	0	0.40025	0	0
1700029G01Rik	51.4674	110.282	2.14276	0.415021	1	NA	142.943	38.1615	199.485	83.151
1700029H14Rik	0	3.93185	Inf	0.647655	1	RIKEN cDNA 1700029H14 gene	0.0265	0.474	0.3945	0
1700029I01Rik	0.542063	0	0	0.959588	1	NA	4.48525	4.39025	0	0.878
1700029I15Rik	1.58344	17.2468	10.892	0.350036	1	RIKEN cDNA 1700029I15 gene	1.2555	2.615	8.474	0.70475
1700029J03Rik	0	0	NA	NA	NA	RIKEN cDNA 1700029J03 gene	0.03	0	0	0
1700029J07Rik	35.7425	6.49363	0.181678	0.240846	1	RIKEN cDNA 1700029J07 gene	1.94325	1.33125	0.42625	2.12725
1700029J11Rik	0	0	NA	NA	NA	NA	0	0.528	0	0
1700029M20Rik	0	0	NA	NA	NA	RIKEN cDNA 1700029M20 gene	0.03875	0.01775	0	0
1700029P11Rik	0	0	NA	NA	NA	RIKEN cDNA 1700029P11 gene	0	0	0	0
1700030C10Rik	5.58907	0.191665	0.0342928	0.555583	1	RIKEN cDNA 1700030C10 gene	1.90475	3.89375	0.02	0.52775
1700030F18Rik	4.99734	0	0	0.468681	1	NA	0	0	0	1.32025
1700030J22Rik	13.8794	23.9565	1.72605	0.678832	1	RIKEN cDNA 1700030J22 gene	0.55425	1.67775	1.485	0.744
1700030K09Rik	174.585	86.9448	0.498008	0.435854	1	RIKEN cDNA 1700030K09 gene	6.7495	7.77025	6.4645	11.8033
1700030L20Rik	0	0	NA	NA	NA	RIKEN cDNA 1700030L20 gene	0	0	0	0
1700031F05Rik	0	0.157085	Inf	1	1	RIKEN cDNA 1700031F05 gene	0	0.27025	0.02075	0
1700031M16Rik	0	0.18861	Inf	1	1	RIKEN cDNA 1700031M16 gene	0	0	0.04175	0
1700034E13Rik	0	0	NA	NA	NA	RIKEN cDNA 1700034E13 gene	0	0	0	0
1700034F02Rik	0.262483	0.754439	2.87424	0.995264	1	NA	0.14725	0.43075	0.06325	0.0195
1700034H14Rik	163.417	229.23	1.40273	0.639697	1	NA	346.848	269.517	387.36	263.538
1700034H15Rik	1.574	7.85827	4.99254	0.634485	1	RIKEN cDNA 1700034H15 gene	0.058	0.0605	0.3245	0.05625
1700034I23Rik	0	16.4832	Inf	0.151736	1	FUN14 domain containing 2 pseudogene	0.064	0.08075	1.26675	0
1700034J05Rik	0	0	NA	NA	NA	RIKEN cDNA 1700034J05 gene	1.83975	0.41075	0	0
1700034K08Rik	0.271031	0	0	0.982992	1	RIKEN cDNA 1700034K08 gene	0.8615	0.17	0	0.07075
1700034O15Rik	0	0	NA	NA	NA	NA	0	0	0	0
1700034P13Rik	0.813094	0	0	0.932194	1	RIKEN cDNA 1700034P13 gene	0.105	0.01375	0	0.088
1700036G14Rik	0	0	NA	NA	NA	RIKEN cDNA 1700036G14 gene	0	0	0	0
1700037C18Rik	31.6971	29.5292	0.931609	0.976027	1	RIKEN cDNA 1700037C18 gene	4.60775	8.2455	4.87625	4.69325
1700037H04Rik	422.827	569.46	1.34679	0.664866	1	RIKEN cDNA 1700037H04 gene	67.8533	113.776	75.21	54.9065
1700039E15Rik	0	0	NA	NA	NA	NA	0.154	0.03025	0	0
1700040I03Rik	105.152	55.0196	0.52324	0.519672	1	NA	130.816	97.3395	99.2442	169.905
1700040L02Rik	6.811	0	0	0.38765	1	NA	1.0735	0.17575	0	0.88425
1700040N02Rik	34.177	7.56577	0.221371	0.297299	1	NA	7.679	14.0177	13.8963	55.2028
1700041C23Rik	0	0	NA	NA	NA	RIKEN cDNA 1700041C23 gene	0	0	0	0
1700041M19Rik	0	0	NA	NA	NA	RIKEN cDNA 1700041M19 gene	0.16875	0	0	0
1700042B14Rik	0	0	NA	NA	NA	NA	0.28875	0	0	0
1700042G07Rik	0	0	NA	NA	NA	RIKEN cDNA 1700042G07 gene	0	0	0	0
1700042G15Rik	1.62619	0	0	0.842035	1	RIKEN cDNA 1700042G15 gene	0	0.33375	0	0.1295
1700044K03Rik	0	0	NA	NA	NA	RIKEN cDNA 1700044K03 gene	0	1.2535	0	0
1700045H11Rik	0	0	NA	NA	NA	RIKEN cDNA 1700045H11 gene	0.09425	0.35375	0	0
1700045I19Rik	0.262483	0	0	0.982992	1	NA	4.71575	4.62	0	0.4295
1700047G03Rik	0	0	NA	NA	NA	RIKEN cDNA 1700047G03 gene	0.02825	0.2695	0	0
1700047I17Rik2	0	0	NA	NA	NA	NA	0	0	0	0
1700047L14Rik	0	0	NA	NA	NA	RIKEN cDNA 1700047L14 gene	0	0	0	0
1700047M11Rik	46.1175	80.5543	1.74672	0.567317	1	RIKEN cDNA 1700047M11 gene	4.05825	2.68175	18.402	10.8522
1700048O20Rik	9.59483	0	0	0.253208	1	RIKEN cDNA 1700048O20 gene	1.11275	1.3155	0	0.837
1700049E15Rik	0	0	NA	NA	NA	RIKEN cDNA 1700049E15 gene	0	0.057	0	0
1700049E22Rik	0.271031	0	0	0.982992	1	RIKEN cDNA 1700049E22 gene	0	0.10325	0	0.086
1700049G17Rik	16.8368	3.92711	0.233246	0.55025	1	NA	1.52375	0.8635	0.13775	0.5285
1700049L16Rik	0	0	NA	NA	NA	hematological and neurological expressed 1-like pseudogene	0	0	0	0
1700052I22Rik	0	0	NA	NA	NA	RIKEN cDNA 1700052I22 gene	0	0	0	0
1700052K11Rik	66.2522	5.09246	0.0768648	0.0312012	0.726242	RIKEN cDNA 1700052K11 gene	1.10875	1.94075	0.389	4.462
1700052N19Rik	33.3803	74.7903	2.24055	0.56037	1	NA	6.90675	8.56475	4.737	2.31725
1700054K19Rik	0	0	NA	NA	NA	RIKEN cDNA 1700054K19 gene	0	0	0	0
1700054N08Rik	16.5094	0	0	0.0907952	0.952466	NA	9.579	12.265	0	26.6495
1700054O13Rik	0	0	NA	NA	NA	NA	0	0	0	0
1700055C04Rik	0	0	NA	NA	NA	RIKEN cDNA 1700055C04 gene	0	0	0	0
1700055N04Rik	0	0	NA	NA	NA	NA	0	0.19625	0	0
1700056E22Rik	3.21732	0	0	0.669771	1	RIKEN cDNA 1700056E22 gene	0.0395	1.55175	0	0.537
1700057G04Rik	0.3148	0	0	0.982993	1	RIKEN cDNA 1700057G04 gene	0	0.04975	0	0.0465
1700057H15Rik	0	0	NA	NA	NA	RIKEN cDNA 1700057H15 gene	0.07775	0.161	0	0
1700057K13Rik	0	6.78995	Inf	0.435468	1	NA	0	1.665	12.521	0
1700058G18Rik	0	2.26332	Inf	0.814813	1	NA	0.1875	0.7295	4.17375	0
1700060C20Rik	0	0	NA	NA	NA	RIKEN cDNA 1700060C20 gene	0.04025	0	0	0
1700061F12Rik	0	0	NA	NA	NA	RIKEN cDNA 1700061F12 gene	0	0.238	0	0
1700061G19Rik	2.10751	5.74995	2.72831	0.793409	1	NA	0.18325	0.3305	0.41975	0.13475
1700061I17Rik	0	6.22412	Inf	0.471862	1	RIKEN cDNA 1700061I17 gene	0.03875	0.02675	0.58225	0
1700061J05Rik	0	0	NA	NA	NA	NA	0.38225	0	0	0
1700063A18Rik	0	0	NA	NA	NA	RIKEN cDNA 1700063A18 gene	0.213	0	0	0
1700063D05Rik	21.1406	0	0	0.0361041	0.754006	RIKEN cDNA 1700063D05 gene	0.5665	0	0	4.87275
1700065D16Rik	0	0	NA	NA	NA	RIKEN cDNA 1700065D16 gene	0	0.4855	0	0
1700065I16Rik	0	0	NA	NA	NA	gasdermin pseudogene	0.09025	0	0	0
1700065I17Rik	0	0	NA	NA	NA	NA	0	0.27925	0	0
1700065J11Rik	1.35516	0	0	0.872594	1	RIKEN cDNA 1700065J11 gene	0	0.3675	0	0.50925
1700065J18Rik	0.271031	0	0	0.982992	1	RIKEN cDNA 1700065J18 gene	0.18775	1.94575	0	0.10775
1700066B17Rik	4.80514	0	0	0.484294	1	RIKEN cDNA 1700066B17 gene	0.9255	0.07675	0	1.48025
1700066B19Rik	14.1146	0.191665	0.0135792	0.204427	1	RIKEN cDNA 1700066B19 gene	0.06075	0.27025	0.01375	0.8855
1700066M21Rik	127.24	78.8927	0.620032	0.494183	1	RIKEN cDNA 1700066M21 gene	5.73	5.603	4.733	6.94025
1700066O22Rik	0	0	NA	NA	NA	RIKEN cDNA 1700066O22 gene	0	0.055	0	0
1700067G17Rik	1.08413	0	0	0.902851	1	RIKEN cDNA 1700067G17 gene	0	0.041	0	0.28975
1700067K01Rik	25.095	3.39497	0.135285	0.20812	1	RIKEN cDNA 1700067K01 gene	0.18775	0.81125	0.57425	3.77625
1700067P10Rik	0	0	NA	NA	NA	RIKEN cDNA 1700067P10 gene	0	0	0	0
1700069L16Rik	0	0	NA	NA	NA	RIKEN cDNA 1700069L16 gene	0.054	0	0	0
1700069P05Rik	0	0	NA	NA	NA	RIKEN cDNA 1700069P05 gene	0	0	0	0
1700071K01Rik	0	0	NA	NA	NA	RIKEN cDNA 1700071K01 gene	0	0	0	0
1700072B07Rik	0	0	NA	NA	NA	RIKEN cDNA 1700072B07 gene	0	0.11775	0	0
1700072E05Rik	0	0	NA	NA	NA	NA	0	4.22325	0	0
1700073E17Rik	0	0	NA	NA	NA	ribosomal protein L7 pseudogene	0	0.0575	0	0
1700074P13Rik	0	0	NA	NA	NA	RIKEN cDNA 1700074P13 gene	0	0.06375	0	0
1700080E11Rik	0	0	NA	NA	NA	NA	0	0	0	0
1700080N15Rik	2.70189	7.85827	2.90843	0.726509	1	RIKEN cDNA 1700080N15 gene	0.523	1.0155	3.24175	0.97675
1700080O16Rik	0	0	NA	NA	NA	RIKEN cDNA 1700080O16 gene	0.0525	0	0	0
1700081H04Rik	0	0	NA	NA	NA	RIKEN cDNA 1700081H04 gene	0	0	0	0
1700081L11Rik	273.356	328.666	1.20234	0.877761	1	NA	736.692	728.974	570.952	443.782
1700084C01Rik	3.47211	24.3568	7.01496	0.288169	1	NA	0.185	0.048	3.0895	0.39125
1700084E18Rik	1.31241	0	0	0.875396	1	RIKEN cDNA 1700084E18 gene	0	0.364	0	0.49375
1700084J12Rik	1.75702	12.2201	6.95498	0.53472	1	ribosomal protein L7-like 1 pseudogene	0.07675	1.0715	3.03975	0.394
1700085B03Rik	0.787448	0	0	0.933532	1	NA	0.375	0	0	1.2885
1700086L19Rik	94.8117	37.1622	0.391958	0.56016	1	RIKEN cDNA 1700086L19 gene	2.1195	10.8413	6.51875	14.7015
1700086O06Rik	29.1913	66.7076	2.28519	0.393943	1	RIKEN cDNA 1700086O06 gene	0.46975	1.2945	6.24375	2.435
1700088E04Rik	14.4555	10.3735	0.717617	0.895695	1	RIKEN cDNA 1700088E04 gene	0.53325	1.724	1.51825	1.8385
1700090G07Rik	0	0	NA	NA	NA	NA	0	0	0	0
1700092M07Rik	0	0	NA	NA	NA	RIKEN cDNA 1700092M07 gene	1.308	0	0	0
1700093K21Rik	4.23392	1.53332	0.362152	0.835298	1	RIKEN cDNA 1700093K21 gene	0	0.58125	0.19025	0.4755
1700094D03Rik	52.354	54.6658	1.04416	1	1	RIKEN cDNA 1700094D03 gene	2.33175	3.72425	3.1935	2.728
1700094J05Rik	0	0	NA	NA	NA	RIKEN cDNA 1700094J05 gene	0	0	0	0
1700095B10Rik	0	0	NA	NA	NA	RIKEN cDNA 1700095B10 gene	0.03625	0	0	0
1700095B22Rik	0.6296	0.157085	0.249499	0.977888	1	NA	1.716	7.73775	0.2845	0.98375
1700096J18Rik	0	0	NA	NA	NA	RIKEN cDNA 1700096J18 gene	0	0	0	0
1700096K18Rik	87.0507	23.2714	0.267332	0.14335	1	RIKEN cDNA 1700096K18 gene	3.77575	0.5815	2.9	9.79525
1700101E01Rik	0.813094	0	0	0.932194	1	NA	0	1.09925	0	0.1405
1700102P08Rik	0.655442	43.3607	66.1549	0.0554611	0.855951	RIKEN cDNA 1700102P08 gene	0.16425	0.69225	7.15425	0.09725
1700106J16Rik	0.262483	0	0	0.982992	1	NA	0.37575	0.15	0	0.03525
1700106N22Rik	50.6788	36.48	0.719827	0.800932	1	NA	108.249	58.1395	57.614	81.784
1700108F19Rik	1.31241	0	0	0.875396	1	RIKEN cDNA 1700108F19 gene	0.175	0.36275	0	0.246
1700108J01Rik	0	0	NA	NA	NA	RIKEN cDNA 1700108J01 gene	0	0	0	0
1700108M19Rik	0	0	NA	NA	NA	NA	1.1465	4.22325	0	0
1700109F18Rik	1.41705	3.58358	2.52891	0.879631	1	NA	0	8.497	6.60825	2.27225
1700109G14Rik	1.31241	0	0	0.875396	1	RIKEN cDNA 1700109G14 gene	0	0.3955	0	0.268
1700109H08Rik	0.271031	0	0	0.982992	1	RIKEN cDNA 1700109H08 gene	0.5745	0.4755	0	0.061
1700110I01Rik	0	0	NA	NA	NA	RIKEN cDNA 1700110I01 gene	0	0	0	0
1700110K17Rik	0	0	NA	NA	NA	RIKEN cDNA 1700110K17 gene	0.02625	0.37625	0	0
1700110M21Rik	0	0	NA	NA	NA	NA	0	0	0	0
1700111N16Rik	0	0	NA	NA	NA	RIKEN cDNA 1700111N16 gene	0	0.23125	0	0
1700112E06Rik	69.3668	0.943048	0.0135951	0.00296443	0.248631	NA	3.835	1.922	0.1895	12.207
1700112H15Rik	0	0	NA	NA	NA	RIKEN cDNA 1700112H15 gene	0.195	0.13475	0	0
1700113H08Rik	14.7081	25.8588	1.75814	0.856251	1	RIKEN cDNA 1700113H08 gene	0.75	0.148	3.4515	1.79075
1700113I22Rik	10.9584	1.72793	0.157681	0.562277	1	NA	8.364	7.39075	3.1295	17.8285
1700119H24Rik	0	0	NA	NA	NA	RIKEN cDNA 1700119H24 gene	0.12975	1.16525	0	0
1700120K04Rik	5.0368	0	0	0.528194	1	RIKEN cDNA 1700120K04 gene	1.80275	0.26825	0	1.4465
1700121N20Rik	0	0	NA	NA	NA	RIKEN cDNA 1700121N20 gene	0	0.05125	0	0
1700123I01Rik	0.542063	0	0	0.959588	1	NA	0.293	0.0975	0	0.054
1700123K08Rik	0	0	NA	NA	NA	RIKEN cDNA 1700123K08 gene	0	0.12325	0	0
1700123L14Rik	0	0	NA	NA	NA	nucleoporin 50 pseudogene	0	0.093	0	0
1700123M08Rik	23.199	1.09959	0.0473983	0.181553	1	RIKEN cDNA 1700123M08 gene	1.32775	0.56675	0.186	3.4825
1700123O20Rik	259.906	117.281	0.451245	0.330575	1	RIKEN cDNA 1700123O20 gene	23.8295	18.6367	9.93725	22.216
1700125D06Rik	0.3148	0	0	0.982993	1	NA	0	3.1675	0	0.49175
1700125G02Rik	1.62619	0	0	0.842035	1	RIKEN cDNA 1700125G02 gene	0.07325	0	0	0.5045
1700125G22Rik	0	0	NA	NA	NA	RIKEN cDNA 1700125G22 gene	0.07125	0.061	0	0
1700125H03Rik	0	3.9608	Inf	0.648572	1	RIKEN cDNA 1700125H03 gene	0.03125	0.75475	0.956	0
1700125H20Rik	0	0	NA	NA	NA	RIKEN cDNA 1700125H20 gene	0.078	0	0	0
1700126H18Rik	0	0	NA	NA	NA	RIKEN cDNA 1700126H18 gene	0	0	0	0
1700128F08Rik	0.271031	0	0	0.982992	1	U1-snRNP binding protein homolog pseudogene	0	0.3505	0	0.0395
1700129C05Rik	0.271031	0.157085	0.579581	0.997032	1	RIKEN cDNA 1700129C05 gene	0	0	0.0265	0.041
1810006J02Rik	5.77078	0	0	0.462677	1	RIKEN cDNA 1810006J02 gene	0.26825	0.51375	0	0.5445
1810006K21Rik	1822.87	645.965	0.354368	0.16503	1	NA	856.793	975.622	1108.44	2936.42
1810007D17Rik	1.32951	0	0	0.874273	1	RIKEN cDNA 1810007D17 gene	0.38325	0.02775	0	0.29075
1810007I06Rik	0	0	NA	NA	NA	NA	0	0	0	0
1810008A18Rik	361.935	449.392	1.24164	0.917605	1	NA	403.881	463.819	689.656	588.726
1810009A15Rik	381.519	173.164	0.45388	0.31821	1	RIKEN cDNA 1810009A15 gene	18.0542	31.1958	38.4588	75.0618
1810009J06Rik	0	0	NA	NA	NA	RIKEN cDNA 1810009J06 gene	0.08875	0	0	0
1810010D01Rik	2.79785	0	0	0.717053	1	NA	0.6225	0.05625	0	0.47925
1810010H24Rik	27.5997	0.191665	0.00694446	0.0367477	0.758822	RIKEN cDNA 1810010H24 gene	3.65375	1.439	0.03125	4.06425
1810011H11Rik	13.8226	26.594	1.92395	0.707848	1	NA	4.9145	1.57575	3.318	1.51475
1810011O10Rik	508.498	626.092	1.23126	0.770257	1	NA	54.7238	30.5565	79.7765	61.5585
1810012P15Rik	53.5101	141.75	2.64904	0.240127	1	NA	203.49	374.543	259.265	85.7682
1810013D10Rik	375.668	261.104	0.695039	0.731319	1	NA	327.274	479.521	417.513	606.034
1810013L24Rik	370.648	330.451	0.89155	0.827408	1	RIKEN cDNA 1810013L24 gene	15.3582	12.886	14.3387	14.7725
1810014B01Rik	75.4337	260.867	3.45823	0.38967	1	RIKEN cDNA 1810014B01 gene	5.32725	2.0915	24.596	7.596
1810014F10Rik	203.803	217.934	1.06934	0.887875	1	NA	123.053	113.013	334.896	328.696
1810018F18Rik	0	0	NA	NA	NA	RIKEN cDNA 1810018F18 gene	0	0.14575	0	0
1810019D21Rik	1.08413	5.34087	4.92644	0.728387	1	RIKEN cDNA 1810019D21 gene	0.62	0.31975	0.586	0.10625
1810019J16Rik	0.271031	0	0	0.982992	1	NA	0	0.088	0	0.0245
1810020D17Rik	631.986	218.378	0.345543	0.193648	1	NA	319.459	375.035	397.701	1015.82
1810021B22Rik	12.8455	14.5635	1.13374	0.910289	1	RIKEN cDNA 1810021B22 gene	4.04875	1.63725	3.991	3.10525
1810022K09Rik	158.7	128.251	0.808137	0.847689	1	NA	32.861	30.6833	51.7077	63.0538
1810024B03Rik	10.4235	0	0	0.2204	1	RIKEN cDNA 1810024B03 gene	0.1655	0.07675	0	1.3285
1810026B05Rik	238.682	264.849	1.10963	0.816263	1	RIKEN cDNA 1810026B05 gene	7.81725	4.547	9.2055	7.486
1810026J23Rik	146.315	376.345	2.57216	0.261062	1	NA	29.9447	14.2577	20.0038	7.492
1810027O10Rik	1256.87	730.492	0.581201	0.483128	1	NA	690.881	785.271	1236.45	2023.49
1810029B16Rik	15.3208	42.4337	2.76968	0.393326	1	NA	15.2253	36.1825	66.007	24.656
1810030J14Rik	0	0	NA	NA	NA	NA	0	0	0	0
1810030N24Rik	297.474	248.034	0.833802	0.742814	1	NA	161.357	243.844	425.99	482.608
1810030O07Rik	88.2679	200.05	2.2664	0.45534	1	RIKEN cDNA 1810030O07 gene	21.3045	29.1687	14.231	5.5085
1810031K17Rik	364.656	202.137	0.554324	0.353619	1	NA	616.141	523.385	335.503	593.322
1810032O08Rik	58.7312	14.7452	0.251062	0.228115	1	NA	2.4755	2.19525	1.35375	4.709
1810033B17Rik	0	0	NA	NA	NA	NA	5.7355	3.135	0	0
1810035I16Rik	1.08413	0	0	0.902851	1	NA	0	3.1675	0	1.756
1810035L17Rik	456.82	347.721	0.761176	0.854701	1	NA	294.987	413.694	586.971	732.718
1810037I17Rik	1080.87	444.466	0.411211	0.243622	1	RIKEN cDNA 1810037I17 gene	73.8732	56.0147	75.2313	177.978
1810041L15Rik	30.7994	9.65823	0.313585	0.445505	1	NA	4.8925	12.3788	0.293	0.84275
1810043G02Rik	419.527	800.61	1.90836	0.468337	1	NA	26.241	40.9592	72.2105	39.6823
1810043H04Rik	488.974	136.619	0.279401	0.121943	1	NA	33.9778	59.3242	42.8648	157.917
1810044D09Rik	7.31784	7.85827	1.07385	0.988447	1	RIKEN cDNA 1810044D09 gene	3.019	5.651	2.903	2.429
1810046J19Rik	1116.05	422.96	0.37898	0.221205	1	NA	739.659	1161.22	730.484	1793.65
1810046K07Rik	3.14556	0	0	0.643014	1	RIKEN cDNA 1810046K07 gene	0	0	0	0.39225
1810048J11Rik	350.871	7.07255	0.0201571	0.000105896	0.0274395	NA	317.879	389.772	12.7018	570.405
1810049H13Rik	69.7293	0.191665	0.0027487	0.000691729	0.0990605	NA	23.832	63.7683	0.3455	111.156
1810053B23Rik	4.11824	2.29376	0.556975	0.943039	1	RIKEN cDNA 1810053B23 gene	0.01475	0.28525	0.161	0.25025
1810055G02Rik	337.252	188.888	0.560079	0.328149	1	RIKEN cDNA 1810055G02 gene	23.608	17.265	17.6047	29.2055
1810058I24Rik	1003.9	82.3854	0.0820656	0.00183093	0.19103	RIKEN cDNA 1810058I24 gene	39.1355	62.101	11.469	124.036
1810062G17Rik	40.1617	0	0	0.00425479	0.308516	RIKEN cDNA 1810062G17 gene	0.4115	0.0265	0	7.19175
1810062O18Rik	7.435	0	0	0.348766	1	RIKEN cDNA 1810062O18 gene	0	0.1605	0	1.60125
1810063B05Rik	274.923	145.995	0.531038	0.553513	1	NA	210.777	260.71	265.077	440.05
1810063B07Rik	319.37	181.825	0.569323	0.44417	1	NA	115.799	195.074	267.435	515.195
1810064F22Rik	0	0	NA	NA	NA	RIKEN cDNA 1810064F22 gene	0.01025	0.09175	0	0
1810065E05Rik	0	0	NA	NA	NA	RIKEN cDNA 1810065E05 gene	0	0	0	0
1810074P20Rik	215.022	531.715	2.47284	0.176286	1	NA	559.727	450.923	872.049	345.831
2010001E11Rik	0	0	NA	NA	NA	NA	0.01675	0.27675	0	0
2010001M06Rik	14.6205	0	0	0.12953	1	NA	2.36525	5.836	0	22.905
2010001M09Rik	0	0	NA	NA	NA	NA	0	0	0	0
2010002M12Rik	4.48785	1.13166	0.25216	0.786581	1	NA	0.2735	2.00425	0.062	0.2175
2010002N04Rik	171.896	452.74	2.6338	0.279269	1	NA	198.823	101.215	774.413	280.918
2010003K11Rik	4.19972	0	0	0.57475	1	RIKEN cDNA 2010003K11 gene	0	0.4065	0	0.588
2010003K15Rik	0	0	NA	NA	NA	NA	0	0	0	0
2010005H15Rik	2.16825	3.64164	1.67953	0.935015	1	NA	0.35725	1.88175	1.23175	0.659
2010007H12Rik	86.8589	54.2305	0.624352	0.674753	1	NA	64.1993	76.2188	84.7933	139.236
2010009K17Rik	0	0	NA	NA	NA	RIKEN cDNA 2010009K17 gene	0.179	0.42975	0	0
2010011I20Rik	245.641	298.852	1.21662	0.929654	1	NA	361.808	326.95	505.292	399.944
2010012O05Rik	321.561	232.441	0.722853	0.647263	1	NA	11.862	21.1258	19.2862	23.8768
2010015L04Rik	12.5768	20.1713	1.60386	0.816466	1	NA	0.74975	2.2605	0.7915	0.438
2010016I18Rik	11.0282	0	0	0.209683	1	RIKEN cDNA 2010016I18 gene	0.104	0.37875	0	1.1265
2010106E10Rik	2.38709	0	0	0.766523	1	RIKEN cDNA 2010106E10 gene	0.4725	0.816	0	0.29175
2010106G01Rik	454.255	208.299	0.458551	0.246491	1	NA	1093.06	877.626	380.832	737.277
2010107E04Rik	2731.39	1659.24	0.607471	0.533311	1	NA	416.408	625.441	757.503	1193.29
2010107G12Rik	0	0.754439	Inf	0.972243	1	NA	0.0705	0.63375	0.06425	0
2010107G23Rik	161.44	241.676	1.497	0.485216	1	NA	11.1535	24.7898	22.8983	14.8968
2010107H07Rik	163.342	133.791	0.819084	0.849157	1	NA	88.147	100.227	232.941	263.401
2010109I03Rik	0.271031	0.18861	0.695896	0.998215	1	NA	0	0.53075	0.0185	0.02325
2010109K11Rik	34.5623	10.7507	0.311055	0.317555	1	NA	114.186	106.169	19.825	56.388
2010110P09Rik	114.07	35.2689	0.309186	0.255879	1	NA	59.9517	107.062	64.9758	182.639
2010111I01Rik	945.89	828.719	0.876127	0.748158	1	NA	11.8447	11.5435	15.0073	16.6118
2010204K13Rik	35.5413	24.9465	0.701903	0.946058	1	RIKEN cDNA 2010204K13 gene	2.775	1.2745	4.77	5.94975
2010300C02Rik	3.41227	18.9412	5.55091	0.420419	1	RIKEN cDNA 2010300C02 gene	0.04475	0.02425	0.78325	0.12775
2010305A19Rik	183.641	48.7936	0.265701	0.0832718	0.933903	NA	117.309	223.485	89.543	300.269
2010315B03Rik	0	0	NA	NA	NA	RIKEN cDNA 2010315B03 gene	0	0	0	0
2010317E24Rik	2.98134	0.18861	0.0632633	0.765068	1	NA	6.9945	2.355	0.34775	4.829
2010320M18Rik	152.35	32.0423	0.210321	0.0990743	0.962988	RIKEN cDNA 2010320M18 gene	11.5145	8.89725	7.784	32.7593
2010321M09Rik	60.0405	229.137	3.81637	0.233912	1	NA	259.892	248.814	354.57	95.714
2200002D01Rik	10.7568	8.32548	0.773974	0.846941	1	RIKEN cDNA 2200002D01 gene	2.34575	0.6945	2.95075	3.463
2200002J24Rik	1.574	0	0	0.85855	1	RIKEN cDNA 2200002J24 gene	0	0.086	0	0.4005
2200002K05Rik	95.5347	167.336	1.75157	0.420673	1	NA	414.399	710.727	297.921	154.013
2210009G21Rik	6.69884	0	0	0.392291	1	NA	44.724	81.74	0	10.8897
2210010C04Rik	0	0	NA	NA	NA	RIKEN cDNA 2210010C04 gene	0.0355	0.31975	0	0
2210010C17Rik	0	0	NA	NA	NA	NA	0	4.22325	0	0
2210012G02Rik	208.152	221.83	1.06571	0.933514	1	NA	275.869	333.459	366.945	337.479
2210013O21Rik	773.429	261.452	0.338043	0.168359	1	NA	80.5768	108.626	54.9775	145.397
2210015D19Rik	199.857	130.492	0.652925	0.513318	1	NA	7.31425	17.0562	12.8682	17.5523
2210016F16Rik	381.897	88.6303	0.232079	0.0650208	0.88304	RIKEN cDNA 2210016F16 gene	15.933	11.995	5.72025	21.7935
2210016L21Rik	783.764	347.194	0.442983	0.263899	1	RIKEN cDNA 2210016L21 gene	51.447	67.8127	43.3077	95.4762
2210018M11Rik	118.095	116.649	0.987754	0.891029	1	NA	9.16225	13.2905	5.2925	4.68775
2210019I11Rik	0	0	NA	NA	NA	NA	0	0	0	0
2210020M01Rik	141.257	3.8333	0.0271371	0.00127718	0.154136	NA	152.108	283.816	6.9105	226.835
2210021J22Rik	247.283	134.947	0.545721	0.575691	1	NA	196.326	167.993	245.474	396.768
2210039B01Rik	0.262483	0	0	0.982992	1	RIKEN cDNA 2210039B01 gene	0.07325	0.31575	0	0.04125
2210403K04Rik	103.114	236.685	2.29537	0.40742	1	NA	307.683	236.807	429.118	169.145
2210404J11Rik	52.1028	81.6697	1.56747	0.800139	1	NA	89.105	64.6282	149.19	85.376
2210404O07Rik	31.4565	0	0	0.00923858	0.459841	NA	1.9155	5.41025	0	8.85
2210407C18Rik	0	0.157085	Inf	1	1	RIKEN cDNA 2210407C18 gene	0.08625	0	0.03225	0
2210408F21Rik	107.334	16.6443	0.15507	0.058928	0.867295	RIKEN cDNA 2210408F21 gene	7.74175	13.9377	2.86775	16.5735
2210408I21Rik	117.869	4.3065	0.0365363	0.029883	0.712149	RIKEN cDNA 2210408I21 gene	1.702	3.32975	0.1405	3.431
2210409E12Rik	0.524965	0	0	0.960212	1	transcription elongation factor B (SIII), polypeptide 2 pseudogene	0	0	0	0.22725
2210411K11Rik	30.1113	20.1954	0.670691	0.836366	1	NA	16.5418	38.5632	29.198	48.3475
2210414B05Rik	0	0	NA	NA	NA	RIKEN cDNA 2210414B05 gene	0	0.06025	0	0
2210415F13Rik	5.51213	0	0	0.468964	1	NA	0	2.6395	0	9.02025
2210417A02Rik	14.166	0	0	0.145298	1	RIKEN cDNA 2210417A02 gene	0.23775	0.09575	0	4.0095
2210417K05Rik	12.8708	0	0	0.154296	1	NA	3.24475	2.6465	0	20.7972
2300002M23Rik	2.16825	0	0	0.781456	1	RIKEN cDNA 2300002M23 gene	0	0.04225	0	0.281
2300003K06Rik	0	0	NA	NA	NA	RIKEN cDNA 2300003K06 gene	0	0	0	0
2300005B03Rik	0.271031	0	0	0.982992	1	NA	0.5265	1.4695	0	0.094
2300009A05Rik	87.3664	34.5326	0.395262	0.431001	1	RIKEN cDNA 2300009A05 gene	5.48025	11.35	8.371	23.256
2310001A20Rik	211.071	197.796	0.937104	0.880676	1	NA	629.701	837.635	357.354	342.089
2310001H17Rik	19.6314	1.69749	0.0864679	0.258782	1	RIKEN cDNA 2310001H17 gene	1.921	5.002	0.405	4.1165
2310001K24Rik	0	0	NA	NA	NA	RIKEN cDNA 2310001K24 gene	0.16625	0	0	0
2310002J15Rik	0	0	NA	NA	NA	NA	0	0.633	0	0
2310002L09Rik	0	0	NA	NA	NA	RIKEN cDNA 2310002L09 gene	0	0	0	0
2310002L13Rik	0	0	NA	NA	NA	NA	0	0	0	0
2310003C23Rik	103.958	69.6833	0.6703	0.708362	1	NA	143.119	97.6605	115.422	167.709
2310003F16Rik	1180.94	579.679	0.490863	0.36627	1	NA	745.861	767.398	978.011	1897.55
2310003H01Rik	84.2937	126.686	1.50291	0.629539	1	NA	11.4085	16.2667	7.17525	4.25925
2310003L22Rik	217.861	57.3258	0.26313	0.158075	1	NA	166.639	216.938	104.064	350.559
2310004I24Rik	128.52	74.3626	0.578608	0.650372	1	NA	230.671	218.981	134.132	204.552
2310004N24Rik	421.08	165.546	0.393145	0.280404	1	NA	307.543	399.876	300.778	677.794
2310005A03Rik	0	0	NA	NA	NA	RIKEN cDNA 2310005A03 gene	0	1.00225	0	0
2310005G13Rik	0	0	NA	NA	NA	NA	0.04975	0.12025	0	0
2310007B03Rik	0	0	NA	NA	NA	NA	0	0.06675	0	0
2310007L24Rik	0	0	NA	NA	NA	NA	0	0.2655	0	0
2310008H04Rik	83.1057	219.846	2.64538	0.358224	1	NA	314.781	300.652	352.026	136.457
2310008H09Rik	414.946	141.135	0.340129	0.191845	1	NA	378.767	398.387	250.076	668.583
2310009A05Rik	204.466	48.2878	0.236165	0.0954287	0.954977	RIKEN cDNA 2310009A05 gene	25.2293	25.3813	17.7883	67.0468
2310009B15Rik	35.4733	13.387	0.377382	0.556355	1	RIKEN cDNA 2310009B15 gene	5.56475	5.67725	4.2575	9.92225
2310010M20Rik	0.3148	0	0	0.982993	1	NA	3.057	0.206	0	0.49175
2310011J03Rik	628.679	206.948	0.32918	0.103989	0.971476	RIKEN cDNA 2310011J03 gene	33.5907	39.6675	22.5458	61.3963
2310014F07Rik	0	0	NA	NA	NA	NA	0	3.6955	0	0
2310014H01Rik	147.329	113.03	0.767195	0.77425	1	NA	415.16	155.138	196.852	238.201
2310014L17Rik	0.3148	3.58358	11.3837	0.75869	1	NA	0.6205	0.49525	0.204	0.01525
2310015A10Rik	89.5319	12.4865	0.139464	0.0715546	0.907621	RIKEN cDNA 2310015A10 gene	0.96375	1.27	0.40925	2.995
2310015B20Rik	8.86762	0.191665	0.021614	0.387822	1	NA	0.71475	0	0.0775	3.12825
2310015D24Rik	0.271031	0	0	0.982992	1	RIKEN cDNA 2310015D24 gene	0.098	0.18075	0	0.015
2310016C08Rik	309.516	85.2402	0.275398	0.151889	1	NA	184.443	123.626	154.8	496.185
2310016M24Rik	1290.37	802.599	0.621991	0.607221	1	NA	783.904	847.092	1358.32	2072.99
2310021P13Rik	270.405	443.948	1.64179	0.512609	1	NA	753.546	884.356	759.878	438.019
2310022A10Rik	53.9938	406.555	7.52966	0.10273	0.967451	RIKEN cDNA 2310022A10 gene	5.39925	8.47425	23.4688	3.22475
2310022B05Rik	270.071	269.611	0.998298	0.99658	1	RIKEN cDNA 2310022B05 gene	9.74425	11.2792	14.0015	13.213
2310028H24Rik	50.5023	235.2	4.65723	0.134837	1	NA	197.265	215.71	376.355	80.88
2310028O11Rik	1497.74	896.375	0.598487	0.486259	1	NA	910.801	1129.54	1450.91	2417.84
2310030A07Rik	0	0	NA	NA	NA	RIKEN cDNA 2310030A07 gene	0	0	0	0
2310030G06Rik	23.3194	35.9444	1.5414	0.820562	1	RIKEN cDNA 2310030G06 gene	0.75575	0.55025	5.21875	3.02225
2310030N02Rik	103.036	26.4217	0.256431	0.199372	1	NA	101.832	106.264	47.8588	166.91
2310033E01Rik	0	0.943048	Inf	0.953783	1	NA	2.29275	0	1.739	0
2310033P09Rik	261.872	95.9251	0.366305	0.277927	1	RIKEN cDNA 2310033P09 gene	13.4445	11.8	13.9855	33.7118
2310034C09Rik	0	0	NA	NA	NA	RIKEN cDNA 2310034C09 gene	0	0	0	0
2310034G01Rik	30.265	0	0	0.0136254	0.540721	RIKEN cDNA 2310034G01 gene	1.60975	2.532	0	6.254
2310034O05Rik	0	0	NA	NA	NA	RIKEN cDNA 2310034O05 gene	0	0	0	0
2310035C23Rik	134.296	268.482	1.99918	0.28645	1	NA	5.62525	9.549	8.41375	3.93375
2310035K24Rik	144.213	81.2288	0.563257	0.640612	1	NA	199.483	257.63	148.038	231.12
2310036O22Rik	394.397	158.992	0.403128	0.265861	1	NA	29.027	41.5573	28.0757	71.017
2310037I24Rik	33.5503	97.7158	2.91252	0.263024	1	NA	112.947	132.635	173.288	54.2452
2310039H08Rik	209.291	33.4265	0.159713	0.0585537	0.867295	RIKEN cDNA 2310039H08 gene	9.99475	9.23775	7.804	43.2082
2310040G24Rik	66.637	23.9944	0.360077	0.273831	1	RIKEN cDNA 2310040G24 gene	5.06425	2.06225	5.582	14.0608
2310042D19Rik	17.8227	27.9142	1.56621	0.759087	1	NA	41.2122	56.83	51.4753	28.915
2310042E22Rik	0	0	NA	NA	NA	NA	0	0.041	0	0
2310043J07Rik	1.2592	0	0	0.892406	1	NA	0.38225	1.236	0	1.96725
2310043L19Rik	0	0	NA	NA	NA	RIKEN cDNA 2310043L19 gene	0.0545	0.30125	0	0
2310044G17Rik	371.339	735.568	1.98086	0.465958	1	NA	24.307	26.6645	31.0248	14.2442
2310044H10Rik	1211.09	961.325	0.79377	0.806467	1	NA	1749.94	2162.36	1717.21	1953.35
2310045N01Rik	283.194	267.699	0.945285	0.996374	1	NA	59.921	54.9263	70.875	75.3695
2310046A06Rik	2082.55	528.45	0.253751	0.0568283	0.859852	NA	729.452	1241.97	964.135	3358.35
2310046K01Rik	9.09564	13.4036	1.47363	0.828875	1	NA	38.9888	235.798	24.0998	14.5685
2310046O06Rik	247.69	507.264	2.04798	0.245952	1	NA	697.255	893.793	836.037	398.563
2310047B19Rik	118.832	84.9678	0.715024	0.669793	1	NA	213.445	165.641	154.745	192.815
2310047M10Rik	117.811	176.521	1.49834	0.491649	1	NA	14.1022	18.3265	17.017	10.4563
2310050B05Rik	5.3301	0	0	0.446175	1	NA	0	0.528	0	8.7925
2310050C09Rik	0	0	NA	NA	NA	RIKEN cDNA 2310050C09 gene	0	0.14825	0	0
2310057J16Rik	110.991	21.6483	0.195046	0.315398	1	NA	36.4057	195.972	36.5613	183.123
2310057J18Rik	0	0.17872	Inf	1	1	RIKEN cDNA 2310057J18 gene	0.14425	0.3985	0.0195	0
2310057M21Rik	50.2544	177.438	3.53079	0.180187	1	RIKEN cDNA 2310057M21 gene	8.57075	15.0557	12.5732	3.63475
2310057N15Rik	0	0	NA	NA	NA	RIKEN cDNA 2310057N15 gene	0	0.10275	0	0
2310061C15Rik	206.919	53.0969	0.256607	0.129656	1	NA	103.166	164.955	96.2085	332.914
2310061I04Rik	241.163	221.547	0.918661	1	1	RIKEN cDNA 2310061I04 gene	22.4995	32.4327	27.646	31.2745
2310061J03Rik	27.5868	30.7064	1.11309	0.868024	1	NA	1.23375	1.01675	4.16775	3.28525
2310061N02Rik	0	0	NA	NA	NA	RIKEN cDNA 2310061N02 gene	0	0.0665	0	0
2310065F04Rik	0.271031	0	0	0.982992	1	RIKEN cDNA 2310065F04 gene	0.014	0.0775	0	0.016
2310067B10Rik	185.068	164.043	0.886393	0.924249	1	NA	14.3295	12.4023	5.96125	5.93125
2310068J16Rik	4.87206	0	0	0.521931	1	RIKEN cDNA 2310068J16 gene	0.5445	0.4335	0	0.7045
2310069B03Rik	0.9444	0	0	0.925429	1	RIKEN cDNA 2310069B03 gene	0	0.115	0	0.0805
2310069G16Rik	7.61199	63.9603	8.40256	0.370871	1	RIKEN cDNA 2310069G16 gene	0.17925	0.324	10.6973	1.44
2310079F23Rik	6.74278	89.5787	13.2851	0.194654	1	NA	161.714	126.021	161.927	10.917
2310079G19Rik	0	0	NA	NA	NA	RIKEN cDNA 2310079G19 gene	0	0.3	0	0
2400001E08Rik	977.922	280.791	0.28713	0.117221	1	NA	521.528	545.133	489.144	1571.04
2400003C14Rik	318.867	781.472	2.45078	0.258037	1	NA	1309.9	1378.86	1422.32	518.548
2410001C21Rik	571.357	675.916	1.183	0.760483	1	NA	1040.89	1226.89	1091.81	921.801
2410002F23Rik	156.625	232.051	1.48156	0.771613	1	RIKEN cDNA 2410002F23 gene	16.3205	19.2673	21.226	12.8652
2410002I01Rik	65.0702	160.98	2.47394	0.430395	1	NA	282.41	274.165	292.553	105.964
2410002O22Rik	354.269	366.666	1.035	0.856046	1	NA	870.489	668.32	667.087	579.327
2410003K15Rik	207.784	131.371	0.632249	0.659892	1	NA	309.733	167.046	211.66	333.246
2410004A20Rik	0	0	NA	NA	NA	NA	0	0.9925	0	0
2410004B18Rik	300.693	160.441	0.533569	0.421112	1	RIKEN cDNA 2410004B18 gene	21.7093	22.82	29.9082	49.789
2410004I01Rik	0	0	NA	NA	NA	RIKEN cDNA 2410004I01 gene	0	1.2135	0	0
2410004N09Rik	67.7072	52.1938	0.770874	0.870289	1	NA	16.3317	12.2048	18.2812	24.9222
2410004P03Rik	0	0	NA	NA	NA	RIKEN cDNA 2410004P03 gene	0.02125	0.2635	0	0
2410006H16Rik	378.45	306.137	0.808921	0.779353	1	RIKEN cDNA 2410006H16 gene	87.837	54.2815	111.654	131.286
2410007B07Rik	0	0	NA	NA	NA	NA	0	0	0	0
2410012M07Rik	0	0	NA	NA	NA	NA	0.042	0	0	0
2410015M20Rik	1035.6	345.214	0.333346	0.158076	1	NA	66.1063	83.783	79.0175	219.411
2410016O06Rik	32.0218	46.3399	1.44714	0.69896	1	NA	4.97775	2.17725	3.576	2.20675
2410017I17Rik	0	0	NA	NA	NA	RIKEN cDNA 2410017I17 gene	0.16325	0	0	0
2410017P09Rik	170.045	257.36	1.51348	0.584209	1	NA	293.158	327.256	404.458	274.25
2410018L13Rik	2.67714	0.754439	0.281807	0.870762	1	RIKEN cDNA 2410018L13 gene	0.1545	0	0.0985	0.30875
2410018M08Rik	3.45502	0.157085	0.0454656	0.723065	1	NA	0.62075	0.8495	0.0115	0.22575
2410022L05Rik	491.746	2.09915	0.00426877	8.9485e-08	0.000262788	NA	211.244	374.494	3.80775	790.007
2410042D21Rik	57.4358	111.207	1.9362	0.489588	1	NA	226.986	338.333	173.326	92.726
2410057H14Rik	0.262483	58.233	221.855	0.00261349	0.229943	NA	0.1875	14.203	94.9783	0.4295
2410066E13Rik	31.7651	112.271	3.53443	0.163032	1	NA	248.952	522.415	180.918	51.1335
2410075B13Rik	88.8913	177.398	1.99568	0.568908	1	NA	75.992	110.476	277.999	144.939
2410076I21Rik	7.5561	1.51499	0.200499	0.686997	1	NA	0.77775	2.063	0.3125	1.34125
2410088K16Rik	0	0	NA	NA	NA	NA	0	0	0	0
2410089E03Rik	127.93	73.6195	0.575465	0.628586	1	NA	1.965	1.874	1.2825	1.9375
2410091C18Rik	219.691	223.242	1.01616	0.953193	1	NA	298.665	491.454	363.961	355.879
2410114N07Rik	0	0	NA	NA	NA	NA	0	0.498	0	0
2410127L17Rik	2.78025	2.05493	0.739116	0.952554	1	NA	0.35275	0.2795	0.1735	0.21325
2410131K14Rik	62.0194	172.326	2.77859	0.260061	1	RIKEN cDNA 2410131K14 gene	8.32075	7.28675	11.2355	3.7555
2410137F16Rik	4.7399	128.975	27.2106	0.235026	1	NA	17.3547	12.3112	232.549	7.714
2410137M14Rik	0	0	NA	NA	NA	RIKEN cDNA 2410137M14 gene	0	0	0	0
2410141K09Rik	0	0	NA	NA	NA	RIKEN cDNA 2410141K09 gene	0	0.60925	0	0
2500003M10Rik	548.675	1253.69	2.28495	0.315589	1	NA	2152	2019.77	2164.21	894.387
2500004C02Rik	14.003	86.1433	6.15179	0.0812535	0.931491	RIKEN cDNA 2500004C02 gene	3.16375	1.656	8.25025	1.1895
2510002D24Rik	215.655	147.084	0.682033	0.565822	1	RIKEN cDNA 2510002D24 gene	7.4845	12.5545	20.2042	28.3248
2510003D18Rik	0.3148	0	0	0.982993	1	NA	3.057	3.1675	0	0.49175
2510003E04Rik	173.912	101.992	0.58646	0.449505	1	NA	17.0663	14.142	7.537	11.392
2510006D16Rik	1047.87	690.364	0.658824	0.654334	1	NA	834.015	805.595	1132.22	1686.33
2510009E07Rik	157.105	648.844	4.13	0.0570553	0.860714	RIKEN cDNA 2510009E07 gene	20.955	49.303	21.4585	4.91525
2510012J08Rik	103.95	46.1374	0.443842	0.500206	1	NA	361.554	459.219	81.4985	166.406
2510039O18Rik	43.4467	12.5817	0.289589	0.374496	1	RIKEN cDNA 2510039O18 gene	2.87075	3.06	0.833	2.5415
2510049J12Rik	1.62619	0	0	0.842035	1	NA	0.571	0.16425	0	0.1035
2600006L11Rik	0	0	NA	NA	NA	NA	0.75725	0.528	0	0
2610001J05Rik	1471.95	857.502	0.58256	0.490336	1	RIKEN cDNA 2610001J05 gene	61.3967	55.3237	83.2905	131.557
2610002D18Rik	0.271031	0.191665	0.707169	0.99833	1	NA	1.91075	0	0.3455	0.439
2610002I17Rik	81.1612	38.4579	0.473845	0.470231	1	NA	116.26	140.028	63.3327	131.226
2610002J02Rik	603.42	502.725	0.833127	0.885353	1	NA	30.1595	42.007	53.2812	63.817
2610002M06Rik	188.105	12.2114	0.064918	0.0828326	0.933903	RIKEN cDNA 2610002M06 gene	4.754	4.15425	0.38225	5.264
2610005L07Rik	23.4116	40.279	1.72047	0.615575	1	cadherin 11 pseudogene	0.9785	1.3745	1.798	0.9305
2610008E11Rik	147.294	116.087	0.788131	0.689149	1	RIKEN cDNA 2610008E11 gene	10.8027	9.41325	5.0195	5.6075
2610015P09Rik	192.497	92.5659	0.48087	0.416577	1	NA	2.8325	2.38575	4.577	8.48475
2610017I09Rik	24.714	0.18861	0.00763168	0.0401235	0.784657	NA	0	1.34375	0.06325	7.31975
2610018G03Rik	5.30757	33.1999	6.25519	0.320788	1	NA	1.783	2.09475	2.4445	0.42375
2610019F03Rik	33.1165	91.8064	2.77223	0.317512	1	NA	290.448	443.106	166.102	53.2557
2610020C07Rik	10.0486	0.191665	0.0190738	0.321433	1	RIKEN cDNA 2610020C07 gene	0.34	0.2905	0.016	0.74775
2610020H08Rik	4.32043	0.157085	0.0363586	0.653877	1	NA	1.35	0.37625	0.012	0.2965
2610021K21Rik	0	0	NA	NA	NA	NA	1.18975	19.0055	0	0
2610024G14Rik	78.3789	280.881	3.58363	0.140792	1	NA	201.304	268.659	461.864	127.796
2610027L16Rik	117.599	91.8379	0.78094	0.736237	1	NA	329.173	297.89	167.501	190.265
2610028E06Rik	0	0	NA	NA	NA	RIKEN cDNA 2610028E06 gene	0.10775	0	0	0
2610028H24Rik	0	0	NA	NA	NA	RIKEN cDNA 2610028H24 gene	0.1295	0.16075	0	0
2610029G23Rik	288.874	238.231	0.82469	0.76544	1	NA	358.231	268.067	412.289	467.851
2610029I01Rik	126.016	1.94549	0.0154384	0.000468924	0.0764251	NA	141.025	228.618	3.071	203.892
2610034B18Rik	225.975	124.75	0.552051	0.404985	1	NA	22.8278	19.3675	10.4153	16.7685
2610034M16Rik	422.056	42.4148	0.100496	0.00525054	0.347799	NA	0.74325	3.885	1.86725	16.217
2610035D17Rik	272.013	833.348	3.06363	0.250118	1	RIKEN cDNA 2610035D17 gene	26.876	24.549	70.482	23.8053
2610037D02Rik	2.43928	0	0	0.751883	1	RIKEN cDNA 2610037D02 gene	0.2095	0.116	0	0.10875
2610039C10Rik	96.2301	30.8489	0.320574	0.188573	1	NA	86.723	93.0088	55.6362	156.657
2610044O15Rik	37.4174	103.088	2.75509	0.318057	1	NA	88.099	112.99	174.62	60.385
2610100L16Rik	2.88539	0	0	0.711213	1	NA	0.01375	0.3125	0	0.33675
2610101N10Rik	526.767	991.004	1.88129	0.297969	1	NA	1210.27	985.855	1697.74	844.809
2610109H07Rik	7.08086	0	0	0.362329	1	NA	0.38225	5.807	0	11.4932
2610203C20Rik	62.0357	225.445	3.63412	0.147127	1	NA	5.86725	4.80475	14.2325	3.86225
2610203C22Rik	36.6864	0	0	0.00434728	0.311722	RIKEN cDNA 2610203C22 gene	1.21325	1.2745	0	4.82275
2610204G22Rik	16.9138	30.6315	1.81103	0.610996	1	NA	37.6628	15.5388	55.477	27.2578
2610206C17Rik	21.0449	23.8844	1.13493	0.940153	1	RIKEN cDNA 2610206C17 gene	3.078	2.2135	2.4585	1.97125
2610301B20Rik	152.151	151.033	0.992646	0.804261	1	RIKEN cDNA 2610301B20 gene	23.9082	18.3998	11.2655	11.7215
2610301G19Rik	180.099	347.986	1.93219	0.485525	1	NA	440.995	525.855	564.557	292.901
2610305D13Rik	5.33454	60.5639	11.3532	0.0548939	0.852938	NA	1.94425	4.02425	3.88725	0.3285
2610306M01Rik	165.662	102.091	0.616265	0.589826	1	RIKEN cDNA 2610306M01 gene	8.6825	5.607	15.7935	25.8193
2610318N02Rik	0	0	NA	NA	NA	RIKEN cDNA 2610318N02 gene	0.03	0	0	0
2610507B11Rik	513.481	421.938	0.821721	0.635427	1	RIKEN cDNA 2610507B11 gene	15.18	15.3935	9.63525	11.176
2610507I01Rik	92.0199	10.3803	0.112805	0.0345929	0.748462	RIKEN cDNA 2610507I01 gene	7.57575	8.06175	0.648	5.16625
2610524H06Rik	140.495	83.5307	0.594548	0.483122	1	RIKEN cDNA 2610524H06 gene	9.14175	16.7365	16.0138	24.1013
2610528A11Rik	9.75713	0	0	0.24571	1	RIKEN cDNA 2610528A11 gene	0.05025	0	0	2.08225
2610528E23Rik	87.2418	13.6769	0.15677	0.0972509	0.959836	NA	63.0453	140.127	24.8727	140.659
2610528J11Rik	0	0	NA	NA	NA	RIKEN cDNA 2610528J11 gene	0.20825	0	0	0
2700007P21Rik	179.171	447.15	2.49566	0.253154	1	NA	501.566	462.959	812	291.108
2700023E23Rik	56.1088	20.7532	0.369874	0.436117	1	NA	22.6812	37.0832	38.254	89.5798
2700029M09Rik	447.332	159.743	0.357102	0.191652	1	NA	30.4818	31.149	22.525	60.529
2700046A07Rik	12.4909	0	0	0.166734	1	RIKEN cDNA 2700046A07 gene	0	0.90125	0	0.93725
2700046G09Rik	23.7621	0	0	0.0332662	0.739722	RIKEN cDNA 2700046G09 gene	0.87375	1.22675	0	2.333
2700049A03Rik	28.6277	9.93326	0.346981	0.50843	1	RIKEN cDNA 2700049A03 gene	2.68175	2.4105	0.316	0.798
2700050L05Rik	120.803	66.6212	0.551489	0.406191	1	NA	362.607	103.158	121.033	197.332
2700060E02Rik	468.727	237.545	0.506788	0.354745	1	NA	23.6068	23.9902	26.5095	50.0315
2700062C07Rik	154.591	29.2345	0.189109	0.0546987	0.851561	RIKEN cDNA 2700062C07 gene	11.2122	9.32675	5.19875	24.1537
2700078E11Rik	124.303	234.153	1.88373	0.398913	1	NA	491.68	556.168	406.391	200.702
2700078K21Rik	387.627	170.298	0.439333	0.308013	1	NA	741.706	869.619	308.638	625.894
2700081O15Rik	60.0253	200.188	3.33507	0.159179	1	RIKEN cDNA 2700081O15 gene	2.177	2.55575	6.33475	1.9185
2700086A05Rik	0	0	NA	NA	NA	NA	0.71025	1.83775	0	0
2700089E24Rik	716.137	672.258	0.938728	0.766786	1	NA	56.0938	74.3457	44.6467	42.6213
2700090O03Rik	1.5749	0	0	0.845536	1	NA	4.88175	1.459	0	2.57725
2700094K13Rik	233.147	159.624	0.684651	0.839264	1	NA	25.7555	34.6707	42.3428	54.7122
2700097O09Rik	114.941	120.672	1.04985	0.872255	1	RIKEN cDNA 2700097O09 gene	15.36	13.8633	18.2615	15.514
2700099C18Rik	2.68569	14.5062	5.4013	0.477462	1	NDC80 homolog, kinetochore complex component pseudogene	1.1095	0.879	2.03875	0.34
2810001G20Rik	46.3639	2.82914	0.0610204	0.0647341	0.88304	RIKEN cDNA 2810001G20 gene	4.12675	7.1185	0.57775	8.31125
2810002D19Rik	90.4206	15.7274	0.173936	0.0825508	0.933903	RIKEN cDNA 2810002D19 gene	7.95	8.8445	1.53225	9.90725
2810002N01Rik	372.32	168.181	0.45171	0.356061	1	NA	311.381	353.866	278.329	597.287
2810004N23Rik	198.164	107.784	0.543915	0.437385	1	RIKEN cDNA 2810004N23 gene	15.9072	18.41	13.1405	22.9563
2810006K23Rik	147.936	133.744	0.904066	0.857588	1	RIKEN cDNA 2810006K23 gene	5.3775	8.9055	6.97675	8.365
2810007J24Rik	0.192205	0	0	0.982991	1	NA	0	0.2815	0	0.014
2810008D09Rik	443.121	169.853	0.383311	0.223182	1	NA	33.636	43.3715	51.1827	118.51
2810008M24Rik	348.529	820.113	2.35307	0.316283	1	NA	1055.11	971.214	1432.74	569.218
2810021B07Rik	49.7418	38.4946	0.773888	0.839602	1	NA	87.3418	74.6502	70.3632	80.393
2810021J22Rik	19.0439	56.3434	2.9586	0.541809	1	RIKEN cDNA 2810021J22 gene	0.9005	1.2525	2.0745	0.62475
2810025M15Rik	166.362	43.8945	0.263849	0.173412	1	RIKEN cDNA 2810025M15 gene	7.083	8.61575	6.66475	22.4282
2810030E01Rik	61.8899	113.428	1.83273	0.746241	1	NA	246.321	142.916	205.257	101.516
2810032G03Rik	5.3086	96.8794	18.2495	0.265945	1	RIKEN cDNA 2810032G03 gene	3.395	7.2355	11.1218	0.678
2810046L04Rik	80.5537	35.8007	0.444433	0.349981	1	NA	180.994	198.474	64.5565	131.027
2810047C21Rik1	0	0	NA	NA	NA	RIKEN cDNA 2810047C21 gene 1	0.01125	0.064	0	0
2810055F11Rik	12.5679	0	0	0.165432	1	NA	32.1358	17.2645	0	20.106
2810055G20Rik	204.649	278.116	1.35899	0.706855	1	NA	7.03725	3.463	15.058	10.4868
2810403A07Rik	582.366	815.827	1.40088	0.603377	1	NA	34.8242	36.6575	46.5153	31.2045
2810403D21Rik	9.57965	58.5988	6.11701	0.307282	1	RIKEN cDNA 2810403D21 gene	0.9425	2.248	8.66	1.54625
2810405F15Rik	3.17544	0	0	0.672535	1	RIKEN cDNA 2810405F15 gene	0	0.034	0	0.3345
2810405K02Rik	679.739	74.202	0.109162	0.00651616	0.384759	NA	248.519	343.274	134.477	1096.38
2810407C02Rik	173.4	193.807	1.11769	0.797686	1	NA	248.022	461.32	339.62	278.77
2810408A11Rik	10.895	23.9581	2.19901	0.60477	1	RIKEN cDNA 2810408A11 gene	1.9355	0.489	2.56625	1.02725
2810408I11Rik	24.5544	0	0	0.111538	0.988773	RIKEN cDNA 2810408I11 gene	1.34425	0	0	5.3655
2810408M09Rik	103.267	107.273	1.03879	0.898306	1	NA	10.7487	6.0275	10.418	8.84575
2810410L24Rik	15.5785	4.14941	0.266354	0.488726	1	RIKEN cDNA 2810410L24 gene	2.1235	1.4255	0.4475	1.48825
2810417H13Rik	14.5534	1.13166	0.077759	0.341364	1	NA	0.508	0.4855	0.08725	0.98375
2810422J05Rik	586.875	203.32	0.346446	0.196058	1	NA	334.411	350.247	337.587	944.22
2810422O20Rik	8.71053	0.38333	0.0440077	0.444184	1	NA	35.0307	52.4817	0.691	13.8773
2810428I15Rik	896.156	237.348	0.264851	0.0872553	0.94555	NA	84.4905	110.63	63.1347	217.8
2810429I04Rik	2.68467	3.20636	1.19432	0.990186	1	RIKEN cDNA 2810429I04 gene	0.6365	0.598	1.00225	0.73925
2810432D09Rik	261.782	108.683	0.415167	0.327693	1	NA	166.059	180.856	175.97	419.587
2810432L12Rik	406.265	509.669	1.25453	0.820868	1	NA	642.361	622.59	924.442	660.561
2810433D01Rik	1.04993	1.09959	1.0473	1	1	RIKEN cDNA 2810433D01 gene	0.2285	0.19725	0.14875	0.1285
2810442I21Rik	0.533514	0	0	0.9599	1	NA	0.04325	0.034	0	0.01875
2810442N19Rik	18.2646	0	0	0.0701303	0.902869	RIKEN cDNA 2810442N19 gene	0.80325	2.536	0	3.15275
2810453I06Rik	49.6654	99.2839	1.99905	0.398267	1	NA	151.021	180.91	161.1	80.032
2810454H06Rik	36.0838	5.31162	0.147202	0.228374	1	RIKEN cDNA 2810454H06 gene	1.10675	0.70325	0.34375	2.04525
2810459M11Rik	1.87157	0.377219	0.201552	0.890331	1	RIKEN cDNA 2810459M11 gene	0.00625	0.10725	0.02075	0.0915
2810474O19Rik	226.146	231.962	1.02572	0.9208	1	NA	11.8102	7.376	6.4945	5.91475
2900002K06Rik	5.84963	12.6314	2.15935	0.685881	1	NA	18.932	2.88075	22.9825	9.41125
2900005J15Rik	23.454	8.50526	0.362636	0.641212	1	RIKEN cDNA 2900005J15 gene	1.392	0.4275	0.7555	1.81
2900006K08Rik	24.7184	13.1042	0.530141	0.720709	1	NA	23.9713	16.6438	23.7155	39.8867
2900010M23Rik	793.519	279.725	0.352512	0.169953	1	NA	395.094	633.655	490.397	1278.49
2900011O08Rik	258.656	356.235	1.37726	0.651768	1	NA	27.6417	57.4665	27.3407	17.77
2900026A02Rik	116.047	168.764	1.45428	0.763385	1	RIKEN cDNA 2900026A02 gene	4.58225	5.987	5.17025	3.23625
2900041M22Rik	19.403	0.380275	0.0195988	0.139496	1	RIKEN cDNA 2900041M22 gene	0.82375	4.76725	0.0515	2.2805
2900052N01Rik	169.354	483.591	2.8555	0.142831	1	RIKEN cDNA 2900052N01 gene	8.99325	13.825	32.0065	10.5457
2900053A13Rik	383.841	111.336	0.290057	0.117088	1	NA	249.72	297.243	196.747	618.855
2900056M20Rik	197.221	350.909	1.77926	0.539114	1	NA	13.579	16.4193	14.8332	7.54175
2900060B14Rik	5.31664	71.7516	13.4957	0.0642564	0.88304	RIKEN cDNA 2900060B14 gene	0.92525	1.38275	18.8837	1.4305
2900064A13Rik	1658.38	964.178	0.581399	0.528846	1	NA	990.561	1101.3	1639.03	2666.39
2900073G15Rik	1644.7	1001.23	0.608763	0.544998	1	NA	1360.91	1050.48	1658.89	2647.69
2900079G21Rik	14.7263	10.8873	0.739308	0.882311	1	RIKEN cDNA 2900079G21 gene	0.07275	0.212	0.292	0.35425
2900092C05Rik	0	0	NA	NA	NA	RIKEN cDNA 2900092C05 gene	0	0.0615	0	0
2900092D14Rik	1.83738	1.91665	1.04314	1	1	RIKEN cDNA 2900092D14 gene	0.06725	0.26725	0.1215	0.10575
2900092E17Rik	672.909	248.249	0.368919	0.18907	1	NA	375.384	584.262	415.746	1085.28
2900093L17Rik	3.42082	5.17496	1.51278	0.932532	1	NA	0	0.528	9.32925	5.5935
2900097C17Rik	257.138	556.669	2.16486	0.389309	1	RIKEN cDNA 2900097C17 gene	17.8858	24.6462	19.4073	8.537
3000002C10Rik	5.66806	0.75066	0.132437	0.673588	1	glyceraldehyde-3-phosphate dehydrogenase pseudogene	0.803	0.87775	0.1015	0.7195
3010026O09Rik	97.7939	43.4246	0.444042	0.34039	1	NA	10.409	21.2565	6.88625	13.8387
3110001D03Rik	483.907	78.3031	0.161814	0.024401	0.656405	NA	321.356	296.757	142.345	778.447
3110001I22Rik	33.9741	10.9394	0.321991	0.455484	1	NA	3.3345	0.86225	1.25075	3.383
3110002H16Rik	40.8664	117.024	2.86359	0.34691	1	NA	14.6357	13.582	9.9025	3.08375
3110003A17Rik	120.159	58.1069	0.483581	0.525807	1	NA	129.405	135.917	106.031	193.624
3110007F17Rik	10.1211	5.09857	0.503756	0.713656	1	NA	1.04875	1.0645	1.01575	1.78775
3110009E18Rik	27.5624	2.45193	0.0889591	0.201045	1	RIKEN cDNA 3110009E18 gene	1.7545	3.6775	0.413	4.03025
3110021A11Rik	12.8778	0	0	0.152257	1	RIKEN cDNA 3110021A11 gene	0.278	0.025	0	2.53925
3110035E14Rik	1.66074	0.17872	0.107615	0.872749	1	NA	0.29925	0.09925	0.008	0.08475
3110039I08Rik	4.48593	13.7454	3.06412	0.586336	1	NA	1.40075	1.14975	3.39075	0.98325
3110039M20Rik	0	20.7051	Inf	0.0657457	0.88463	RIKEN cDNA 3110039M20 gene	0	0.024	4.411	0
3110040N11Rik	88.082	101.288	1.14993	0.769949	1	RIKEN cDNA 3110040N11 gene	6.5535	13.5083	18.3742	16.4352
3110043O21Rik	203.65	483.06	2.37201	0.308483	1	NA	18.58	21.983	25.1028	10.3473
3110045C21Rik	10.3626	2.07471	0.20021	0.620033	1	RIKEN cDNA 3110045C21 gene	0.4335	1.2	0.33625	1.43375
3110047P20Rik	75.4205	36.0916	0.478538	0.485779	1	NA	0.968	4.6775	0.7645	1.43575
3110052M02Rik	55.2994	31.9583	0.577914	0.743224	1	NA	2.716	5.91425	1.3175	2.0145
3110056O03Rik	209.989	132.134	0.629242	0.435274	1	NA	608.711	1012.36	241.293	342.535
3110057O12Rik	13.1382	3.06664	0.233415	0.502275	1	NA	1.3585	0.898	0.22075	0.85075
3110062M04Rik	73.5142	32.7595	0.445622	0.463109	1	NA	1.88025	1.275	1.5955	3.186
3110070M22Rik	36.4742	0.18861	0.00517104	0.0105403	0.493938	RIKEN cDNA 3110070M22 gene	1.46975	0.85625	0.03075	5.29925
3110079O15Rik	0	0	NA	NA	NA	NA	0	0	0	0
3110082D06Rik	5.95414	0	0	0.441674	1	NA	21.399	21.8878	0	9.6485
3110082I17Rik	87.1987	59.5918	0.683402	0.75841	1	RIKEN cDNA 3110082I17 gene	6.219	4.7875	7.32425	9.51775
3110099E03Rik	0.192205	0	0	0.982991	1	RIKEN cDNA 3110099E03 gene	0	0.02	0	0.012
3200002M19Rik	39.0276	8.48743	0.217473	0.25022	1	NA	31.4615	66.0517	15.6512	63.1797
3230401D17Rik	44.0715	57.0027	1.29341	0.769053	1	NA	86.8233	67.0012	88.9758	71.0955
3300002I08Rik	5.56256	13.0332	2.34302	0.716276	1	RIKEN cDNA 3300002I08 gene	1.669	2.50275	3.6035	1.38775
3425401B19Rik	0	0	NA	NA	NA	RIKEN cDNA 3425401B19 gene	0.007	0.04025	0	0
3632451O06Rik	31.2522	247.739	7.92709	0.298424	1	NA	24.8915	53.6028	16.228	1.8415
3632454L22Rik	4.61916	6.41273	1.38829	0.923855	1	RIKEN cDNA 3632454L22 gene	0.019	0	0.2255	0.143
3830403N18Rik	8.87769	0.191665	0.0215895	0.366987	1	RIKEN cDNA 3830403N18 gene	0.33775	0.25675	0.0335	1.403
3830406C13Rik	252.552	404.623	1.60214	0.512963	1	RIKEN cDNA 3830406C13 gene	16.6522	24.9445	28.2722	15.9262
3830408C21Rik	16.0105	1.69749	0.106023	0.299341	1	RIKEN cDNA 3830408C21 gene	0.2935	1.068	0.1645	1.3765
3830417A13Rik	0	0	NA	NA	NA	RIKEN cDNA 3830417A13 gene	0	0	0	0
3830431G21Rik	27.8629	41.2068	1.47891	0.703452	1	NA	129.944	301.418	75.0817	44.8465
3930402G23Rik	23.502	0	0	0.0707095	0.903387	RIKEN cDNA 3930402G23 gene	0.1	0.15525	0	1.3595
4430402I18Rik	0.787448	8.89275	11.2931	0.515792	1	RIKEN cDNA 4430402I18 gene	0.1645	2.00225	0.599	0.0595
4632411B12Rik	187.345	560.472	2.99166	0.114055	0.997716	NA	909.038	787.34	994.833	302.12
4632415K11Rik	11.2813	76.8619	6.81325	0.0949596	0.954977	NA	95.044	123.626	138.817	17.8742
4632415L05Rik	218.741	74.3949	0.340105	0.184664	1	RRS1 ribosome biogenesis regulator homolog pseudogene	6.275	5.3605	3.2655	8.5885
4632427E13Rik	90.7254	95.6787	1.0546	0.919685	1	RIKEN cDNA 4632427E13 gene	21.1535	13.458	25.953	21.7142
4632428C04Rik	66.305	31.055	0.468366	0.563771	1	RIKEN cDNA 4632428C04 gene	1.05875	3.32025	2.3085	4.50175
4632428N05Rik	220.025	3.35661	0.0152556	5.34882e-05	0.0165344	NA	28.0285	12.5765	0.1255	7.354
4632434I11Rik	1.73102	56.3212	32.5365	0.203559	1	NA	0.811	0.5205	2.95125	0.0815
4732415M23Rik	12.4564	0.36733	0.0294894	0.278488	1	NA	16.856	22.1307	0.60625	20.3208
4732416N19Rik	0.900631	0	0	0.927668	1	RIKEN cDNA 4732416N19 gene	0.129	0.47725	0	0.2575
4732418C07Rik	525.293	603.814	1.14948	0.986089	1	NA	739.02	465.033	1037.39	856.434
4732456N10Rik	0	0	NA	NA	NA	NA	0	0.1245	0	0
4732471D19Rik	85.3787	407.785	4.77619	0.087585	0.946198	NA	377.438	76.1813	666.037	139.538
4732471J01Rik	20.6197	41.2405	2.00005	0.502623	1	RIKEN cDNA 4732471J01 gene	0.783	0.7795	1.7265	0.76675
4732490B19Rik	2.43928	0	0	0.751883	1	RIKEN cDNA 4732490B19 gene	0.1345	0.2585	0	0.16125
4831426I19Rik	157.452	93.7352	0.595326	0.517746	1	NA	91.2422	186.256	172.766	258.623
4831440E17Rik	19.9135	16.9513	0.851246	0.94195	1	RIKEN cDNA 4831440E17 gene	0.541	1.172	0.659	0.686
4832428D23Rik	1.12789	12.1925	10.81	0.41204	1	NA	10.041	0	17.9282	1.80875
4833403I15Rik	0	1.2882	Inf	0.913231	1	NA	0.6225	0.25425	0.07225	0
4833418N02Rik	8.15406	0	0	0.310713	1	RIKEN cDNA 4833418N02 gene	0.69875	0.97925	0	0.86875
4833419F23Rik	1.98476	0	0	0.805553	1	RIKEN cDNA 4833419F23 gene	2.1395	0.24725	0	0.35925
4833420G17Rik	219.481	328.627	1.49729	0.731437	1	RIKEN cDNA 4833420G17 gene	16.5068	21.2123	19.2155	13.156
4833422C13Rik	10.5822	0	0	0.225514	1	RIKEN cDNA 4833422C13 gene	0.117	0.225	0	0.299
4833422F24Rik	71.5684	0.191665	0.00267807	0.0366622	0.75875	NA	6	2.6395	0.3455	118.012
4833423E24Rik	0	0.536161	Inf	0.991159	1	NA	0.1125	0.34225	0.04575	0
4833424O15Rik	5.82604	7.213	1.23806	0.939958	1	NA	0.236	0.02425	0.3255	0.23175
4833427G06Rik	0	0	NA	NA	NA	RIKEN cDNA 4833427G06 gene	0	0.0675	0	0
4833428L15Rik	0	0	NA	NA	NA	RIKEN cDNA 4833428L15 gene	0.1815	0.20875	0	0
4833439L19Rik	1015.94	1035.46	1.01922	0.933124	1	RIKEN cDNA 4833439L19 gene	86.1587	84.2655	69.163	61.5688
4833442J19Rik	43.7118	84.4652	1.93232	0.40412	1	NA	56.006	74.5325	150.774	70.3782
4921501E09Rik	0	0	NA	NA	NA	NA	0	0	0	0
4921504E06Rik	0.3148	0	0	0.982993	1	RIKEN cDNA 4921504E06 gene	0	0.653	0	0.02425
4921506M07Rik	0.271031	0	0	0.982992	1	NA	0.016	0.2135	0	0.0295
4921507P07Rik	2.11426	0	0	0.757174	1	RIKEN cDNA 4921507P07 gene	0.24375	0.0675	0	0.149
4921509C19Rik	0	0	NA	NA	NA	RIKEN cDNA 4921509C19 gene	0	0	0	0
4921510H08Rik	2.39581	0	0	0.765939	1	NA	1.1465	1.05575	0	3.76
4921511C20Rik	0	0	NA	NA	NA	high density lipoprotein (HDL) binding protein pseudogene	0.119	0	0	0
4921511H03Rik	0	0	NA	NA	NA	NA	0.40075	0.2475	0	0
4921511M17Rik	0	0	NA	NA	NA	NA	0	0	0	0
4921513D23Rik	512.632	755.679	1.47411	0.611856	1	NA	588.653	856.409	1314.34	830.741
4921513I03Rik	0	0	NA	NA	NA	RIKEN cDNA 4921513I03 gene	0	0.1205	0	0
4921515J06Rik	0	0	NA	NA	NA	NA	0	0	0	0
4921517D21Rik	0.577283	0	0	0.958308	1	NA	1.1465	3.6955	0	0.92125
4921517D22Rik	0.787448	0	0	0.933532	1	RIKEN cDNA 4921517D22 gene	0	0.04925	0	0.041
4921517L17Rik	29.5333	17.5521	0.594314	0.729949	1	NA	53.9102	43.1277	31.3935	47.7593
4921523A10Rik	0.524965	0	0	0.960212	1	NA	2.34	0	0	0.859
4921524J17Rik	185.176	139.712	0.754483	0.63657	1	RIKEN cDNA 4921524J17 gene	17.156	10.845	14.4053	18.8695
4921524L21Rik	0	0	NA	NA	NA	RIKEN cDNA 4921524L21 gene	0.02575	0	0	0
4921528I01Rik	0	0	NA	NA	NA	NA	0	1.58375	0	0
4921528O07Rik	0	0	NA	NA	NA	NA	0	3.1675	0	0
4921530D09Rik	1.16311	2.45193	2.10807	0.931875	1	NA	0.38225	4.18175	4.5215	1.85225
4921530L18Rik	8.31648	6.97856	0.839124	0.951556	1	NA	10.5023	18.2288	12.8688	13.5143
4921530L21Rik	0	0	NA	NA	NA	NA	0	0	0	0
4921531C22Rik	37.3035	0	0	0.00590739	0.365222	RIKEN cDNA 4921531C22 gene	2.58075	1.28825	0	3.17375
4921533I20Rik	4.43061	3.86657	0.872696	0.918295	1	PRP18 pre-mRNA processing factor 18 homolog pseudogene	1.27625	1.3965	0.62075	0.724
4921536K21Rik	1.31155	13.0622	9.95938	0.408286	1	RIKEN cDNA 4921536K21 gene	0.111	0.41425	0.8235	0.08075
4921539E11Rik	0	0	NA	NA	NA	RIKEN cDNA 4921539E11 gene	0	0.086	0	0
4922501C03Rik	84.7705	196.506	2.31809	0.333859	1	NA	2.85325	1.17025	6.691	2.5875
4922501L14Rik	9.499	1.65582	0.174316	0.604466	1	NA	0.492	0.1155	0.14825	0.7525
4922502D21Rik	0	0	NA	NA	NA	NA	0.02425	0.10075	0	0
4922505E12Rik	0	0	NA	NA	NA	NA	0	0.02575	0	0
4922505G16Rik	2.63149	0.157085	0.0596942	0.794228	1	NA	3.62675	2.7625	0.2845	4.26825
4930402F06Rik	0	0.17872	Inf	1	1	RIKEN cDNA 4930402F06 gene	0.09	0.30675	0.01875	0
4930402H24Rik	185.429	239.109	1.28949	0.820718	1	RIKEN cDNA 4930402H24 gene	16.6468	12.1003	8.7205	6.03325
4930403L05Rik	0	0	NA	NA	NA	NA	0	0	0	0
4930403N07Rik	1.39893	0	0	0.869745	1	NA	6.02075	8.4465	0	2.24775
4930404A05Rik	0	0	NA	NA	NA	RIKEN cDNA 4930404A05 gene	0.107	0.477	0	0
4930404A10Rik	0	0	NA	NA	NA	NA	0.13525	0	0	0
4930404H21Rik	0	0	NA	NA	NA	NA	3.057	0	0	0
4930404I05Rik	0	0	NA	NA	NA	RIKEN cDNA 4930404I05 gene	0.21825	1.6775	0	0
4930404N11Rik	9.71375	10.666	1.09803	0.98713	1	RIKEN cDNA 4930404N11 gene	5.3885	9.44625	2.7755	2.263
4930405A21Rik	13.4311	3.29878	0.245607	0.623395	1	RIKEN cDNA 4930405A21 gene	1.2285	1.46725	0.598	2.16075
4930406D18Rik	0.524965	0	0	0.960212	1	RIKEN cDNA 4930406D18 gene	0	0	0	0.12375
4930407I10Rik	0	0	NA	NA	NA	RIKEN cDNA 4930407I10 gene	0.15525	0.1105	0	0
4930408F14Rik	0	0	NA	NA	NA	NA	0	0	0	0
4930412B13Rik	0	0	NA	NA	NA	RIKEN cDNA 4930412B13 gene	0	0	0	0
4930412C18Rik	22.9271	6.00379	0.261865	0.505573	1	RIKEN cDNA 4930412C18 gene	0.5875	1.855	0.27375	0.94025
4930412F15Rik	2.88641	0	0	0.711145	1	NA	8.79425	33.051	0	4.607
4930412O13Rik	0	0.357441	Inf	1	1	RIKEN cDNA 4930412O13 gene	0.04725	0.19575	0.01275	0
4930413E15Rik	0.524965	0	0	0.960212	1	RIKEN cDNA 4930413E15 gene	0.0295	0.20375	0	0.06625
4930414N06Rik	0.271031	0	0	0.982992	1	RIKEN cDNA 4930414N06 gene	0.431	0.15875	0	0.0715
4930415F15Rik	0	0	NA	NA	NA	NA	0.151	0.0695	0	0
4930415L06Rik	0	0	NA	NA	NA	RIKEN cDNA 4930415L06 gene	0.0145	0.0805	0	0
4930415O20Rik	10.1869	0	0	0.193542	1	RIKEN cDNA 4930415O20 gene	0.60325	0.228	0	2.95075
4930417G10Rik	0.533514	0	0	0.9599	1	NA	13.5815	1.58375	0	0.8685
4930417O13Rik	0	0	NA	NA	NA	RIKEN cDNA 4930417O13 gene	0.1045	0.1925	0	0
4930419G24Rik	5.24671	6.32843	1.20617	0.950586	1	RIKEN cDNA 4930419G24 gene	2.23175	1.55425	1.07475	0.794
4930420K17Rik	29.4034	7.51592	0.255614	0.397229	1	NA	47.8807	30.956	13.8468	47.6108
4930422G04Rik	3.96951	4.73052	1.19171	0.96401	1	NA	0.5225	0.8485	0.12275	0.08975
4930423M02Rik	4.87541	0	0	0.480355	1	RIKEN cDNA 4930423M02 gene	0.0315	0.433	0	0.665
4930425K10Rik	3.68915	0	0	0.599248	1	RIKEN cDNA 4930425K10 gene	0	0	0	0.8145
4930425O10Rik	0	0.785423	Inf	0.965319	1	RIKEN cDNA 4930425O10 gene	1.67925	0.037	0.1	0
4930426L09Rik	0.787448	0	0	0.933532	1	RIKEN cDNA 4930426L09 gene	0.543	0	0	0.08675
4930427A07Rik	6.99757	83.7606	11.97	0.303527	1	NA	2.65375	1.27375	4.51075	0.338
4930428D18Rik	0	0	NA	NA	NA	NA	0.0345	0.14325	0	0
4930428E23Rik	1.89722	0	0	0.811567	1	NA	0	0	0	3.073
4930428G15Rik	0	0	NA	NA	NA	RIKEN cDNA 4930428G15 gene	0	0.06525	0	0
4930429B21Rik	2.43928	1.62124	0.66464	0.960591	1	RIKEN cDNA 4930429B21 gene	1.1365	0.8515	0.15	0.2025
4930429D17Rik	0	0	NA	NA	NA	RIKEN cDNA 4930429D17 gene	0	0.45325	0	0
4930429F11Rik	0	0	NA	NA	NA	RIKEN cDNA 4930429F11 gene	0	0	0	0
4930429F24Rik	2.79785	6.60134	2.35943	0.806872	1	RIKEN cDNA 4930429F24 gene	2.0145	3.268	0.79925	0.295
4930430A15Rik	0	0	NA	NA	NA	NA	0.165	0.37025	0	0
4930430D24Rik	0.813094	0	0	0.932194	1	NA	0	0.176	0	0.10975
4930430F08Rik	22.0069	80.7854	3.67092	0.194958	1	RIKEN cDNA 4930430F08 gene	5.4225	6.055	6.0495	1.468
4930430J02Rik	0	0	NA	NA	NA	RIKEN cDNA 4930430J02 gene	0	0	0	0
4930431A04Rik	1.36473	0.18861	0.138203	0.910331	1	NA	3.057	11.0862	0.34775	2.21
4930432K09Rik	0.271031	0	0	0.982992	1	NA	0	0.15875	0	0.033
4930432K21Rik	3.6833	0	0	0.622284	1	RIKEN cDNA 4930432K21 gene	0.3885	1.6525	0	0.2405
4930433B08Rik	0	0	NA	NA	NA	RIKEN cDNA 4930433B08 gene	0	0.07475	0	0
4930433I11Rik	0	0	NA	NA	NA	RIKEN cDNA 4930433I11 gene	0	0.072	0	0
4930433N12Rik	0.271031	0	0	0.982992	1	RIKEN cDNA 4930433N12 gene	0.0275	0.3045	0	0.03175
4930435E12Rik	0	0	NA	NA	NA	NA	0.0835	0.50025	0	0
4930440C22Rik	0	0	NA	NA	NA	RIKEN cDNA 4930440C22 gene	0	0	0	0
4930441J16Rik	0	0	NA	NA	NA	RIKEN cDNA 4930441J16 gene	0	0	0	0
4930441O14Rik	1.83738	0.191665	0.104314	0.864588	1	NA	15.593	23.149	0.3455	3.00675
4930442J19Rik	0	0	NA	NA	NA	RIKEN cDNA 4930442J19 gene	0	0	0	0
4930442L01Rik	0	0	NA	NA	NA	RIKEN cDNA 4930442L01 gene	0	0	0	0
4930443G12Rik	0	0	NA	NA	NA	NA	0	1.74375	0	0
4930443O20Rik	1.07558	0	0	0.903369	1	RIKEN cDNA 4930443O20 gene	0.07925	0	0	0.12075
4930444A02Rik	297.618	254.497	0.855115	0.948273	1	NA	593.487	552.618	405.221	478.555
4930444F02Rik	0	0	NA	NA	NA	RIKEN cDNA 4930444F02 gene	0.01775	0.0115	0	0
4930444G20Rik	0	0	NA	NA	NA	RIKEN cDNA 4930444G20 gene	0	0.0595	0	0
4930444P10Rik	7.83631	0.958325	0.122293	0.57841	1	RIKEN cDNA 4930444P10 gene	0	2.52375	0.23925	1.761
4930447C04Rik	8.65745	10.9895	1.26937	0.849708	1	RIKEN cDNA 4930447C04 gene	0.719	3.5695	1.036	0.7045
4930448H16Rik	0	0	NA	NA	NA	RIKEN cDNA 4930448H16 gene	0	0.5705	0	0
4930448I06Rik	0	0	NA	NA	NA	RIKEN cDNA 4930448I06 gene	0	0	0	0
4930448I18Rik	0	0	NA	NA	NA	RIKEN cDNA 4930448I18 gene	0	0	0	0
4930448K20Rik	0	0	NA	NA	NA	glyceraldehyde-3-phosphate dehydrogenase pseudogene	0	0	0	0
4930449I24Rik	0	0	NA	NA	NA	RIKEN cDNA 4930449I24 gene	0	0	0	0
4930451C15Rik	0	2.07471	Inf	0.834687	1	NA	0.017	0.5655	0.17075	0
4930451I11Rik	0	0	NA	NA	NA	RIKEN cDNA 4930451I11 gene	0.47875	0	0	0
4930452B06Rik	6.88932	8.27035	1.20046	0.955095	1	RIKEN cDNA 4930452B06 gene	1.82675	2.626	0.55075	0.40275
4930452N14Rik	0	0	NA	NA	NA	RIKEN cDNA 4930452N14 gene	0.929	0.171	0	0
4930453N24Rik	70.4672	16.1611	0.229342	0.212471	1	RIKEN cDNA 4930453N24 gene	10.4098	14.349	2.202	8.48775
4930455C21Rik	175.433	107.439	0.612421	0.694466	1	NA	172.735	250.802	186.118	282.037
4930455F16Rik	0	0	NA	NA	NA	RIKEN cDNA 4930455F16 gene	0	0	0	0
4930455F23Rik	130.703	82.2827	0.629538	0.541286	1	NA	200.929	341.89	129.264	212.467
4930455H04Rik	0	2.07471	Inf	0.834687	1	RIKEN cDNA 4930455H04 gene	0.12475	0.35725	0.28475	0
4930458L03Rik	0	0	NA	NA	NA	NA	0.85825	3.1675	0	0
4930461G14Rik	0	0	NA	NA	NA	RIKEN cDNA 4930461G14 gene	0	0	0	0
4930465A12Rik	2.63337	0	0	0.728251	1	NA	1.61525	0.94	0	4.30475
4930465K10Rik	0	0	NA	NA	NA	RIKEN cDNA 4930465K10 gene	0	0.96125	0	0
4930467E23Rik	1.83648	1.50743	0.820825	1	1	RIKEN cDNA 4930467E23 gene	0.099	0.249	0.09975	0.111
4930468A15Rik	0	0	NA	NA	NA	NA	0	0.1575	0	0
4930469G21Rik	0.9444	0	0	0.925429	1	NA	0.1395	0.93875	0	0.15425
4930470P17Rik	0	0	NA	NA	NA	RIKEN cDNA 4930470P17 gene	0	0	0	0
4930471G03Rik	1.34661	0	0	0.873153	1	RIKEN cDNA 4930471G03 gene	0.402	1.20225	0	0.32575
4930471I20Rik	0.542063	2.08387	3.84434	0.916663	1	NA	1.99725	10.2282	3.819	0.878
4930471M23Rik	144.956	614.232	4.23738	0.0453317	0.805998	NA	1139.09	683.463	1036.9	234.327
4930473A02Rik	0	1.62401	Inf	0.877014	1	RIKEN cDNA 4930473A02 gene	0.509	0.2875	0.20325	0
4930473A06Rik	19.1745	99.539	5.19121	0.368586	1	NA	83.6912	80.305	146.534	30.6283
4930474M22Rik	0	0	NA	NA	NA	RIKEN cDNA 4930474M22 gene	0.467	1.317	0	0
4930474N05Rik	0	0	NA	NA	NA	RIKEN cDNA 4930474N05 gene	0	0	0	0
4930474N09Rik	0	0	NA	NA	NA	RIKEN cDNA 4930474N09 gene	0.0175	0.717	0	0
4930478L05Rik	1.32096	0	0	0.874834	1	RIKEN cDNA 4930478L05 gene	0.333	0.056	0	0.1145
4930479M11Rik	1.17166	0.893602	0.762678	0.996852	1	NA	1.1465	3.6955	1.292	1.86175
4930480E11Rik	0	0	NA	NA	NA	RIKEN cDNA 4930480E11 gene	0	0	0	0
4930480G23Rik	1.08413	0	0	0.902851	1	RIKEN cDNA 4930480G23 gene	0.03025	0.167	0	0.139
4930481A15Rik	221.125	83.6032	0.378082	0.242971	1	RIKEN cDNA 4930481A15 gene	5.2805	7.73875	6.6845	16.4307
4930483J18Rik	0.524965	0	0	0.960212	1	RIKEN cDNA 4930483J18 gene	0.1395	0.62625	0	0.0785
4930486F22Rik	0	0	NA	NA	NA	RIKEN cDNA 4930486F22 gene	0.0725	0	0	0
4930486L24Rik	13.2816	0	0	0.13903	1	RIKEN cDNA 4930486L24 gene	0.75225	1.3205	0	1.5655
4930487H11Rik	8.09816	35.7935	4.41996	0.414544	1	RIKEN cDNA 4930487H11 gene	0.51	0.22625	5.80475	1.4255
4930488B22Rik	0	0	NA	NA	NA	RIKEN cDNA 4930488B22 gene	0	0.1225	0	0
4930488L21Rik	0	0	NA	NA	NA	RIKEN cDNA 4930488L21 gene	0.2345	0.43375	0	0
4930500J02Rik	0.988202	0	0	0.908703	1	NA	0.116	4.6955	0	0.1405
4930500L23Rik	0	0	NA	NA	NA	RIKEN cDNA 4930500L23 gene	0.102	0.3525	0	0
4930502A04Rik	0	0	NA	NA	NA	RIKEN cDNA 4930502A04 gene	0	1.15425	0	0
4930502E18Rik	7.61581	0	0	0.351514	1	RIKEN cDNA 4930502E18 gene	0.892	1.81975	0	1.00175
4930503B20Rik	0.271031	0	0	0.982992	1	RIKEN cDNA 4930503B20 gene	0.26175	0.41575	0	0.04325
4930503E14Rik	2.16825	0	0	0.781456	1	RIKEN cDNA 4930503E14 gene	0	0.16325	0	0.2715
4930503E24Rik	147.128	38.4135	0.261089	0.161431	1	eukaryotic translation initiation factor 3, subunit I pseudogene	8.17575	7.1945	5.21325	17.727
4930503H13Rik	0	0	NA	NA	NA	gem (nuclear organelle) associated protein 8 pseudogene	0	0	0	0
4930503L19Rik	114.951	53.0005	0.461072	0.48359	1	RIKEN cDNA 4930503L19 gene	3.42975	5.81575	4.174	8.19725
4930503O07Rik	0	0	NA	NA	NA	RIKEN cDNA 4930503O07 gene	0	0	0	0
4930504O13Rik	0	0	NA	NA	NA	NA	0	0.08775	0	0
4930505A04Rik	0	0	NA	NA	NA	RIKEN cDNA 4930505A04 gene	1.703	0.9075	0	0
4930506M07Rik	379.467	162.77	0.428943	0.254809	1	NA	10.169	9.8005	6.89875	15.171
4930507D05Rik	1.83738	0	0	0.815728	1	RIKEN cDNA 4930507D05 gene	0	0.1635	0	0.137
4930509J09Rik	1.574	0	0	0.85855	1	RIKEN cDNA 4930509J09 gene	0.0865	0.0345	0	0.16025
4930509K18Rik	1.2592	0	0	0.892406	1	RIKEN cDNA 4930509K18 gene	0	0.495	0	0.1085
4930511E03Rik	0	0	NA	NA	NA	RIKEN cDNA 4930511E03 gene	0.20475	0.11775	0	0
4930511I11Rik	0	0	NA	NA	NA	NA	0.38225	0	0	0
4930511M06Rik	1.62619	0	0	0.842035	1	RIKEN cDNA 4930511M06 gene	0	0.41475	0	0.07675
4930511M11Rik	0.3148	0	0	0.982993	1	NA	0	1.05575	0	0.49175
4930512B01Rik	2.55216	9.47937	3.71426	0.704984	1	RIKEN cDNA 4930512B01 gene	0.464	0.88975	1.21425	0.29075
4930513N10Rik	2.71031	0.157085	0.0579581	0.790501	1	RIKEN cDNA 4930513N10 gene	0.20225	0.44475	0.01025	0.1565
4930515B02Rik	0	0	NA	NA	NA	RIKEN cDNA 4930515B02 gene	0	0	0	0
4930515G01Rik	47.4051	0.18861	0.00397868	0.0834154	0.933903	RIKEN cDNA 4930515G01 gene	1.35125	0.04225	0.02775	6.24925
4930515G16Rik	0.3148	0	0	0.982993	1	myc induced nuclear antigen pseudogene	0.088	0	0	0.10525
4930515L03Rik	0	0	NA	NA	NA	RIKEN cDNA 4930515L03 gene	0	0	0	0
4930517E11Rik	8.60513	0	0	0.308698	1	RIKEN cDNA 4930517E11 gene	0.13375	0.79	0	0.92625
4930519F09Rik	13.5046	35.1514	2.60291	0.536443	1	pyruvate dehydrogenase E1 alpha 1 pseudogene	3.06975	3.80375	3.8195	1.422
4930519F16Rik	0	0	NA	NA	NA	RIKEN cDNA 4930519F16 gene	0	0.09025	0	0
4930519F24Rik	0	0	NA	NA	NA	RIKEN cDNA 4930519F24 gene	0	0	0	0
4930519G04Rik	0.787448	0	0	0.933532	1	RIKEN cDNA 4930519G04 gene	0.0215	0.05	0	0.06275
4930520O04Rik	0	0	NA	NA	NA	RIKEN cDNA 4930520O04 gene	2.3345	0.2125	0	0
4930521A18Rik	0	0	NA	NA	NA	NA	0	0	0	0
4930521E06Rik	4.78901	4.20135	0.87729	0.916496	1	RIKEN cDNA 4930521E06 gene	0.57175	0.92	0.8375	0.86
4930522H14Rik	0	0	NA	NA	NA	RIKEN cDNA 4930522H14 gene	0	0.75875	0	0
4930522O17Rik	0	0	NA	NA	NA	RIKEN cDNA 4930522O17 gene	0	0	0	0
4930523C07Rik	138.414	102.641	0.741548	0.694881	1	RIKEN cDNA 4930523C07 gene	7.82725	3.74675	3.21975	4.14825
4930523O13Rik	2.2036	2.10832	0.956759	1	1	RIKEN cDNA 4930523O13 gene	0.02925	0.202	0.29075	0.2635
4930524B15Rik	0	0	NA	NA	NA	RIKEN cDNA 4930524B15 gene	0.09725	0.05375	0	0
4930524E20Rik	0	0	NA	NA	NA	NA	0	0	0	0
4930524L23Rik	4.00486	0	0	0.611448	1	NA	7.755	19.4325	0	6.28825
4930524O08Rik	0	0	NA	NA	NA	RIKEN cDNA 4930524O08 gene	0.105	0	0	0
4930525D18Rik	0	0	NA	NA	NA	RIKEN cDNA 4930525D18 gene	0	0.056	0	0
4930525F21Rik	0	4.71524	Inf	0.583855	1	NA	0	0.528	8.69525	0
4930526D03Rik	0	0	NA	NA	NA	NA	0	0	0	0
4930526I15Rik	0	0	NA	NA	NA	RIKEN cDNA 4930526I15 gene	0	0	0	0
4930528A17Rik	2.78088	0.18861	0.0678236	0.797907	1	RIKEN cDNA 4930528A17 gene	0.514	0.19425	0.0165	0.2055
4930528F23Rik	2.09986	0	0	0.786233	1	NA	6.959	4.22325	0	3.43625
4930528P14Rik	0	0	NA	NA	NA	RIKEN cDNA 4930528P14 gene	0	0.1035	0	0
4930529C04Rik	0.271031	0	0	0.982992	1	zinc finger, BED domain containing 4 pseudogene	0	0.015	0	0.0125
4930529F22Rik	0	0	NA	NA	NA	NA	0	2.6395	0	0
4930529K09Rik	0	0	NA	NA	NA	RIKEN cDNA 4930529K09 gene	0	0	0	0
4930529L06Rik	0	0	NA	NA	NA	RIKEN cDNA 4930529L06 gene	0	0.704	0	0
4930529M08Rik	0	2.15453	Inf	0.823931	1	NA	0.12175	0.09575	0.2035	0
4930533B01Rik	0.3148	0	0	0.982993	1	RIKEN cDNA 4930533B01 gene	0.023	0.86225	0	0.0475
4930533P14Rik	0	0	NA	NA	NA	RIKEN cDNA 4930533P14 gene	0	0	0	0
4930534B04Rik	51.7586	86.3901	1.6691	0.705582	1	NA	159.402	116.426	157.749	84.636
4930538K18Rik	6.99591	5.94162	0.849298	0.999991	1	NA	0.149	1.77425	0.709	0.72925
4930539C22Rik	0	0	NA	NA	NA	RIKEN cDNA 4930539C22 gene	0	0.10775	0	0
4930539E08Rik	0.813094	0	0	0.932194	1	RIKEN cDNA 4930539E08 gene	0.3215	0.0345	0	0.0285
4930539J05Rik	7.21436	21.493	2.9792	0.506362	1	RIKEN cDNA 4930539J05 gene	4.85775	4.54125	7.2555	2.32425
4930539M17Rik	0	0	NA	NA	NA	RIKEN cDNA 4930539M17 gene	0	0.186	0	0
4930539N22Rik	0.813094	15.466	19.0212	0.29756	1	RIKEN cDNA 4930539N22 gene	0.088	0.83	2.63825	0.12175
4930540M03Rik	0	0	NA	NA	NA	RIKEN cDNA 4930540M03 gene	0	0	0	0
4930542C21Rik	3.14979	0	0	0.674236	1	RIKEN cDNA 4930542C21 gene	0	0	0	0.538
4930542D17Rik	0	0	NA	NA	NA	RIKEN cDNA 4930542D17 gene	0	0.23175	0	0
4930542N07Rik	0	0	NA	NA	NA	NA	0	0	0	0
4930544D05Rik	0	0	NA	NA	NA	RIKEN cDNA 4930544D05 gene	0.17125	0	0	0
4930544G11Rik	0	0	NA	NA	NA	RIKEN cDNA 4930544G11 gene	0.0265	0	0	0
4930544O15Rik	3.14979	0	0	0.674236	1	NA	2.625	5.807	0	5.1545
4930545L23Rik	1.05848	2.67044	2.5229	0.903861	1	RIKEN cDNA 4930545L23 gene	0.079	0.18575	0.19275	0.069
4930546C10Rik	0	0	NA	NA	NA	RIKEN cDNA 4930546C10 gene	0.082	0.18125	0	0
4930546K05Rik	0.3148	0.18861	0.599141	0.999848	1	RIKEN cDNA 4930546K05 gene	0.054	0.134	0.00975	0.01375
4930547C10Rik	0	7.68498	Inf	0.379623	1	NA	0	0	0.46225	0
4930547E08Rik	0	0	NA	NA	NA	RIKEN cDNA 4930547E08 gene	0	0	0	0
4930547E14Rik	0	6.32495	Inf	0.466368	1	RIKEN cDNA 4930547E14 gene	0.077	0.18375	2.06575	0
4930547N16Rik	0.271031	0.18861	0.695896	0.998215	1	NA	4.182	1.05575	0.34775	0.439
4930548H24Rik	0	0	NA	NA	NA	RIKEN cDNA 4930548H24 gene	0	0.074	0	0
4930548K13Rik	0	1.69749	Inf	0.874808	1	RIKEN cDNA 4930548K13 gene	0	0	0.555	0
4930549C01Rik	0	0	NA	NA	NA	NA	0	0.55	0	0
4930550C14Rik	9.27901	37.5027	4.04168	0.379804	1	RIKEN cDNA 4930550C14 gene	2.052	1.21425	5.449	1.20525
4930550L24Rik	0	0	NA	NA	NA	RIKEN cDNA 4930550L24 gene	0.013	0.436	0	0
4930552N02Rik	0	0	NA	NA	NA	RIKEN cDNA 4930552N02 gene	0	0.31	0	0
4930553E22Rik	0	0	NA	NA	NA	RIKEN cDNA 4930553E22 gene	0	0.0975	0	0
4930554C24Rik	0	0	NA	NA	NA	RIKEN cDNA 4930554C24 gene	0	0.1455	0	0
4930555B11Rik	0	0	NA	NA	NA	RIKEN cDNA 4930555B11 gene	0	0.18375	0	0
4930555G01Rik	0.542063	0	0	0.959588	1	RIKEN cDNA 4930555G01 gene	0	0	0	0.0425
4930555I21Rik	4.73323	0	0	0.529541	1	NA	11.5183	31.396	0	7.741
4930556C24Rik	0	0	NA	NA	NA	RIKEN cDNA 4930556C24 gene	0.042	0	0	0
4930556G01Rik	0.9444	0	0	0.925429	1	RIKEN cDNA 4930556G01 gene	0	0.23525	0	0.16425
4930557A04Rik	0	0	NA	NA	NA	NA	0	2.39525	0	0
4930557J02Rik	0	0	NA	NA	NA	RIKEN cDNA 4930557J02 gene	0	0.19575	0	0
4930558C23Rik	0	0	NA	NA	NA	RIKEN cDNA 4930558C23 gene	0	0	0	0
4930558J18Rik	0	0.574995	Inf	0.989007	1	RIKEN cDNA 4930558J18 gene	0	0	0.0505	0
4930558K02Rik	1.23206	0.157085	0.127498	0.903626	1	RIKEN cDNA 4930558K02 gene	0.7475	0.24925	0.02425	0.173
4930562C15Rik	5.37788	0	0	0.481974	1	RIKEN cDNA 4930562C15 gene	0.0215	0.206	0	0.227
4930562F07Rik	0	0	NA	NA	NA	RIKEN cDNA 4930562F07 gene	0.534	1.153	0	0
4930563D23Rik	0	0	NA	NA	NA	NA	0.09975	0.00925	0	0
4930563E22Rik	13.0538	43.3553	3.32127	0.511856	1	RIKEN cDNA 4930563E22 gene	1.26375	1.13575	2.3695	0.6445
4930563F08Rik	13.6926	0	0	0.138307	1	RIKEN cDNA 4930563F08 gene	0.67925	0.308	0	4.24925
4930564K09Rik	0	54.6245	Inf	0.0864063	0.945153	NA	7.0085	3.41075	98.4742	0
4930565A17	0.9444	0	0	0.925429	1	NA	0	0.528	0	1.4755
4930565D16Rik	0	0	NA	NA	NA	RIKEN cDNA 4930565D16 gene	0	0.0445	0	0
4930565N06Rik	2.5184	33.0175	13.1105	0.119347	1	RIKEN cDNA 4930565N06 gene	0.1245	0.43075	2.4755	0.16275
4930567H12Rik	0	0	NA	NA	NA	RIKEN cDNA 4930567H12 gene	0	0	0	0
4930567H17Rik	0	0	NA	NA	NA	RIKEN cDNA 4930567H17 gene	0	0.06275	0	0
4930567J20Rik	0	0	NA	NA	NA	RIKEN cDNA 4930567J20 gene	0	1.11225	0	0
4930568D16Rik	0	0	NA	NA	NA	RIKEN cDNA 4930568D16 gene	0.01925	0.5995	0	0
4930568E12Rik	1.04993	0	0	0.904927	1	RIKEN cDNA 4930568E12 gene	0	0.06725	0	0.21875
4930568G15Rik	4.98717	0	0	0.508874	1	RIKEN cDNA 4930568G15 gene	0	0.2105	0	0.81375
4930570G19Rik	2.75408	1.32027	0.479386	0.917614	1	RIKEN cDNA 4930570G19 gene	0.20325	0.78375	0.05825	0.10625
4930571K23Rik	0	0	NA	NA	NA	RIKEN cDNA 4930571K23 gene	0	0.0245	0	0
4930572J05Rik	17.9284	8.2256	0.458803	0.670645	1	NA	10.3078	39.4712	14.7728	28.974
4930573O16Rik	0	0	NA	NA	NA	RIKEN cDNA 4930573O16 gene	0	0.38525	0	0
4930578C19Rik	25.0216	59.2135	2.3665	0.580156	1	NA	1.69825	3.301	6.04875	2.2215
4930578I06Rik	0	1.50888	Inf	0.894899	1	RIKEN cDNA 4930578I06 gene	0.01975	0.12525	0.26825	0
4930578N16Rik	25.3316	6.23023	0.245947	0.41406	1	NA	18.6545	69.0978	11.473	41.1052
4930578N18Rik	0	0.314169	Inf	1	1	RIKEN cDNA 4930578N18 gene	0	0.2055	0.11075	0
4930579C15Rik	0	17.7293	Inf	0.145912	1	NA	0.476	0	32.6938	0
4930579F01Rik	2.88731	0	0	0.701157	1	RIKEN cDNA 4930579F01 gene	0.111	0.40475	0	0.27425
4930579G18Rik	5.2753	40.6299	7.70192	0.3917	1	RIKEN cDNA 4930579G18 gene	0.45725	0.351	4.9935	0.5875
4930579G22Rik	3.41227	14.4617	4.23814	0.520681	1	NA	2.87725	7.5955	26.1547	5.584
4930579G24Rik	7.07656	96.7395	13.6704	0.295523	1	RIKEN cDNA 4930579G24 gene	2.897	4.80925	7.10975	0.5815
4930579J09Rik	0	0	NA	NA	NA	NA	0	11.8573	0	0
4930579K19Rik	20.0994	22.281	1.10854	0.845861	1	RIKEN cDNA 4930579K19 gene	0.8255	2.36775	3.53175	2.77575
4930581F22Rik	0	0	NA	NA	NA	RIKEN cDNA 4930581F22 gene	0.18025	0.394	0	0
4930583H14Rik	47.811	44.4549	0.929806	0.871473	1	NA	77.0445	2.6395	80.5127	75.6395
4930583K01Rik	1.08413	0	0	0.902851	1	RIKEN cDNA 4930583K01 gene	0.216	0	0	0.1985
4930583P06Rik	0	0	NA	NA	NA	RIKEN cDNA 4930583P06 gene	0	0.1685	0	0
4930584F24Rik	0	0	NA	NA	NA	RIKEN cDNA 4930584F24 gene	0	0	0	0
4930588N13Rik	5.0368	0	0	0.528194	1	NA	0	0	0	7.8695
4930590J08Rik	0.524965	0	0	0.960212	1	RIKEN cDNA 4930590J08 gene	0.063	0.10825	0	0.02525
4930590L20Rik	0	0	NA	NA	NA	RIKEN cDNA 4930590L20 gene	0	0	0	0
4930592I03Rik	1.36473	1.13166	0.829217	0.991381	1	RIKEN cDNA 4930592I03 gene	0.566	1.72725	0.21075	0.22325
4930593C16Rik	0	0	NA	NA	NA	RIKEN cDNA 4930593C16 gene	0	0	0	0
4930594C11Rik	5.93054	7.62688	1.28603	0.937099	1	G1 to S phase transition pseudogene	0.647	0.879	0.5025	0.3495
4930595M18Rik	0	0	NA	NA	NA	RIKEN cDNA 4930595M18 gene	0	0	0	0
4930596D02Rik	0	0	NA	NA	NA	RIKEN cDNA 4930596D02 gene	0	0	0	0
4930596M17Rik	0	0	NA	NA	NA	NA	0.38225	1.05575	0	0
4930598F16Rik	0	0	NA	NA	NA	RIKEN cDNA 4930598F16 gene	0	0	0	0
4931402G19Rik	0.542063	0	0	0.959588	1	RIKEN cDNA 4931402G19 gene	0.519	0.436	0	0.03875
4931403G20Rik	48.9465	1.13166	0.0231203	0.102011	0.96584	RIKEN cDNA 4931403G20 gene	0.1975	1.09625	0.1125	4.3345
4931406B18Rik	0.271031	0	0	0.982992	1	RIKEN cDNA 4931406B18 gene	0.0385	0.1725	0	0.011
4931406C07Rik	118.664	114.126	0.961759	0.883159	1	RIKEN cDNA 4931406C07 gene	9.213	4.29425	6.954	6.444
4931406H21Rik	48.3405	25.6705	0.531036	0.702354	1	RIKEN cDNA 4931406H21 gene	4.1865	2.8945	1.209	2.01825
4931406P16Rik	334.271	498.665	1.4918	0.623498	1	RIKEN cDNA 4931406P16 gene	14.8157	13.5243	14.9652	9.31575
4931407G18Rik	0	0	NA	NA	NA	NA	0	0.528	0	0
4931408A02Rik	179.608	176.29	0.981525	0.966452	1	NA	355.394	263.309	305.646	290.883
4931408C20Rik	0	0	NA	NA	NA	RIKEN cDNA 4931408C20 gene	0.0275	0	0	0
4931408D14Rik	6.35648	6.32495	0.99504	1	1	RIKEN cDNA 4931408D14 gene	0.26225	3.0575	0.35175	0.316
4931409K22Rik	0.271031	0	0	0.982992	1	NA	0.048	0.05275	0	0.01375
4931414P19Rik	5.07368	0.157085	0.0309607	0.594557	1	RIKEN cDNA 4931414P19 gene	4.793	1.9515	0.011	0.31875
4931417E11Rik	0	0	NA	NA	NA	RIKEN cDNA 4931417E11 gene	0.03475	0	0	0
4931417G12Rik	3.148	0	0	0.694178	1	NA	0	10.4633	0	4.91825
4931419H13Rik	0	0	NA	NA	NA	RIKEN cDNA 4931419H13 gene	0.039	0	0	0
4931420L22Rik	0	0	NA	NA	NA	RIKEN cDNA 4931420L22 gene	0	0	0	0
4931423N10Rik	0	0	NA	NA	NA	NA	0	0.2565	0	0
4931428F04Rik	35.2549	45.21	1.28237	0.798363	1	RIKEN cDNA 4931428F04 gene	2.7595	8.62375	2.291	1.60725
4931428L18Rik	0	0	NA	NA	NA	RIKEN cDNA 4931428L18 gene	0	0	0	0
4931429I11Rik	21.4706	48.9484	2.27979	0.39965	1	NA	1.5025	7.62325	2.889	1.112
4931429L15Rik	0.821806	0	0	0.93174	1	RIKEN cDNA 4931429L15 gene	0.08275	0.12875	0	0.0635
4931429P17Rik	5.85155	28.3664	4.84767	0.466865	1	RIKEN cDNA 4931429P17 gene	0	0	2.5315	0.472
4931431F19Rik	0.271031	0	0	0.982992	1	NA	0.02	0.05525	0	0.023
4931440F15Rik	5.42063	0	0	0.479817	1	RIKEN cDNA 4931440F15 gene	0.099	0.63175	0	0.268
4931440L10Rik	0	0	NA	NA	NA	NA	0	0.61475	0	0
4931440P22Rik	27.5916	5.70868	0.206899	0.37974	1	RIKEN cDNA 4931440P22 gene	1.11025	1.30975	0.496	2.38325
4932411E22Rik	83.6933	154.36	1.84435	0.574965	1	NA	6.8745	6.616	10.5968	5.05825
4932411G14Rik	0	0	NA	NA	NA	NA	0	1.58375	0	0
4932411N23Rik	0	0	NA	NA	NA	RIKEN cDNA 4932411N23 gene	0.056	0.093	0	0
4932412D23Rik	0	0.565829	Inf	0.989513	1	RIKEN cDNA 4932412D23 gene	0.0395	0.96275	0.0215	0
4932412H11Rik	1.89722	0	0	0.811567	1	NA	0.375	0.824	0	3.073
4932413F04Rik	1.5749	0	0	0.845536	1	RIKEN cDNA 4932413F04 gene	0.00675	0.20975	0	0.093
4932414J04Rik	0	0	NA	NA	NA	RIKEN cDNA 4932414J04 gene	0	0	0	0
4932414N04Rik	0	5.28107	Inf	0.539197	1	RIKEN cDNA 4932414N04 gene	0	0.05675	0.26525	0
4932415G12Rik	32.4565	61.5486	1.89634	0.490794	1	NA	240.023	283.308	112.627	52.394
4932415M13Rik	0	0	NA	NA	NA	RIKEN cDNA 4932415M13 gene	0	0	0	0
4932416H05Rik	24.2239	47.1336	1.94575	0.680038	1	NA	2.608	2.6235	2.74625	1.272
4932418E24Rik	0	0	NA	NA	NA	NA	0	0.07475	0	0
4932425I24Rik	0	0	NA	NA	NA	NA	1.478	8.80625	0	0
4932429P05Rik	0	0	NA	NA	NA	RIKEN cDNA 4932429P05 gene	0	0.017	0	0
4932435O22Rik	10.8695	0	0	0.219014	1	RIKEN cDNA 4932435O22 gene	0.30775	0.3645	0	0.5035
4932438A13Rik	315.685	673.811	2.13444	0.246393	1	RIKEN cDNA 4932438A13 gene	7.335	9.4715	7.31475	3.18675
4932438H23Rik	6.28073	0	0	0.421062	1	RIKEN cDNA 4932438H23 gene	0	0.67825	0	0.37725
4932441B19Rik	0	0.471254	Inf	0.994787	1	NA	0	1.05575	0.8535	0
4932441J04Rik	3.7346	0	0	0.619065	1	RIKEN cDNA 4932441J04 gene	0.2895	0.17775	0	0.83175
4932443I19Rik	1.08413	0.18861	0.173974	0.934146	1	NA	0.146	0.3955	0.04425	0.22375
4933400A11Rik	0	0	NA	NA	NA	capping protein (actin filament) muscle Z-line, alpha 1 pseudogene	0.03325	2.1835	0	0
4933400C05Rik	0.271031	0	0	0.982992	1	NA	0	0	0	0.439
4933400C23	0	0	NA	NA	NA	NA	0	0	0	0
4933400F21Rik	32.2071	88.8437	2.75851	0.278204	1	RIKEN cDNA 4933400F21 gene	0.55225	1.07525	4.491	1.40675
4933401B06Rik	0	0	NA	NA	NA	GLE1 RNA export mediator pseudogene	0	0.32325	0	0
4933401H06Rik	0.271031	4.74406	17.5037	0.656574	1	RIKEN cDNA 4933401H06 gene	0.568	0	0.91275	0.0465
4933402E13Rik	0	0	NA	NA	NA	RIKEN cDNA 4933402E13 gene	0.01875	0	0	0
4933402J07Rik	0	0	NA	NA	NA	RIKEN cDNA 4933402J07 gene	0	0.154	0	0
4933402J10Rik	0	0	NA	NA	NA	RIKEN cDNA 4933402J10 gene	0	0.447	0	0
4933402N03Rik	0	0	NA	NA	NA	RIKEN cDNA 4933402N03 gene	0	0.09075	0	0
4933402N22Rik	0	0	NA	NA	NA	RIKEN cDNA 4933402N22 gene	0	0.02175	0	0
4933402P03Rik	0	0	NA	NA	NA	NA	0	0	0	0
4933403F05Rik	155.075	143.14	0.923036	0.794868	1	NA	365.615	264.589	261.172	253.036
4933403G14Rik	14.7952	59.6926	4.03459	0.449236	1	NA	170.713	50.8715	86.302	23.4537
4933403O03Rik	0	0.785423	Inf	0.965319	1	NA	0.476	0.528	1.4225	0
4933403O08Rik	0	0	NA	NA	NA	RIKEN cDNA 4933403O08 gene	0.10025	0.27725	0	0
4933404M02Rik	1.66996	0	0	0.83907	1	NA	0.38225	1.30375	0	2.68675
4933404O12Rik	5.81557	0	0	0.46055	1	RIKEN cDNA 4933404O12 gene	2.296	1.613	0	0.233
4933405L10Rik	0.6296	0	0	0.956421	1	RIKEN cDNA 4933405L10 gene	0	0.04675	0	0.08725
4933405O20Rik	0	0	NA	NA	NA	RIKEN cDNA 4933405O20 gene	0	0	0	0
4933406C10Rik	8.10837	0	0	0.316285	1	RIKEN cDNA 4933406C10 gene	0.843	0.59325	0	0.80275
4933406D12Rik	0	0	NA	NA	NA	RIKEN cDNA 4933406D12 gene	0	0	0	0
4933406F09Rik	0	0	NA	NA	NA	RIKEN cDNA 4933406F09 gene	0	0	0	0
4933406I18Rik	4.32795	0	0	0.567215	1	RIKEN cDNA 4933406I18 gene	0.24875	0.69175	0	0.42325
4933406J08Rik	0	0	NA	NA	NA	NA	0	0	0	0
4933406K04Rik	0	0	NA	NA	NA	RIKEN cDNA 4933406K04 gene	0	0.03875	0	0
4933406M09Rik	0.787448	1.72499	2.1906	0.965779	1	NA	0	0.1785	0.17525	0.07275
4933407C03Rik	520.399	535.153	1.02835	0.849987	1	NA	583.168	964.661	929.176	832.848
4933407H18Rik	129.004	131.731	1.02114	0.86049	1	NA	240.167	250.751	240.531	210.357
4933407I05Rik	1.32096	0	0	0.874834	1	RIKEN cDNA 4933407I05 gene	0.2085	0.33025	0	0.27
4933407K13Rik	8.5278	0.377219	0.0442341	0.443484	1	RIKEN cDNA 4933407K13 gene	2.586	1.5775	0.0205	0.407
4933407L21Rik	10.0736	0	0	0.251178	1	RIKEN cDNA 4933407L21 gene	0.80575	1.2725	0	1.3675
4933407P14Rik	0	0	NA	NA	NA	NA	0.76425	6.335	0	0
4933408B17Rik	3.67297	5.6484	1.53783	0.881309	1	NA	0.41375	0.545	0.437	0.244
4933409G03Rik	0	0	NA	NA	NA	RIKEN cDNA 4933409G03 gene	0.02825	0.2725	0	0
4933409K07Rik	0	0	NA	NA	NA	RIKEN cDNA 4933409K07 gene	0	0	0	0
4933411G11Rik	0	0	NA	NA	NA	NA	0.0705	0.12175	0	0
4933411K16Rik	0	0	NA	NA	NA	RIKEN cDNA 4933411K16 gene	0	0.07525	0	0
4933411K20Rik	85.1481	116.343	1.36637	0.581084	1	NA	4.1905	4.83075	4.07175	2.9855
4933412E12Rik	59.0974	28.536	0.482864	0.449406	1	RIKEN cDNA 4933412E12 gene	2.7745	0.39775	2.9905	5.6135
4933412E24Rik	0	0	NA	NA	NA	RIKEN cDNA 4933412E24 gene	0	0.57175	0	0
4933413G19Rik	19.1039	0	0	0.0608714	0.871795	NA	0	0.96425	0	2.84525
4933413J09Rik	8.13094	2.1118	0.259724	0.700318	1	RIKEN cDNA 4933413J09 gene	0.01125	0.36875	0.1135	0.388
4933415F23Rik	0.271031	0	0	0.982992	1	NA	0	0	0	0.02475
4933416C03Rik	0.9444	0	0	0.925429	1	NA	0	0.97925	0	0.0655
4933416E03Rik	0	0	NA	NA	NA	RIKEN cDNA 4933416E03 gene	0.101	0	0	0
4933416I08Rik	0	0	NA	NA	NA	RIKEN cDNA 4933416I08 gene	0	0.065	0	0
4933417A18Rik	0	0	NA	NA	NA	RIKEN cDNA 4933417A18 gene	0	0	0	0
4933417E11Rik	0	0	NA	NA	NA	RIKEN cDNA 4933417E11 gene	0.6625	0	0	0
4933417G07Rik	28.5058	13.6448	0.478669	0.654022	1	SEC13 homolog pseudogene	2.4715	2.80375	2.4965	4.7825
4933421E11Rik	67.1822	35.9326	0.534854	0.569438	1	NA	226.444	154.888	64.6555	107.7
4933421I07Rik	0	0	NA	NA	NA	RIKEN cDNA 4933421I07 gene	0	0.07675	0	0
4933421O10Rik	12.2077	0	0	0.181069	1	RIKEN cDNA 4933421O10 gene	0.38025	0.412	0	0.4985
4933422A05Rik	0	0	NA	NA	NA	RIKEN cDNA 4933422A05 gene	0	0.15525	0	0
4933422H20Rik	0.262483	0	0	0.982992	1	NA	0	0.10875	0	0.02225
4933424B01Rik	105.788	371.774	3.51434	0.170947	1	NA	350.697	331.31	613.095	173.225
4933424G06Rik	0	0	NA	NA	NA	RIKEN cDNA 4933424G06 gene	0	0.25725	0	0
4933425H06Rik	0	0	NA	NA	NA	NA	0	8.4465	0	0
4933425L06Rik	0	0	NA	NA	NA	NA	0	0.07325	0	0
4933425O20Rik	0	0	NA	NA	NA	NA	0	0	0	0
4933426D04Rik	0.787448	18.9186	24.0252	0.203752	1	NA	1.46375	3.65025	34.4445	1.2885
4933426M11Rik	368.602	455.739	1.2364	0.893332	1	NA	26.7862	29.2772	14.6747	11.826
4933427D06Rik	0	8.57858	Inf	0.33411	1	RIKEN cDNA 4933427D06 gene	0.0525	0.15025	0.4725	0
4933427D14Rik	70.6323	66.0921	0.93572	0.943642	1	RIKEN cDNA 4933427D14 gene	3.76925	2.409	2.75725	2.6145
4933427E11Rik	4.3365	0	0	0.566719	1	RIKEN cDNA 4933427E11 gene	0	0.1035	0	0.578
4933427G17Rik	2.48305	0	0	0.748872	1	NA	0.088	1.02875	0	0.21175
4933428C19Rik	0	0	NA	NA	NA	RIKEN cDNA 4933428C19 gene	0	0	0	0
4933429O19Rik	3.25238	0.943048	0.289957	0.851768	1	RIKEN cDNA 4933429O19 gene	0	0.08	0.1065	0.3225
4933430H15Rik	7.12122	0	0	0.365365	1	NA	5.8305	9.17975	0	11.6352
4933430I17Rik	0.3148	0	0	0.982993	1	RIKEN cDNA 4933430I17 gene	0.242	0.1535	0	0.02725
4933431E20Rik	128.974	262.516	2.03542	0.391571	1	RIKEN cDNA 4933431E20 gene	7.11925	6.31475	7.66225	3.85975
4933432B09Rik	9.0529	7.63605	0.843492	0.968578	1	NA	9.266	21.3758	13.8438	14.521
4933432G23Rik	0	0	NA	NA	NA	RIKEN cDNA 4933432G23 gene	0.09075	0.815	0	0
4933432I09Rik	0	0	NA	NA	NA	RIKEN cDNA 4933432I09 gene	0.01225	1.62375	0	0
4933433C11Rik	0	0	NA	NA	NA	NA	0	0.0735	0	0
4933433G15Rik	2.43928	0	0	0.751883	1	RIKEN cDNA 4933433G15 gene	0.06475	0.365	0	0.3415
4933433P14Rik	398.59	493.75	1.23874	0.779322	1	NA	881.711	1103.72	885.159	647.129
4933434E20Rik	497.256	449.013	0.902981	0.935642	1	RIKEN cDNA 4933434E20 gene	26.9455	28.988	28.6023	28.2865
4933434I20Rik	0	0	NA	NA	NA	NA	0	0.0405	0	0
4933436C20Rik	5.80881	12.8679	2.21523	0.716672	1	NA	0.2775	0.41575	1.2345	0.6295
4933436E23Rik	0	0	NA	NA	NA	RIKEN cDNA 4933436E23 gene	0.034	0.377	0	0
4933436I01Rik	0	0	NA	NA	NA	RIKEN cDNA 4933436I01 gene	0.18375	0.074	0	0
4933437F05Rik	11.4834	0	0	0.187433	1	NA	7.35475	8.9745	0	18.6878
4933438B17Rik	0	0	NA	NA	NA	RIKEN cDNA 4933438B17 gene	0.196	0.045	0	0
4933439C10Rik	76.0119	158.533	2.08563	0.318554	1	RIKEN cDNA 4933439C10 gene	2.7855	3.72875	14.2722	6.447
4933439F18Rik	832.605	530.892	0.637628	0.548402	1	NA	854.556	946.822	938.806	1342.78
4933439K11Rik	0	0	NA	NA	NA	RIKEN cDNA 4933439K11 gene	0.0405	0.5805	0	0
5031410I06Rik	0.813094	0	0	0.932194	1	RIKEN cDNA 5031410I06 gene	0.03875	0.0895	0	0.0445
5031414D18Rik	72.4393	0.38333	0.00529174	0.0601204	0.870437	NA	2.19325	2.35225	0.026	4.48075
5031425E22Rik	116.7	378.5	3.24336	0.155379	1	RIKEN cDNA 5031425E22 gene	7.2685	6.96525	24.5718	7.435
5031425F14Rik	0	0	NA	NA	NA	RIKEN cDNA 5031425F14 gene	0.6635	0.047	0	0
5031426D15Rik	50.8369	235.234	4.62723	0.152516	1	RIKEN cDNA 5031426D15 gene	1.74975	0.9465	6.41825	1.369
5031434O11Rik	5.57197	0	0	0.466	1	RIKEN cDNA 5031434O11 gene	0.10575	0	0	1.25675
5031439G07Rik	161.392	141.909	0.879285	0.770963	1	RIKEN cDNA 5031439G07 gene	7.00775	7.80775	5.1185	5.18775
5033403H07Rik	0	0	NA	NA	NA	RIKEN cDNA 5033403H07 gene	0	0	0	0
5033404E19Rik	0	0	NA	NA	NA	NSA2 ribosome biogenesis homolog pseudogene	0.53825	0	0	0
5033406O09Rik	8.50318	0	0	0.299379	1	RIKEN cDNA 5033406O09 gene	0.272	1.33875	0	0.794
5033411D12Rik	7.61862	164.824	21.6344	0.0954541	0.954977	NA	61.367	80.0847	251.621	12.3422
5033414D02Rik	218.915	52.0472	0.237751	0.116344	1	NA	210.367	162.493	95.0925	352.727
5133401N09Rik	313.14	212.21	0.677685	0.703549	1	NA	305.924	215.26	334.057	503.613
5330411J11Rik	0.463237	0	0	0.962481	1	RIKEN cDNA 5330411J11 gene	0	0.22425	0	0.046
5330413P13Rik	1.83648	0	0	0.827984	1	RIKEN cDNA 5330413P13 gene	0	0.0145	0	0.0795
5330417C22Rik	11.459	15.0797	1.31597	0.866869	1	RIKEN cDNA 5330417C22 gene	0.94925	3.699	0.814	0.551
5330426P16Rik	800.35	268.555	0.335547	0.132094	1	NA	39.177	44.195	24.9892	70.9712
5330434G04Rik	134.792	393.238	2.91737	0.127903	1	RIKEN cDNA 5330434G04 gene	3.8775	7.3695	18.9237	6.233
5330437I02Rik	12.0742	0.357441	0.0296037	0.2896	1	NA	1.096	58.0935	0.51675	19.7585
5330439B14Rik	0	0	NA	NA	NA	RIKEN cDNA 5330439B14 gene	0	0	0	0
5430402E10Rik	0	0	NA	NA	NA	RIKEN cDNA 5430402E10 gene	0	0	0	0
5430402O13Rik	7.03826	0	0	0.37345	1	RIKEN cDNA 5430402O13 gene	0.34375	0.756	0	1.128
5430405G05Rik	16.7534	0	0	0.0933051	0.954977	NA	38.783	14.803	0	26.4862
5430405H02Rik	71.5857	18.7509	0.261936	0.250842	1	RIKEN cDNA 5430405H02 gene	3.07475	4.11525	2.2475	7.6505
5430407P10Rik	110.589	167.907	1.51829	0.818494	1	NA	111.436	65.9537	267.278	181.339
5430411K18Rik	44.2322	22.7822	0.51506	0.611515	1	NA	123.666	190.395	41.7268	71.3623
5430416N02Rik	52.1607	69.3621	1.32978	0.795333	1	RIKEN cDNA 5430416N02 gene	12.2385	5.31075	15.9763	13.3987
5430416O09Rik	10.9641	26.1852	2.38826	0.59841	1	NA	1.78375	1.018	1.181	0.4305
5430417L22Rik	43.8336	94.8034	2.1628	0.376002	1	NA	5.102	5.09075	5.606	2.311
5430419D17Rik	0.3148	0	0	0.982993	1	NA	0.013	0.28625	0	0.01675
5430421F17Rik	61.7077	0	0	0.0442289	0.803641	RIKEN cDNA 5430421F17 gene	0.36875	0	0	4.43175
5430421N21Rik	0.3148	0.191665	0.608847	0.999962	1	NA	0.78175	0.179	0.0195	0.02775
5430425J12Rik	1.08413	0	0	0.902851	1	NA	0	7.39075	0	1.756
5430427O19Rik	20.0611	0.191665	0.00955408	0.0958223	0.954977	RIKEN cDNA 5430427O19 gene	2.11	0.35675	0.009	0.8325
5430434I15Rik	0	0	NA	NA	NA	RIKEN cDNA 5430434I15 gene	0.03025	0	0	0
5430435G22Rik	207.473	131.813	0.635323	0.552709	1	NA	17.4408	8.9955	9.6105	13.2963
5430437P03Rik	639.805	252.733	0.395016	0.205855	1	NA	494.724	739.808	445.246	1033.81
5530400C23Rik	0	0	NA	NA	NA	RIKEN cDNA 5530400C23 gene	0	0.081	0	0
5530401A14Rik	10.2571	88.4254	8.6209	0.0946906	0.954977	RIKEN cDNA 5530401A14 gene	0.4245	1.0445	8.71975	0.872
5530601H04Rik	64.7531	144.335	2.229	0.320696	1	RIKEN cDNA 5530601H04 gene	4.29825	3.5465	6.03725	2.77125
5730403B10Rik	480.331	816.094	1.69903	0.493164	1	NA	1402.53	2194.08	1454.77	779.479
5730403I07Rik	0.768822	0.18861	0.245323	0.942961	1	RIKEN cDNA 5730403I07 gene	0.16875	0.71	0.017	0.0625
5730405O15Rik	8.45416	44.1074	5.21724	0.248036	1	RIKEN cDNA 5730405O15 gene	3.8295	5.41	8.44975	1.54225
5730408K05Rik	13.964	3.23997	0.232023	0.537355	1	RIKEN cDNA 5730408K05 gene	2.165	3.05475	1.52925	5.86325
5730409E04Rik	192.477	168.33	0.874547	0.937308	1	RIKEN cDNA 5730409E04Rik gene	8.56625	10.788	10.7573	10.8125
5730416F02Rik	81.4977	23.6627	0.290349	0.258136	1	capping protein (actin filament), gelsolin-like pseudogene	6.132	4.90825	4.9135	16.12
5730419I09Rik	137.167	369.649	2.69488	0.279297	1	NA	491.638	637.153	638.92	223.411
5730422E09Rik	1.574	0	0	0.85855	1	NA	0.0605	0.112	0	0.14325
5730437N04Rik	730.027	380.335	0.520988	0.442359	1	NA	627.595	629.626	628.601	1176.26
5730455O13Rik	160.257	222.143	1.38617	0.672899	1	NA	190.775	388.353	368.117	258.827
5730455P16Rik	142.336	446.322	3.13569	0.196294	1	RIKEN cDNA 5730455P16 gene	18.2482	20.4818	17.7428	5.10675
5730457N03Rik	0	0	NA	NA	NA	NA	0.0065	0.1075	0	0
5730469M10Rik	754.988	807.087	1.06901	0.929243	1	NA	1047.22	1197.67	1426.24	1221.24
5730494M16Rik	253.45	370.406	1.46146	0.614522	1	NA	485.591	594.838	618.025	408.812
5730494N06Rik	256.06	143.077	0.558762	0.441259	1	NA	310.456	508.865	240.17	414.468
5730507C01Rik	0.3148	0	0	0.982993	1	RIKEN cDNA 5730507C01 gene	0	0.357	0	0.01925
5730508B09Rik	18.1798	62.7738	3.45294	0.225621	1	NA	3.176	4.5635	7.07075	1.81225
5730522E02Rik	0.262483	0	0	0.982992	1	RIKEN cDNA 5730522E02 gene	0.03675	0.1385	0	0.02825
5730528L13Rik	19.598	121.709	6.21026	0.384714	1	NA	64.9725	93.044	175.963	31.1638
5730559C18Rik	5.77462	22.8088	3.94984	0.472992	1	NA	0.02525	0.10475	1.36675	0.3125
5730577I03Rik	13.8153	20.1812	1.46079	0.785876	1	NA	73.2618	45.033	37.2152	22.1603
5730590G19Rik	4.52204	0.471254	0.104213	0.719729	1	NA	3.43925	23.9363	0.8535	7.36825
5830403L16Rik	6.29958	0	0	0.414726	1	NA	0	0.1275	0	0.623
5830405N20Rik	2.07229	0	0	0.799624	1	NA	2.14875	0	0	3.28425
5830411N06Rik	0	0	NA	NA	NA	RIKEN cDNA 5830411N06 gene	0	0.22925	0	0
5830415F09Rik	53.9994	0.760549	0.0140844	0.00566335	0.360785	NA	3.296	5.316	0.08875	5.64375
5830416P10Rik	0.524965	0.17872	0.340442	0.977862	1	NA	0.186	0.16075	0.00475	0.01625
5830417I10Rik	36.7397	32.2871	0.878808	0.962175	1	gon-4-like pseudogene	0.72025	0.8005	0.59675	0.60025
5830418K08Rik	100.208	112.064	1.11831	0.938527	1	NA	1.4	2.47425	2.7535	2.19225
5830418P13Rik	0	0	NA	NA	NA	RIKEN cDNA 5830418P13 gene	0.1595	0.04825	0	0
5830428M24Rik	0.271031	0	0	0.982992	1	RIKEN cDNA 5830428M24 gene	0.054	0.10125	0	0.04225
5830432E09Rik	8.52575	0	0	0.298666	1	RIKEN cDNA 5830432E09 gene	0.66775	0.807	0	0.9195
5830433M19Rik	17.9645	37.0149	2.06044	0.634193	1	NA	20.63	24.9483	53.6653	29.2065
5930412G12Rik	2.52784	0.191665	0.0758215	0.809077	1	NA	0.335	0.244	0.01425	0.1685
5930416I19Rik	178.889	0.737715	0.00412388	6.00169e-06	0.00480681	NA	239.343	211.15	1.21	289.386
5930434B04Rik	174.449	195.603	1.12126	0.985724	1	NA	493.122	704.78	333.163	284.204
6030405A18Rik	6.3519	75.1169	11.8259	0.323427	1	NA	11.8727	18.7402	135.425	10.371
6030408B16Rik	61.8533	0	0	0.000343515	0.0630493	NA	2.67475	2.685	0	5.08175
6030419C18Rik	6.99668	0.38333	0.0547875	0.529045	1	NA	0.7115	1.12975	0.03225	0.52525
6030422M02Rik	3.148	3.17627	1.00898	0.960007	1	NA	0.804	2.11175	5.751	4.91825
6030429G01Rik	85.2394	23.6342	0.277268	0.377201	1	NA	61.4115	26.692	43.1195	140.607
6030446N20Rik	83.3299	101.609	1.21936	1	1	NA	139.4	179.23	184.54	136.59
6030458C11Rik	241.656	53.7387	0.222377	0.183275	1	RIKEN cDNA 6030458C11 gene	5.223	5.4635	1.7735	7.22925
6030466F02Rik	0.3148	0	0	0.982993	1	RIKEN cDNA 6030466F02 gene	0	0	0	0.03425
6030468B19Rik	0	0.157085	Inf	1	1	RIKEN cDNA 6030468B19 gene	0	0.3895	0.02625	0
6030498E09Rik	0	0	NA	NA	NA	RIKEN cDNA 6030498E09 gene	0	0.13325	0	0
6230400D17Rik	9.63108	30.6885	3.1864	0.430527	1	RIKEN cDNA 6230400D17 gene	0.5405	1.5645	5.156	1.429
6230409E13Rik	83.7941	538.368	6.42489	0.0132337	0.540721	NA	410.718	824.476	904.295	134.647
6230427J02Rik	675.482	195.885	0.289993	0.124455	1	NA	281.219	361.024	324.642	1084.71
6330403A02Rik	5.35224	8.81659	1.64727	0.862444	1	NA	0.2125	0.41325	0.24225	0.1325
6330403K07Rik	637.361	1245.48	1.95412	0.324057	1	RIKEN cDNA 6330403K07 gene	48.7687	134.578	134.364	64.2613
6330406I15Rik	80.7512	0.17872	0.00221322	0.000200492	0.0425436	NA	197.196	112.574	0.2585	130.496
6330407A03Rik	4.69609	0.662919	0.141164	0.741541	1	RIKEN cDNA 6330407A03 gene	0.66025	0.30325	0.065	0.41075
6330407J23Rik	511.806	644.92	1.26009	0.743879	1	NA	488.253	914.326	1093.73	826.732
6330408A02Rik	62.8063	16.3097	0.259682	0.189779	1	NA	4.10625	4.9105	0.88225	3.04675
6330409N04Rik	236.363	228.303	0.965902	0.908146	1	NA	608.549	709.08	406.967	384.959
6330410L21Rik	0.271031	0	0	0.982992	1	RIKEN cDNA 6330410L21 gene	0	0.0545	0	0.01125
6330416G13Rik	21.6512	69.3275	3.20202	0.251385	1	NA	3.449	2.97975	3.10425	0.95025
6330439K17Rik	62.837	209.163	3.32866	0.506089	1	NA	162.346	307.781	377.316	101.685
6330503K22Rik	321.858	239.222	0.743253	0.556639	1	NA	365.123	894.784	389.849	527.215
6330512M04Rik	58.2686	55.1824	0.947036	0.988665	1	NA	13.1085	102.837	85.472	94.178
6330527O06Rik	6.71812	0.17872	0.0266027	0.490254	1	NA	11.0973	42.2283	0.2585	10.8072
6330545A04Rik	42.6277	11.6969	0.274396	0.272141	1	NA	42.2127	39.5983	21.5617	69.5315
6330549D23Rik	9.90771	33.1076	3.3416	0.373018	1	RIKEN cDNA 6330549D23 gene	2.64775	2.85125	1.80225	0.56125
6330578E17Rik	386.294	311.8	0.807159	0.695601	1	NA	958.196	1267.95	567.99	626.39
6430411K18Rik	0	0	NA	NA	NA	RIKEN cDNA 6430411K18 gen	0	0	0	0
6430527G18Rik	278.544	821.032	2.94759	0.199747	1	NA	960.774	832.899	1408.14	454.13
6430531B16Rik	3.45502	0	0	0.645354	1	NA	2.08975	6.20125	0	0.48225
6430548G04	0	0	NA	NA	NA	NA	0	3.6955	0	0
6430548M08Rik	163.916	302.152	1.84333	0.700171	1	RIKEN cDNA 6430548M08 gene	6.3555	10.7137	8.47925	4.23
6430550D23Rik	6.75188	0	0	0.38023	1	RIKEN cDNA 6430550D23 gene	0.03825	1.38075	0	0.55725
6430562O15Rik	0	0	NA	NA	NA	RIKEN cDNA 6430562O15 gene	0.066	0.6435	0	0
6430571L13Rik	25.6188	31.8581	1.24354	0.835006	1	RIKEN cDNA 6430571L13 gene	0.5065	1.74475	2.07975	1.6205
6430573F11Rik	14.2966	2.19918	0.153826	0.498039	1	NA	3.6155	0.2125	0.21775	1.2605
6430598A04Rik	21.4562	279.166	13.011	0.104045	0.971476	NA	78.4718	295.505	428.565	34.6358
6430704M03Rik	41.0525	56.9138	1.38637	0.63528	1	NA	10.6115	64.308	103.288	65.7542
6430706D22Rik	0	0	NA	NA	NA	RIKEN cDNA 6430706D22 gene	0	0	0	0
6530401N04Rik	135.351	110.955	0.819754	0.936401	1	NA	258.666	259.586	203.023	217.804
6530402F18Rik	8.91215	6.03551	0.677223	0.90976	1	RIKEN cDNA 6530402F18 gene	0.706	0.5455	0.25925	0.33125
6530411M01Rik	10.3577	31.2497	3.01707	0.450084	1	RIKEN cDNA 6530411M01 gene	2.1045	1.7275	4.6485	1.37275
6530418L21Rik	512.642	304.925	0.594812	0.33102	1	NA	1128.86	716.008	549.468	836.628
6720401G13Rik	223.587	366.954	1.64122	0.675009	1	NA	6.83325	9.63325	10.1717	5.542
6720456B07Rik	2310.88	652.855	0.282514	0.0998869	0.964843	NA	1437.92	1483.42	1124.76	3715.93
6720456H20Rik	50.1383	97.744	1.94949	0.498011	1	NA	347.171	191.543	177.111	80.7733
6720463M24Rik	3.34949	1.13166	0.33786	0.867522	1	NA	29.6148	48.8972	2.08675	5.38875
6720468P15Rik	3.40184	0	0	0.648794	1	RIKEN cDNA 6720468P15 gene	2.308	5.26975	0	0.3095
6720483E21Rik	7.84397	0.17872	0.0227844	0.425801	1	RIKEN cDNA 6720483E21 gene	0.18475	0.5235	0.023	1.12125
6720489N17Rik	21.4177	193.718	9.04475	0.273246	1	RIKEN cDNA 6720489N17 gene	5.275	5.2945	10.811	1.28325
6820408C15Rik	4.00563	0	0	0.5942	1	RIKEN cDNA 6820408C15 gene	0.05575	1.10225	0	0.3745
6820431F20Rik	111.331	183.518	1.6484	0.588966	1	cadherin 11 pseudogene	2.6745	2.98975	3.371	1.9455
7420426K07Rik	0	0	NA	NA	NA	RIKEN cDNA 7420426K07 gene	0	0.035	0	0
7420461P10Rik	0	0	NA	NA	NA	NA	0.138	0.07075	0	0
7530420F21Rik	2.16825	0	0	0.781456	1	NA	0	0	0	3.512
7630403G23Rik	0	0	NA	NA	NA	RIKEN cDNA 7630403G23 gene	0.0705	0.04875	0	0
8030411F24Rik	0	0	NA	NA	NA	NA	0.31625	0	0	0
8030442B05Rik	0	0	NA	NA	NA	RIKEN cDNA 8030442B05 gene	0	0.051	0	0
8030443G20Rik	0.3148	1.88501	5.98797	0.89137	1	RIKEN cDNA 8030443G20 gene	0	0.3485	0.3755	0.054
8030462N17Rik	3.41227	0.380275	0.111443	0.764582	1	RIKEN cDNA 8030462N17 gene	1.24925	1.08875	0.02025	0.16325
8430406I07Rik	86.5025	265.096	3.06461	0.136666	1	NA	316.068	175.279	430.288	139.554
8430408G22Rik	153.037	73.5579	0.480655	0.470093	1	NA	14.7815	16.2675	10.2568	18.5667
8430410A17Rik	194.263	39.6267	0.203985	0.0582626	0.867295	NA	150.992	101.652	70.8035	315.452
8430410K20Rik	314.461	253.554	0.806315	0.64035	1	NA	553.223	626.071	457.676	514.955
8430419L09Rik	113.335	133.51	1.17801	0.919339	1	NA	12.7957	21.7183	5.70325	4.333
8430423G03Rik	0.524965	0	0	0.960212	1	RIKEN cDNA 8430423G03 gene	0.45375	0.1645	0	0.13375
8430427H17Rik	415.557	343.158	0.825779	0.595386	1	NA	11.319	10.1888	9.22275	10.4047
8430429K09Rik	34.581	21.994	0.636013	0.738912	1	RIKEN cDNA 8430429K09 gene	0.652	1.23925	1.45325	2.15925
8430431K14Rik	12.4002	32.9137	2.65429	0.522997	1	RIKEN cDNA 8430431K14 gene	0.96575	0.61875	2.0795	0.70075
8430436N08Rik	0	0	NA	NA	NA	RIKEN cDNA 8430436N08 gene	0	0	0	0
8430437L04Rik	0	0	NA	NA	NA	RIKEN cDNA 8430437L04 gene	0	0	0	0
9030025P20Rik	4.04015	0.18861	0.0466838	0.674562	1	RIKEN cDNA 9030025P20 gene	0.339	0.24125	0.01625	0.305
9030204H09Rik	0.813094	0	0	0.932194	1	RIKEN cDNA 9030204H09 gene	0	0.0805	0	0.20075
9030224M15Rik	14.6954	0.18861	0.0128346	0.180503	1	NA	35.8398	8.2675	0.34775	23.5817
9030418K01Rik	53.0141	57.9165	1.09247	0.950197	1	NA	124.671	160.996	104.767	86.1338
9030425E11Rik	36.0345	38.9064	1.0797	0.850942	1	NA	30.5708	63.7242	71.166	57.8623
9030612E09Rik	0.3148	31.2414	99.242	0.161375	1	RIKEN cDNA 9030612E09 gene	0.7075	0.2715	3.015	0.02625
9030617O03Rik	110.601	0.753716	0.00681472	0.00644375	0.384759	NA	3.8125	3.79875	0.04	5.6105
9030619P08Rik	0	0	NA	NA	NA	lymphocyte antigen 6 complex pseudogene	0.13325	0	0	0
9030624J02Rik	223.947	497.838	2.22302	0.425092	1	NA	26.763	26.4883	22.3083	10.1463
9030625A04Rik	89.9905	18.1525	0.201715	0.181084	1	NA	83.1737	100.82	32.8155	147.546
9130008F23Rik	41.9876	29.5973	0.704905	0.780886	1	RIKEN cDNA 9130008F23 gene	4.1805	3.67075	2.505	3.1155
9130011E15Rik	21.5148	43.0901	2.00281	0.666949	1	NA	9.2785	10.0557	2.6585	1.19275
9130011J15Rik	633.862	524.616	0.82765	0.789198	1	NA	1134.52	1216.24	903.914	1028.19
9130015L21Rik	0	0	NA	NA	NA	RIKEN cDNA 9130015L21 gene	0	0	0	0
9130017N09Rik	1.574	0	0	0.85855	1	NA	9.612	22.6947	0	2.45925
9130019O22Rik	64.0995	24.3306	0.379576	0.390809	1	RIKEN cDNA 9130019O22 gene	0.75725	2.01625	1.156	2.72
9130019P16Rik	1.04993	30.0031	28.5763	0.235371	1	RIKEN cDNA 9130019P16 gene	0.115	0.5765	1.2075	0.03825
9130023H24Rik	16.4294	191.882	11.6791	0.0114804	0.502136	RIKEN cDNA 9130023H24 gene	4.083	4.13575	8.705	0.74125
9130024F11Rik	0	0	NA	NA	NA	RIKEN cDNA 9130024F11 gene	0.0465	0.11325	0	0
9130204L05Rik	6.69884	0	0	0.392291	1	NA	5.1825	2.14175	0	2.20425
9130206I24Rik	78.5778	15.9772	0.20333	0.16002	1	NA	69.3555	46.6833	28.8225	126.118
9130209A04Rik	0	0	NA	NA	NA	RIKEN cDNA 9130209A04 gene	0	0	0	0
9130230L23Rik	0	0	NA	NA	NA	RIKEN cDNA 9130230L23 gene	0	0.21675	0	0
9130401M01Rik	315.278	19.7206	0.06255	0.00168827	0.182499	RIKEN cDNA 9130401M01 gene	17.2933	26.3245	2.73525	38.793
9130404H23Rik	0	0	NA	NA	NA	NA	0	1.05575	0	0
9130409I23Rik	0	0	NA	NA	NA	RIKEN cDNA 9130409I23 gene	0	0	0	0
9230102K24Rik	0	0	NA	NA	NA	RIKEN cDNA 9230102K24 gene	0	0.16175	0	0
9230102O04Rik	0	0	NA	NA	NA	RIKEN cDNA 9230102O04 gene	0	0.1425	0	0
9230104L09Rik	0	0	NA	NA	NA	NA	0	0.3195	0	0
9230105E05Rik	0.6296	0	0	0.956421	1	RIKEN cDNA 9230105E05 gene	0	0	0	0.04375
9230107M04Rik	0	0	NA	NA	NA	NA	2.29275	2.6395	0	0
9230110C19Rik	20.4135	166.094	8.13647	0.0926003	0.954977	NA	6.9455	6.223	16.5153	2.0675
9230110F15Rik	0	0	NA	NA	NA	NA	0	0.10675	0	0
9230112J17Rik	0	0	NA	NA	NA	RIKEN cDNA 9230112J17 gene	0.58075	0.25825	0	0
9230113P08Rik	0	1.81687	Inf	0.860503	1	NA	3.82125	3.6955	2.85225	0
9230114K14Rik	59.2381	13.369	0.225683	0.228987	1	RIKEN cDNA 9230114K14 gene	3.44125	6.47525	1.133	4.48675
9230115E21Rik	0	0.754439	Inf	0.972243	1	NA	18.2052	3.797	1.39125	0
9230116N13Rik	21.3164	0	0	0.0358143	0.754006	RIKEN cDNA 9230116N13 gene	0.68225	1.61125	0	1.66525
9330020H09Rik	71.013	22.0312	0.310242	0.218087	1	RIKEN cDNA 9330020H09 gene	1.44575	0.78575	1.16775	3.37825
9330111N05Rik	0	0	NA	NA	NA	RIKEN cDNA 9330111N05 gene	0.05425	0.1125	0	0
9330133O14Rik	0.3148	24.834	78.888	0.0691466	0.901662	RIKEN cDNA 9330133O14 gene	0.46525	1.249	1.594	0.0175
9330151L19Rik	99.0456	52.4555	0.52961	0.385644	1	RIKEN cDNA 9330151L19 gene	2.93825	2.6075	3.72125	6.34725
9330158H04Rik	0.271031	0.18861	0.695896	0.998215	1	RIKEN cDNA 9330158H04 gene	0	0.3815	0.01125	0.014
9330159F19Rik	300.61	348.598	1.15963	0.76105	1	RIKEN cDNA 9330159F19 gene	13.4652	10.5173	11.0742	8.578
9330159M07Rik	1.35516	5.34087	3.94115	0.7526	1	RIKEN cDNA 9330159M07 gene	0.153	0.1635	0.3425	0.07775
9330162B11Rik	0	0	NA	NA	NA	RIKEN cDNA 9330162B11 gene	0	0.16675	0	0
9330175E14Rik	9.0677	11.1676	1.23158	0.847113	1	RIKEN cDNA 9330175E14 gene	0.9095	0.57375	1.22375	0.92825
9330178D15Rik	1.574	0	0	0.85855	1	RIKEN cDNA 9330178D15 gene	0.0995	0.107	0	0.07125
9330179D12Rik	1.89722	1.71887	0.905997	0.99475	1	RIKEN cDNA 9330179D12 gene	0.1955	1.7095	0.208	0.20525
9330182L06Rik	17.0015	194.803	11.458	0.25623	1	RIKEN cDNA 9330182L06 gene	7.034	17.5353	7.569	0.5945
9430007A20Rik	0	0	NA	NA	NA	NA	0.05425	0.075	0	0
9430008C03Rik	84.3821	56.9412	0.674802	0.814081	1	NA	2.047	3.258	3.27	4.263
9430015G10Rik	49.766	228.628	4.59407	0.0632539	0.880358	RIKEN cDNA 9430015G10 gene	11.6203	9.51675	14.4	3.00675
9430016H08Rik	150.05	71.0537	0.473533	0.438	1	NA	13.007	6.99475	9.743	18.2922
9430019J16Rik	0.542063	0	0	0.959588	1	RIKEN cDNA 9430019J16 gene	0.41	0.05675	0	0.09425
9430020K01Rik	370.484	874.423	2.36022	0.292417	1	NA	22.709	21.568	21.3298	8.95
9430021M05Rik	40.6076	2.08693	0.0513926	0.0542627	0.850368	RIKEN cDNA 9430021M05 gene	11.5885	23.8435	0.1775	3.0685
9430023L20Rik	678.786	358.454	0.528082	0.39988	1	NA	43.5662	46.1795	47.7285	88.5703
9430031J16Rik	0.900631	48.6829	54.0542	0.18393	1	NA	2.823	21.4045	87.763	1.42275
9430032N09Rik	10.0736	0.763605	0.0758025	0.477393	1	NA	10.523	4.721	1.38425	15.7387
9430037G07Rik	2.71031	1.14999	0.424302	0.903159	1	RIKEN cDNA 9430037G07 gene	0.40125	0.88625	0.06525	0.138
9430038I01Rik	80.3254	25.249	0.314334	0.291029	1	RIKEN cDNA 9430038I01 gene	6.235	3.093	3.2665	11.4017
9430041J12Rik	45.2153	24.8296	0.549141	0.667743	1	RIKEN cDNA 9430041J12 gene	3.81575	1.65825	1.84475	3.1345
9430060I03Rik	14.4101	12.8255	0.890032	0.998936	1	RIKEN cDNA 9430060I03 gene	0.57075	1.064	1.41275	1.35975
9430076C15Rik	3.39243	0.55594	0.163877	0.79455	1	NA	0.8495	0.27575	0.0315	0.18125
9430076G02Rik	5.0377	0	0	0.520371	1	NA	2.52375	94.4345	0	7.9875
9430083A17Rik	6.08763	7.57158	1.24377	0.874917	1	RIKEN cDNA 9430083A17 gene	0.486	1.49525	0.45875	0.3245
9430091E24Rik	34.3763	24.1427	0.702307	0.756829	1	RIKEN cDNA 9430091E24 gene	0.3535	0.60225	1.61375	2.09575
9530002B09Rik	0.576616	0	0	0.944756	1	RIKEN cDNA 9530002B09 gene	0	0.44525	0	0.11475
9530003J23Rik	0	0	NA	NA	NA	RIKEN cDNA 9530003J23 gene	0	0.21575	0	0
9530008L14Rik	0	0	NA	NA	NA	NA	10.621	0	0	0
9530026F06Rik	0	0	NA	NA	NA	RIKEN cDNA 9530026F06 gene	0	0.05875	0	0
9530026P05Rik	24.6735	26.8343	1.08757	0.935481	1	RIKEN cDNA 9530026P05 gene	2.93475	2.6385	4.894	4.0035
9530036O11Rik	0.3148	10.603	33.6816	0.34182	1	RIKEN cDNA 9530036O11Rik	0.06175	0.146	0.65725	0.01675
9530051G07Rik	0.533514	0.377219	0.707047	0.992591	1	RIKEN cDNA 9530051G07 gene	0.36975	0.52175	0.01575	0.01975
9530053A07Rik	0	0.18861	Inf	1	1	RIKEN cDNA 9530053A07 gene	0.40825	0.71475	0.0045	0
9530059O14Rik	127.068	223.436	1.75839	0.461298	1	RIKEN cDNA 9530059O14 gene	4.689	13.0793	10.2688	5.1225
9530068E07Rik	737.719	1239.9	1.68072	0.614261	1	RIKEN cDNA 9530068E07 gene	116.232	87.3015	86.3713	48.8272
9530077C05Rik	70.3097	303.536	4.31713	0.0551547	0.854728	RIKEN cDNA 9530077C05 gene	11.2888	12.4682	23.5527	5.21675
9530082P21Rik	258.42	284.635	1.10144	0.896467	1	RIKEN cDNA 9530082P21 gene	17.7787	21.5768	15.358	13.2455
9530091C08Rik	83.6566	84.5299	1.01044	0.909267	1	RIKEN cDNA 9530091C08 gene	2.37475	1.21775	1.93775	1.67375
9630013A20Rik	1.66157	16.0938	9.68587	0.354957	1	RIKEN cDNA 9630013A20 gene	0.224	0.0355	1.40775	0.12875
9630028B13Rik	1.31241	0	0	0.875396	1	RIKEN cDNA 9630028B13 gene	0.01125	0	0	0.063
9630028H03Rik	0	0	NA	NA	NA	RIKEN cDNA 9630028H03 gene	0	0	0	0
9630033F20Rik	80.0878	13.1049	0.163631	0.13114	1	NA	2.815	5.711	0.655	3.525
9830001H06Rik	406.183	358.914	0.883626	0.757453	1	NA	7.53575	6.42475	4.62825	4.98725
9830107B12Rik	0	0	NA	NA	NA	RIKEN cDNA 9830107B12 gene	0.10875	0.099	0	0
9830132P13	2.15128	0	0	0.794346	1	NA	1.1465	2.88275	0	3.3805
9830147E19Rik	4.87001	39.8282	8.17826	0.160856	1	NA	1.7735	0.9455	1.42025	0.15725
9930005F22Rik	0	0	NA	NA	NA	NA	13.937	0.49125	0	0
9930012K11Rik	34.6739	4.9042	0.141438	0.284662	1	RIKEN cDNA 9930012K11 gene	1.826	1.317	0.4455	2.75775
9930013L23Rik	61.9321	4.88713	0.0789111	0.0593293	0.867295	NA	0.35975	0.54475	0.124	1.3825
9930014A18Rik	39.5291	0.17872	0.00452123	0.00726721	0.41111	RIKEN cDNA 9930014A18 gene	0.4445	0.346	0.005	1.25025
9930021D14Rik	0	0	NA	NA	NA	NA	0	0	0	0
9930021J03Rik	103.703	274.511	2.64707	0.166794	1	RIKEN cDNA 9930021J03 gene	3.5465	5.26025	5.83975	2.06025
9930023K05Rik	1.574	23.199	14.7389	0.292996	1	NA	13.293	42.234	42.7803	2.45925
9930032O22Rik	0.3148	0.943048	2.9957	0.979067	1	NA	2.29275	18.683	1.739	0.49175
9930104L06Rik	56.682	60.4554	1.06657	0.91088	1	RIKEN cDNA 9930104L06 gene	7.12375	8.8675	3.7045	3.0905
9930111J21Rik1	18.812	11.8687	0.630914	0.634796	1	RIKEN cDNA 9930111J21 gene 1	1.49525	0.22	0.56175	0.80075
9930111J21Rik2	0	2.67044	Inf	0.763211	1	RIKEN cDNA 9930111J21 gene 2	0.00775	0.01	0.1005	0
a	0	0	NA	NA	NA	nonagouti	0.198	0.68275	0	0
A030009H04Rik	90.9962	15.1415	0.166397	0.0723808	0.907629	NA	97.8798	38.1112	27.2965	147.494
A130010J15Rik	31.2113	182.125	5.83524	0.33449	1	RIKEN cDNA A130010J15 gene	2.82125	4.066	7.01125	1.31175
A130022J15Rik	61.0484	53.8459	0.88202	0.76282	1	NA	384.092	523.794	98.019	100.032
A130040M12Rik	0	7.01939	Inf	0.421952	1	RIKEN cDNA A130040M12 gene	2.192	2.075	12.6645	0
A130049A11Rik	1.1539	42.92	37.1957	0.232994	1	NA	19.1515	5.33725	77.3102	1.87325
A130077B15Rik	0	0.157085	Inf	1	1	RIKEN cDNA A130077B15 gene	0.3015	0.0095	0.01125	0
A1bg	0.271031	0	0	0.982992	1	alpha-1-B glycoprotein	0.06275	0.15775	0	0.024
A1cf	0	0	NA	NA	NA	APOBEC1 complementation factor	0.0695	0.04125	0	0
A230001M10Rik	1.31241	21.6901	16.5269	0.307947	1	RIKEN cDNA A230001M10 gene	0.01	0	2.14125	0.115
A230020J21Rik	2.18454	0	0	0.751775	1	RIKEN cDNA A230020J21 gene	0.115	0.344	0	0.21825
A230028O05Rik	4.25137	0	0	0.564283	1	RIKEN cDNA A230028O05 gene	0.06775	0.321	0	0.249
A230046K03Rik	107.445	669.159	6.22794	0.0135349	0.540721	NA	19.7905	20.8773	19.7248	2.933
A230050P20Rik	138.072	222.632	1.61244	0.626145	1	NA	9.129	14.3477	21.971	13.3008
A230051G13Rik	10.4794	1.71582	0.163733	0.550361	1	NA	101.43	21.2082	3.11675	16.9208
A230056P14Rik	31.9482	0.18861	0.00590361	0.0182717	0.609644	RIKEN cDNA A230056P14 gene	1.73175	1.451	0.02475	3.67575
A230057D06Rik	5.23816	39.2225	7.48784	0.175221	1	RIKEN cDNA A230057D06 gene	0.927	2.09725	3.57	0.42
A230065H16Rik	12.5589	0.191665	0.0152612	0.228148	1	NA	4.69175	3.73025	0.05225	3.0915
A230072C01Rik	58.6574	88.9176	1.51588	0.782365	1	RIKEN cDNA A230072C01 gene	4.957	4.7815	7.36525	4.363
A230072E10Rik	3.50631	0	0	0.642064	1	RIKEN cDNA A230072E10 gene	0.0555	0.203	0	0.17275
A230073K19Rik	24.45	0	0	0.0320251	0.732833	NA	0.2035	0.4205	0	0.534
A230077H06Rik	0	0	NA	NA	NA	RIKEN cDNA A230077H06 gene	0	0.025	0	0
A230108P19Rik	0	0	NA	NA	NA	RIKEN cDNA A230108P19 gene	0.0705	0.26125	0	0
A2ld1	369.191	142.106	0.384911	0.180594	1	NA	274.697	242.406	254.919	597.015
A2m	304.683	35.2502	0.115695	0.111488	0.988773	alpha-2-macroglobulin	10.5995	7.32175	1.378	10.6082
A330021E22Rik	0.979653	1.68429	1.71928	0.986644	1	NA	2.31	2.954	0.0935	0.04925
A330023F24Rik	26.4903	34.8927	1.31719	0.744794	1	RIKEN cDNA A330023F24 gene	1.1665	0.6245	1.1775	0.8085
A330035P11Rik	3.21921	0	0	0.669647	1	RIKEN cDNA A330035P11 gene	0.10975	0.63275	0	0.19275
A330040F15Rik	5.02819	0	0	0.506684	1	RIKEN cDNA A330040F15 gene	0.509	1.07425	0	0.735
A330049M08Rik	12431.2	3284.93	0.264249	0.0634013	0.881018	NA	2984.23	5551.84	5903.9	19995.5
A330049N07Rik	43.8228	0.17872	0.00407825	0.0900325	0.951139	RIKEN cDNA A330049N07 gene	0.012	0.08975	0.013	3.6285
A330050B17Rik	11.771	0.958325	0.0814139	0.418784	1	NA	42.2075	16.095	1.7275	18.7772
A330050F15Rik	8.98998	0	0	0.280691	1	NA	0	0.023	0	0.6285
A330069E16Rik	64.6996	37.0989	0.573403	0.684567	1	RIKEN cDNA A330069E16 gene	3.75175	4.70975	7.38425	11.5895
A330076H08Rik	22.8782	10.6294	0.464607	0.687942	1	RIKEN cDNA A330076H08 gene	1.7025	1.38725	1.056	1.976
A330093E20Rik	0	0	NA	NA	NA	RIKEN cDNA A330093E20 gene	0	0.01	0	0
A3galt2	36.5502	1.52721	0.0417838	0.0691659	0.901662	alpha 1,3-galactosyltransferase 2 (isoglobotriaosylceramide synthase)	4.8915	12.5305	0.0815	1.73075
A430005L14Rik	258.198	82.3439	0.318918	0.184003	1	RIKEN cDNA A430005L14 gene	16.877	17.1908	11.6585	38.0277
A430033K04Rik	18.7909	1.28874	0.0685833	0.253899	1	RIKEN cDNA A430033K04 gene	5.11975	5.35775	0.07525	0.96575
A430035B10Rik	40.2133	171.717	4.27016	0.0751745	0.916388	RIKEN cDNA A430035B10 gene	4.515	2.9475	15.2525	3.3265
A430075N02	0.9444	0	0	0.925429	1	NA	2.675	0.528	0	1.4755
A430078G23Rik	0.813094	0	0	0.932194	1	NA	0.0575	0.292	0	0.04425
A430084P05Rik	50.3175	0.17872	0.00355185	0.0216098	0.62729	NA	83.625	61.8995	0.2585	80.8697
A430089I19Rik	0	0	NA	NA	NA	RIKEN cDNA A430089I19 gene	0	0.07125	0	0
A430092G05Rik	0	0	NA	NA	NA	NA	0	8.44575	0	0
A430093F15Rik	4.32795	0	0	0.567215	1	RIKEN cDNA A430093F15 gene	0	0.3985	0	0.331
A430105I19Rik	25.6843	1.69749	0.0660904	0.177986	1	NA	2.76875	4.8035	0.06625	0.86925
A430107O13Rik	85.1154	52.9538	0.622141	0.629136	1	NA	234.834	203.66	96.5757	136.516
A430107P09Rik	0	0	NA	NA	NA	NA	0	0	0	0
A430110N23Rik	17.1055	0.18861	0.0110263	0.140197	1	NA	44.0105	61.307	0.34775	27.0325
A4galt	64.1767	117.604	1.83251	0.462517	1	alpha 1,4-galactosyltransferase	5.73675	24.8448	9.843	4.77575
A4gnt	0	4.39837	Inf	0.598367	1	alpha-1,4-N-acetylglucosaminyltransferase	0.02775	0.01925	0.2885	0
A530013C23Rik	0.787448	0	0	0.933532	1	RIKEN cDNA A530013C23 gene	0.3605	0.17775	0	0.05825
A530016L24Rik	0.542063	0.34875	0.643375	0.992229	1	RIKEN cDNA A530016L24 gene	0.0435	0.43725	0.02375	0.03325
A530032D15Rik	0	0	NA	NA	NA	RIKEN cDNA A530032D15Rik gene	0.278	0.4595	0	0
A530053G22Rik	0.271031	0	0	0.982992	1	RIKEN cDNA A530053G22 gene	0	0	0	0.03025
A530054K11Rik	19.0791	26.0634	1.36607	0.804341	1	NA	2.89925	2.3985	0.90675	0.591
A530058N18Rik	1.15323	0	0	0.875481	1	RIKEN cDNA A530058N18 gene	0	0	0	0.1225
A530064D06Rik	0.3148	0	0	0.982993	1	RIKEN cDNA A530064D06 gene	1.599	0.22175	0	0.02575
A530088E08Rik	0.813094	0	0	0.932194	1	RIKEN cDNA A530088E08 gene	0.09025	0.36625	0	0.07325
A530098C11Rik	0	0	NA	NA	NA	NA	0	1.05575	0	0
A530099J19Rik	0	0	NA	NA	NA	NA	1.3185	0.421	0	0
A630001G21Rik	7.14687	0	0	0.364363	1	RIKEN cDNA A630001G21 gene	3.87175	0.4595	0	0.6005
A630007B06Rik	243.649	93.2902	0.382888	0.267474	1	NA	13.2133	9.06275	5.9145	14.1975
A630010A05Rik	0	0	NA	NA	NA	RIKEN cDNA A630010A05 gene	0.0235	0.0325	0	0
A630033H20Rik	0	0	NA	NA	NA	NA	0.42	0.3765	0	0
A630055G03Rik	3.09568	0	0	0.697515	1	NA	0.56975	0.74425	0	4.856
A630066F11Rik	29.3185	67.8941	2.31574	0.368746	1	RIKEN cDNA A630066F11 gene	0.9495	2.93025	9.79525	3.74425
A630072M18Rik	135.715	26.2743	0.193599	0.0588792	0.867295	RIKEN cDNA A630072M18 gene	2.18425	1.67925	0.84025	4.108
A630073D07Rik	0	0	NA	NA	NA	RIKEN cDNA A630073D07 gene	0	0	0	0
A630075F10Rik	2.36234	0	0	0.757229	1	RIKEN cDNA A630075F10 gene	0.44675	0.58575	0	0.18325
A630077J23Rik	10.1864	0	0	0.238087	1	RIKEN cDNA A630077J23 gene	0.08375	0.81825	0	1.687
A630089N07Rik	11.0273	8.1684	0.740742	1	1	RIKEN cDNA A630089N07 gene	0.78025	0.9025	0.6925	0.81725
A630095E13Rik	0	0	NA	NA	NA	NA	0.12275	0.1695	0	0
A630095N17Rik	0	0	NA	NA	NA	RIKEN cDNA A630095N17 gene	0	0	0	0
A730008H23Rik	0	0	NA	NA	NA	RIKEN cDNA A730008H23 gene	0	0	0	0
A730011L01Rik	83.5539	287.602	3.44211	0.150661	1	NA	176.931	270.486	503.567	135.304
A730015I17	0.463237	0	0	0.962481	1	NA	1.1465	8.4465	0	0.75625
A730017C20Rik	26.1663	272.262	10.4051	0.0739244	0.910872	NA	4.4335	12.817	25.3663	2.19575
A730017L22Rik	16.5895	11.9884	0.72265	0.873821	1	RIKEN cDNA A730017L22 gene	1.54125	2.091	0.9145	1.125
A730018C14Rik	0	0	NA	NA	NA	RIKEN cDNA A730018C14 gene	0.174	0.09025	0	0
A730020E08Rik	5.37788	6.13328	1.14046	0.981062	1	RIKEN cDNA A730020E08 gene	1.1255	1.4545	0.6645	0.52475
A730020M07Rik	0.542063	0	0	0.959588	1	RIKEN cDNA A730020M07 gene	0.01375	0.019	0	0.03175
A730037C10Rik	0	0	NA	NA	NA	NA	0	6.863	0	0
A730043L09	0	0	NA	NA	NA	NA	0	3.1675	0	0
A730046J19Rik	0.271031	1.13166	4.17538	0.965894	1	RIKEN cDNA A730046J19 gene	0.01625	0.12325	0.04425	0.00925
A730056A06Rik	58.2382	0	0	0.0532577	0.847961	RIKEN cDNA A730056A06 gene	0.063	0.505	0	3.231
A730069N07Rik	22.2183	58.581	2.63662	0.464751	1	NA	32.5108	70.541	97.1827	36.1593
A730082K24Rik	0	0	NA	NA	NA	RIKEN cDNA A730082K24 gene	0	0.255	0	0
A730085A09Rik	12.1822	20.7316	1.70179	0.853593	1	NA	4.40575	3.1675	29.9733	20.0025
A730090H04Rik	0	0	NA	NA	NA	NA	0.1375	0	0	0
A730090N16Rik	6.06274	14.3583	2.36828	0.649427	1	RIKEN cDNA A730090N16 gene	0	0.264	1.878	0.71425
A730098P11Rik	17.3495	19.8437	1.14376	0.937412	1	NA	0.614	0.7125	0.63725	0.546
A830007P12Rik	25.5977	80.5394	3.14635	0.510363	1	NA	180.081	147.381	148.511	40.6562
A830010M20Rik	39.8235	11.3217	0.284298	0.389737	1	RIKEN cDNA A830010M20 gene	1.0475	2.45425	0.30725	0.94025
A830018L16Rik	65.4065	25.4914	0.389738	0.400148	1	RIKEN cDNA A830018L16 gene	1.8475	3.221	0.5625	1.27375
A830019L24Rik	0.542063	0	0	0.959588	1	RIKEN cDNA A830019L24 gene	0.335	0	0	0.053
A830080D01Rik	173.445	414.968	2.3925	0.313176	1	NA	8.166	8.01425	21.162	8.4125
A830082N09Rik	5.2582	0	0	0.488089	1	RIKEN cDNA A830082N09 gene	0.012	0.1615	0	0.1095
A830093I24Rik	10.2579	16.8665	1.64424	0.773827	1	NA	2.6355	9.307	30.406	16.477
A930001A20Rik	0.262483	0	0	0.982992	1	RIKEN cDNA A930001A20 gene	0	0	0	0.027
A930001N09Rik	447.238	186.229	0.416397	0.252825	1	NA	613.142	755.951	319.798	718.67
A930003A15Rik	0	0	NA	NA	NA	RIKEN cDNA A930003A15 gene	0.034	0	0	0
A930003O13Rik	0	0	NA	NA	NA	RIKEN cDNA A930003O13 gene	0.1975	0	0	0
A930004D18Rik	11.7335	6.7822	0.578019	0.848778	1	RIKEN cDNA A930004D18 gene	1.12325	1.14775	0.31725	0.522
A930005H10Rik	285.836	221.463	0.774789	0.762818	1	RIKEN cDNA A930005H10 gene	10.3392	14.5672	26.3848	32.8835
A930005I04Rik	11.6692	0.17872	0.0153156	0.261451	1	NA	27.13	19.7782	0.2585	18.807
A930006I01Rik	8.67047	0	0	0.286598	1	RIKEN cDNA A930006I01 gene	0	0.4605	0	0.6355
A930007I19Rik	0.787448	3.9608	5.02993	0.810417	1	RIKEN cDNA A930007I19 gene	0.3525	0.385	0.31475	0.0555
A930011G23Rik	2.38799	0	0	0.755439	1	RIKEN cDNA A930011G23 gene	0	0.15	0	0.116
A930011O12Rik	40.5238	83.8099	2.06816	0.416793	1	NA	1.10025	3.324	3.58425	1.60875
A930012L18Rik	5.08886	27.5998	5.42357	0.432341	1	RIKEN cDNA A930012L18 gene	0.2585	0.371	2.10025	0.34425
A930013F10Rik	21.9189	41.3777	1.88777	0.587366	1	RIKEN cDNA A930013F10 gene	1.3285	1.53175	3.0815	1.47025
A930015D03Rik	5.66806	25.2276	4.45083	0.461709	1	RIKEN cDNA A930015D03 gene	2.761	1.37525	5.679	1.1485
A930017M01Rik	0.262483	55.5829	211.758	0.124777	1	Smg-5 homolog, nonsense mediated mRNA decay factor pseudogene	0.06125	0.04725	2.99025	0.01275
A930018P22Rik	4.92438	5.82795	1.18349	0.931596	1	RIKEN cDNA A930018P22 gene	3.771	1.51125	1.28475	0.97025
A930019D19Rik	0.271031	0	0	0.982992	1	RIKEN cDNA A930019D19 gene	0.04075	0.743	0	0.04575
A930038C07Rik	77.9311	132.71	1.70292	0.51475	1	NA	545.949	300.212	226.548	125.647
AA387883	6.61438	49.0734	7.4192	0.364635	1	expressed sequence AA387883	0.12275	1.114	5.288	0.6425
AA388235	50.2068	145.483	2.89768	0.333731	1	expressed sequence AA388235	0.60725	3.14225	5.95475	2.1295
AA415398	38.1209	96.4763	2.5308	0.435925	1	NA	0.284	1.338	9.1925	3.16
AA465934	10.6738	1.0921	0.102316	0.459855	1	expressed sequence AA465934	3.7075	2.3425	0.44125	4.38375
AA467197	0.542063	6.22412	11.4823	0.62468	1	expressed sequence AA467197	1.05875	0.447	1.7795	0.13625
AA474331	0	0	NA	NA	NA	NA	0.5315	0.26775	0	0
AA543186	4.3365	0.380275	0.0876916	0.699032	1	expressed sequence AA543186	0.82925	0.61	0.04075	0.41375
AA545190	0	0	NA	NA	NA	EST AA545190	0	0	0	0
AA619741	0	0	NA	NA	NA	PHD finger protein 19 pseudogene	0	0.15775	0	0
AA792892	0	0	NA	NA	NA	expressed sequence AA792892	0	0.0435	0	0
AA960436	156.195	0.71608	0.00458452	1.41331e-05	0.00796498	NA	297.092	169.611	1.23625	252.526
AA986860	7.34452	72.638	9.8901	0.349861	1	expressed sequence AA986860	2.3705	2.49175	4.49575	0.40825
AA987161	51.8575	24.0299	0.463384	0.448629	1	NA	3.44225	4.24525	0.8945	1.74175
Aaas	72.4027	256.7	3.54544	0.0895866	0.950509	achalasia, adrenocortical insufficiency, alacrimia	7.12825	14.1832	23.8635	6.36775
Aacs	404.739	1156.59	2.85763	0.198699	1	acetoacetyl-CoA synthetase	50.2563	99.1398	60.481	20.6825
Aadac	0.3148	0	0	0.982993	1	arylacetamide deacetylase	0.077	0.122	0	0.03775
Aadacl2	0	0	NA	NA	NA	arylacetamide deacetylase like 2	0	0.09925	0	0
Aadacl3	0	0	NA	NA	NA	arylacetamide deacetylase like 3	0	0.05025	0	0
Aadat	0	0.157085	Inf	1	1	aminoadipate aminotransferase	0.57975	0	0.01575	0
Aagab	158.416	244.465	1.54318	0.444097	1	alpha- and gamma-adaptin binding protein	26.668	26.1913	17.02	9.7385
Aak1	200.197	338.431	1.69049	0.414734	1	AP2 associated kinase 1	2.3835	3.127	3.18625	1.665
Aamp	1540.57	1334.21	0.866044	0.848931	1	angio-associated migratory protein	129.644	139.988	122.04	136.043
Aanat	0	0	NA	NA	NA	arylalkylamine N-acetyltransferase	0	0.46025	0	0
Aard	24.3272	0.17872	0.00734654	0.0564517	0.859852	alanine and arginine rich domain containing protein	1.92225	1.811	0.01925	2.8865
Aars	205.982	813.731	3.95049	0.06957	0.902869	alanyl-tRNA synthetase	30.2817	30.9295	35.287	8.9655
Aars2	31.8324	70.9248	2.22807	0.337862	1	alanyl-tRNA synthetase 2, mitochondrial	5.9115	8.99725	3.83375	1.5005
Aarsd1	375.854	378.5	1.00704	0.886931	1	alanyl-tRNA synthetase domain containing 1	21.1795	32.5275	48.7255	45.0988
Aasdh	21.3478	52.7034	2.46879	0.351893	1	aminoadipate-semialdehyde dehydrogenase	3.81175	3.2075	2.57	0.91825
Aasdhppt	103.312	124.602	1.20608	0.724113	1	aminoadipate-semialdehyde dehydrogenase-phosphopantetheinyl transferase	16.3083	19.8897	7.893	5.7905
Aass	21.6859	101.151	4.66438	0.222847	1	aminoadipate-semialdehyde synthase	1.8155	1.749	4.9775	0.9175
Aatf	225.883	125.737	0.556647	0.40108	1	apoptosis antagonizing transcription factor	21.9065	20.929	12.502	20.3248
Aatk	4928.99	4793.95	0.972603	0.823693	1	apoptosis-associated tyrosine kinase	165.53	144.134	145.001	139.639
AB099516	1.89722	0	0	0.811567	1	NA	0	6.1025	0	3.073
AB124611	76.165	56.9601	0.747851	0.847814	1	cDNA sequence AB124611	9.59075	6.91275	7.99375	9.27525
Abat	462.961	671.63	1.45073	0.779362	1	4-aminobutyrate aminotransferase	30.1765	29.7952	24.451	16.2482
Abca1	607.555	581.718	0.957473	0.844097	1	ATP-binding cassette, sub-family A (ABC1), member 1	22.4303	11.5865	9.8885	9.6155
Abca12	1.62619	0	0	0.842035	1	ATP-binding cassette, sub-family A (ABC1), member 12	0	0.09125	0	0.0315
Abca13	3.82979	0.18861	0.0492481	0.704079	1	ATP-binding cassette, sub-family A (ABC1), member 13	0.033	0.346	0.00225	0.038
Abca14	17.9436	0.157085	0.00875435	0.189125	1	ATP-binding cassette, sub-family A (ABC1), member 14	0.04525	0.096	0.00525	0.51775
Abca15	0.192205	0.714881	3.71936	0.998549	1	ATP-binding cassette, sub-family A (ABC1), member 15	0.01425	0.22625	0.01925	0.006
Abca16	1.06703	0	0	0.903887	1	ATP-binding cassette, sub-family A (ABC1), member 16	0.0335	0.14025	0	0.033
Abca17	0.542063	22.0704	40.7156	0.220228	1	ATP-binding cassette, sub-family A (ABC1), member 17	0.06575	0.05975	0.77775	0.01675
Abca2	1253.86	961.958	0.767196	0.579036	1	ATP-binding cassette, sub-family A (ABC1), member 2	16.7372	28.1195	20.6642	25.1537
Abca3	122.543	157.033	1.28145	0.981574	1	ATP-binding cassette, sub-family A (ABC1), member 3	6.69575	14.1145	4.411	3.07775
Abca4	2.43928	0.157085	0.0643979	0.814711	1	ATP-binding cassette, sub-family A (ABC1), member 4	0.16475	0.28475	0.004	0.05425
Abca5	63.3508	118.76	1.87464	0.397447	1	ATP-binding cassette, sub-family A (ABC1), member 5	1.7385	6.108	2.59	1.215
Abca6	138.107	449.097	3.25181	0.287395	1	ATP-binding cassette, sub-family A (ABC1), member 6	8.729	5.098	12.3265	3.91925
Abca7	113.825	336.602	2.95719	0.28188	1	ATP-binding cassette, sub-family A (ABC1), member 7	7.1305	22.0918	9.151	2.7355
Abca8a	2311.63	5402.05	2.3369	0.242543	1	ATP-binding cassette, sub-family A (ABC1), member 8a	201.907	98.9188	163.201	66.2705
Abca8b	379.314	1653.97	4.36042	0.0797626	0.928933	ATP-binding cassette, sub-family A (ABC1), member 8b	37.1235	17.1178	42.7625	9.9135
Abca9	499.229	531.929	1.0655	0.857391	1	ATP-binding cassette, sub-family A (ABC1), member 9	30.8235	14.4238	14.9403	12.9745
Abcb10	124.961	256.689	2.05415	0.460372	1	ATP-binding cassette, sub-family B (MDR/TAP), member 10	5.73175	7.94375	9.37575	4.71375
Abcb11	1.87157	2.35627	1.25898	0.973227	1	ATP-binding cassette, sub-family B (MDR/TAP), member 11	0.03875	0.267	0.08675	0.062
Abcb1a	42.6268	228.52	5.36096	0.237765	1	ATP-binding cassette, sub-family B (MDR/TAP), member 1A	4.0365	5.67125	8.26375	1.36875
Abcb1b	13.89	16.5068	1.18839	0.975645	1	ATP-binding cassette, sub-family B (MDR/TAP), member 1B	2.693	0.99325	0.62425	0.51675
Abcb4	5.94559	2.27859	0.383241	0.80386	1	ATP-binding cassette, sub-family B (MDR/TAP), member 4	0.03425	0.97325	0.10125	0.235
Abcb5	0	0	NA	NA	NA	ATP-binding cassette, sub-family B (MDR/TAP), member 5	0.03925	0.13525	0	0
Abcb6	47.1743	147.152	3.11932	0.242226	1	ATP-binding cassette, sub-family B (MDR/TAP), member 6	9.9855	11.0977	9.132	2.57475
Abcb7	63.3543	218.658	3.45136	0.152137	1	ATP-binding cassette, sub-family B (MDR/TAP), member 7	2.2705	1.97975	6.9105	1.7475
Abcb8	115.33	415.952	3.60663	0.0765137	0.917124	ATP-binding cassette, sub-family B (MDR/TAP), member 8	17.647	18.2625	24.406	6.256
Abcb9	87.9729	248.137	2.82061	0.153621	1	ATP-binding cassette, sub-family B (MDR/TAP), member 9	7.65975	14.5087	13.4317	4.22675
Abcc1	100.035	97.8458	0.978113	0.79981	1	ATP-binding cassette, sub-family C (CFTR/MRP), member 1	3.8175	4.68425	3.0065	2.739
Abcc10	14.85	100.342	6.75707	0.0652103	0.88304	ATP-binding cassette, sub-family C (CFTR/MRP), member 10	3.19475	3.626	3.18	0.4205
Abcc12	1.34661	0	0	0.873153	1	ATP-binding cassette, sub-family C (CFTR/MRP), member 12	0.0085	0.3565	0	0.04825
Abcc2	1.06703	8.2324	7.71527	0.578449	1	ATP-binding cassette, sub-family C (CFTR/MRP), member 2	0.127	0.29225	0.2365	0.032
Abcc3	9.82902	5.28413	0.537605	0.837687	1	ATP-binding cassette, sub-family C (CFTR/MRP), member 3	6.2525	2.83075	0.19325	0.311
Abcc4	39.4825	140.986	3.57085	0.139062	1	ATP-binding cassette, sub-family C (CFTR/MRP), member 4	5.517	5.79325	4.323	1.079
Abcc5	591.093	540.653	0.914666	0.789943	1	ATP-binding cassette, sub-family C (CFTR/MRP), member 5	15.0335	23.425	15.4102	15.4685
Abcc6	8.44218	0.377219	0.0446827	0.440159	1	ATP-binding cassette, sub-family C (CFTR/MRP), member 6	0.27125	0.22675	0.014	0.2765
Abcc8	10.2494	19.249	1.87807	0.641196	1	ATP-binding cassette, sub-family C (CFTR/MRP), member 8	0.83875	0.77075	0.6975	0.33
Abcc9	55.1841	3.62869	0.065756	0.0362839	0.754006	ATP-binding cassette, sub-family C (CFTR/MRP), member 9	0.98525	0.804	0.0855	1.17875
Abcd1	47.7521	221.69	4.64251	0.25533	1	ATP-binding cassette, sub-family D (ALD), member 1	18.8328	11.005	9.9275	2.27125
Abcd2	43.7077	74.7215	1.70957	0.633401	1	ATP-binding cassette, sub-family D (ALD), member 2	3.15475	1.9255	2.4745	1.26775
Abcd3	598.466	1085.43	1.81368	0.537365	1	ATP-binding cassette, sub-family D (ALD), member 3	40.996	38.4642	53.281	28.559
Abcd4	253.234	35.2637	0.139254	0.0215878	0.62729	ATP-binding cassette, sub-family D (ALD), member 4	9.11	9.63925	2.53225	16.1845
Abce1	185.744	383.778	2.06617	0.39851	1	ATP-binding cassette, sub-family E (OABP), member 1	21.8622	32.1865	18.2602	7.881
Abcf1	547.142	280.212	0.512139	0.409466	1	ATP-binding cassette, sub-family F (GCN20), member 1	16.0712	19.3702	15.6905	27.6928
Abcf2	256.457	325.161	1.2679	0.84981	1	ATP-binding cassette, sub-family F (GCN20), member 2	24.7142	29.4075	22.2432	16.174
Abcf3	175.357	407.312	2.32275	0.289865	1	ATP-binding cassette, sub-family F (GCN20), member 3	17.1273	26.047	22.2845	8.59475
Abcg1	2018.13	1528.82	0.757541	0.661209	1	ATP binding cassette subfamily G member 1	27.319	27.0598	45.0915	55.9898
Abcg2	187.805	275.257	1.46565	0.60956	1	ATP binding cassette subfamily G member 2 (Junior blood group)	39.2765	41.0335	20.105	11.931
Abcg3	2.36234	0	0	0.757229	1	ATP binding cassette subfamily G member 3	0.97175	0.56375	0	0.12675
Abcg4	135.028	136.4	1.01016	0.888179	1	ATP binding cassette subfamily G member 4	4.15	13.2948	6.8115	6.076
Abcg5	0.192205	0	0	0.982991	1	ATP binding cassette subfamily G member 5	0.13425	0.02325	0	0.014
Abcg8	0.542063	5.55829	10.254	0.66858	1	ATP binding cassette subfamily G member 8	0	0.025	0.26625	0.02325
Abhd1	9.0038	8.23199	0.914279	0.950253	1	abhydrolase domain containing 1	0.68275	0.3935	1.09525	1.078
Abhd10	327.354	258.454	0.789522	0.827558	1	abhydrolase domain containing 10	12.761	22.8723	15.439	18.1717
Abhd11	360.153	413.729	1.14876	0.737228	1	abhydrolase domain containing 11	22.8193	31.3035	40.9895	34.0677
Abhd12	2380.5	1147.13	0.481887	0.218561	1	abhydrolase domain containing 12	152.052	173.588	103.188	195.606
Abhd12b	0	0.377219	Inf	1	1	abhydrolase domain containing 12B	0	0	0.06375	0
Abhd13	40.4926	53.1513	1.31262	0.714322	1	abhydrolase domain containing 13	2.71025	2.7165	1.882	1.24725
Abhd14a	967.96	419.626	0.433516	0.250796	1	abhydrolase domain containing 14A	40.6562	41.6645	46.9805	108.654
Abhd14b	534.236	352.024	0.65893	0.453248	1	abhydrolase domain containing 14b	23.4415	40.858	39.7765	58.7475
Abhd15	78.7004	160.144	2.03486	0.477376	1	abhydrolase domain containing 15	7.03075	8.2005	7.8335	3.94425
Abhd16a	702.43	872.183	1.24167	0.800584	1	abhydrolase domain containing 16A	64.7335	79.1642	72.9322	58.1022
Abhd16b	0	0	NA	NA	NA	abhydrolase domain containing 16B	0.12675	0	0	0
Abhd2	24.6192	324.519	13.1815	0.00223901	0.21097	abhydrolase domain containing 2	14.731	18.712	18.2057	1.35475
Abhd3	83.7951	394.948	4.71326	0.170174	1	abhydrolase domain containing 3	21.5785	23.697	32.3323	7.154
Abhd4	2516.01	2788.22	1.10819	1	1	abhydrolase domain containing 4	256.917	194.154	177.541	148.297
Abhd5	261.299	284.764	1.0898	1	1	abhydrolase domain containing 5	13.7043	14.39	16.4372	13.5297
Abhd6	394.656	261.959	0.663766	0.718816	1	abhydrolase domain containing 6	15.022	18.532	23.4342	31.3283
Abhd8	356.116	144.17	0.404839	0.200437	1	abhydrolase domain containing 8	32.5665	59.0115	12.632	29.0173
Abi1	509.977	650.752	1.27604	0.796134	1	abl-interactor 1	43.7867	50.806	33.78	23.5085
Abi2	210.924	296.194	1.40427	0.786332	1	abl-interactor 2	9.898	8.20425	8.8255	5.74925
Abi3	63.5536	0.191665	0.0030158	0.000747049	0.102381	ABI gene family, member 3	1.8865	1.3815	0.0085	2.535
Abi3bp	156.855	41.2531	0.263002	0.167217	1	ABI gene family, member 3 (NESH) binding protein	10.543	10.3835	1.3595	5.27425
Abl1	141.586	148.596	1.04951	0.850158	1	c-abl oncogene 1, non-receptor tyrosine kinase	6.345	4.12275	3.398	2.843
Abl2	104.276	260.118	2.4945	0.211665	1	v-abl Abelson murine leukemia viral oncogene 2 (arg, Abelson-related gene)	1.838	2.22275	4.036	1.56125
Ablim1	162.027	389.06	2.40121	0.220896	1	actin-binding LIM protein 1	14.989	24.3433	9.21525	3.675
Ablim2	77.7826	125.929	1.61899	0.780242	1	actin-binding LIM protein 2	5.36375	4.51175	6.0135	3.37925
Ablim3	57.5446	225.657	3.92142	0.365022	1	actin binding LIM protein family, member 3	2.16	7.29675	8.92025	2.053
Abo	0	6.1263	Inf	0.465645	1	ABO blood group (transferase A, alpha 1-3-N-acetylgalactosaminyltransferase, transferase B, alpha 1-3-galactosyltransferase)	0.04275	0.33875	0.6215	0
Abp1	0	0	NA	NA	NA	NA	1.91075	8.4465	0	0
Abpa	0	0	NA	NA	NA	NA	0	3.1675	0	0
Abpb	0	0	NA	NA	NA	NA	0	0.248	0	0
Abpd	0	0	NA	NA	NA	NA	0	0	0	0
Abpe	0	0	NA	NA	NA	NA	0	0	0	0
Abpg	0	0	NA	NA	NA	NA	0.38225	2.11175	0	0
Abpz	0	0	NA	NA	NA	NA	0	0	0	0
Abr	169.359	471.504	2.78404	0.224772	1	active BCR-related gene	16.5317	25.4138	13.8453	4.7215
Abra	0.813094	0	0	0.932194	1	actin-binding Rho activating protein	0.02175	0.01375	0	0.07475
Abt1	293.15	119.699	0.408322	0.246246	1	activator of basal transcription 1	4.468	5.0165	4.8915	10.6067
Abtb1	470.295	402.496	0.855837	0.754436	1	ankyrin repeat and BTB (POZ) domain containing 1	34.3068	42.5393	36.1067	40.3975
Abtb2	379.444	191.801	0.505479	0.337998	1	ankyrin repeat and BTB (POZ) domain containing 2	14.6855	23.8603	6.93375	13.6045
Acaa1a	798.192	290.492	0.363937	0.141913	1	acetyl-Coenzyme A acyltransferase 1A	48.2845	52.5187	29.3117	73.0577
Acaa1b	3.00815	1.00556	0.334278	0.90187	1	acetyl-Coenzyme A acyltransferase 1B	0.206	0.48075	0.10925	0.2825
Acaa2	1993.4	995.823	0.499561	0.351579	1	acetyl-Coenzyme A acyltransferase 2 (mitochondrial 3-oxoacyl-Coenzyme A thiolase)	141.163	118.785	118.706	213.221
Acaca	229.247	176.721	0.770873	0.615603	1	acetyl-Coenzyme A carboxylase alpha	3.39875	3.486	3.5205	4.10525
Acacb	34.9409	108.989	3.11924	0.330805	1	acetyl-Coenzyme A carboxylase beta	1.0685	1.57975	2.01025	0.66925
Acad10	167.902	77.4007	0.460987	0.435227	1	acyl-Coenzyme A dehydrogenase family, member 10	1.9565	2.94625	3.83525	7.59925
Acad11	29.4434	45.0816	1.53113	0.714074	1	acyl-Coenzyme A dehydrogenase family, member 11	4.625	10.3365	2.4535	1.416
Acad12	63.8484	39.1398	0.61301	0.57845	1	acyl-Coenzyme A dehydrogenase family, member 12	2.0785	1.013	2.37175	4.3415
Acad8	95.7463	523.001	5.46236	0.0194237	0.609644	acyl-Coenzyme A dehydrogenase family, member 8	19.09	17.285	31.4572	5.349
Acad9	169.185	252.338	1.49149	0.680423	1	acyl-Coenzyme A dehydrogenase family, member 9	12.5495	11.681	11.6258	7.01525
Acadl	1267.54	1142.56	0.901398	0.820871	1	acyl-Coenzyme A dehydrogenase, long-chain	110.33	124.569	101.51	105.043
Acadm	482.531	738.256	1.52997	0.614339	1	acyl-Coenzyme A dehydrogenase, medium chain	47.954	41.2135	59.9168	37.776
Acads	106.497	198.413	1.86308	0.526873	1	acyl-Coenzyme A dehydrogenase, short chain	11.4405	12.754	16.9155	9.218
Acadsb	349.507	815.224	2.3325	0.552493	1	acyl-Coenzyme A dehydrogenase, short/branched chain	25.7523	21.375	37.597	17.083
Acadvl	610.241	690.803	1.13202	0.943389	1	acyl-Coenzyme A dehydrogenase, very long chain	58.3068	54.1748	56.2715	44.8805
Acan	1.62721	0	0	0.841965	1	aggrecan	0.0505	0.0215	0	0.036
Acap1	1.67953	0	0	0.838425	1	ArfGAP with coiled-coil, ankyrin repeat and PH domains 1	0.7075	0.58325	0	0.10775
Acap2	224.285	314.146	1.40066	0.662154	1	ArfGAP with coiled-coil, ankyrin repeat and PH domains 2	5.02125	6.55675	8.22825	5.54775
Acap3	33.9467	185.75	5.47181	0.0435911	0.803641	ArfGAP with coiled-coil, ankyrin repeat and PH domains 3	11.0762	17.83	7.77525	1.261
Acat1	743.435	696.164	0.936416	0.948781	1	acetyl-Coenzyme A acetyltransferase 1	47.239	47.4252	36.4083	35.559
Acat2	218.51	564.501	2.58341	0.220355	1	acetyl-Coenzyme A acetyltransferase 2	37.8395	56.538	45.2245	17.0452
Acat3	0.542063	11.4602	21.1418	0.368472	1	acetyl-Coenzyme A acetyltransferase 3	0.06175	0.0265	1.038	0.044
Acbd3	191.642	115.557	0.602986	0.439205	1	acyl-Coenzyme A binding domain containing 3	8.2905	6.5385	6.06175	8.99925
Acbd4	309.699	344.341	1.11186	0.953275	1	acyl-Coenzyme A binding domain containing 4	27.604	37.2935	29.944	24.1887
Acbd5	214.936	352.223	1.63873	0.545409	1	acyl-Coenzyme A binding domain containing 5	28.8365	29.5892	15.3038	9.082
Acbd6	358.074	238.404	0.665796	0.742349	1	acyl-Coenzyme A binding domain containing 6	12.4128	14.4595	21.542	29.42
Acbd7	2.71031	43.429	16.0236	0.291589	1	acyl-Coenzyme A binding domain containing 7	2.464	6.22675	11.649	0.8145
Accn1	59.1308	33.4314	0.565381	0.599877	1	NA	73.28	574.945	60.5487	95.5823
Accn2	53.2659	66.0485	1.23998	0.769395	1	NA	90.722	181.475	120.153	85.2507
Accn3	220.649	70.9759	0.321668	0.153165	1	NA	453.952	531.377	126.287	357.665
Accn4	0	0	NA	NA	NA	NA	0.238	4.22325	0	0
Accn5	0	0	NA	NA	NA	NA	0	4.22325	0	0
Accs	5.98299	1.53332	0.25628	0.752922	1	1-aminocyclopropane-1-carboxylate synthase (non-functional)	1.2965	3.307	0.13725	0.476
Accsl	0	0	NA	NA	NA	1-aminocyclopropane-1-carboxylate synthase (non-functional)-like	0.2935	0.15025	0	0
Acd	267.934	28.009	0.104537	0.0085228	0.444117	adrenocortical dysplasia	21.0912	18.872	3.539	30.191
Ace	9.79292	12.8057	1.30765	0.938357	1	angiotensin I converting enzyme (peptidyl-dipeptidase A) 1	0.90925	1.04375	0.442	0.3005
Ace2	4.56479	0	0	0.546125	1	angiotensin I converting enzyme (peptidyl-dipeptidase A) 2	0.96425	0.2655	0	0.20225
Acer1	0.813094	0	0	0.932194	1	alkaline ceramidase 1	0.0315	0.08675	0	0.054
Acer2	11.4914	34.0112	2.9597	0.466495	1	alkaline ceramidase 2	2.89425	2.58425	1.48775	0.43325
Acer3	180.531	243.121	1.3467	0.778555	1	alkaline ceramidase 3	13.475	13.7858	10.707	7.2155
Ache	98.3293	797.536	8.11087	0.199692	1	acetylcholinesterase	16.8485	36.1598	65.908	7.241
Acin1	295.689	183.242	0.619713	0.612892	1	apoptotic chromatin condensation inducer 1	6.09275	7.402	6.59625	9.511
Acly	1106.09	4373.18	3.95373	0.0877834	0.947179	ATP citrate lyase	148.738	217.028	172.387	40.6097
Acmsd	2.9728	2.87498	0.967095	1	1	amino carboxymuconate semialdehyde decarboxylase	0.0205	0.1965	0.224	0.20825
Acn9	113.369	127.372	1.12352	0.814894	1	NA	24.3115	27.2175	37.807	33.174
Acnat1	0.271031	2.9547	10.9017	0.811595	1	acyl-coenzyme A amino acid N-acyltransferase 1	0.01525	0.13575	0.10775	0.00875
Acnat2	1.62619	0	0	0.842035	1	acyl-coenzyme A amino acid N-acyltransferase 2	0	0.139	0	0.15825
Aco1	77.8078	150.414	1.93315	0.419043	1	aconitase 1	15.88	15.2815	5.77975	2.88175
Aco2	823.707	1114.6	1.35315	0.803892	1	aconitase 2, mitochondrial	63.4192	79.1003	67.802	48.157
Acot1	303.522	313.954	1.03437	0.97478	1	acyl-CoA thioesterase 1	76.0593	18.8917	33.8428	31.5905
Acot10	112.4	96.9167	0.862246	0.781901	1	acyl-CoA thioesterase 10	11.6545	17.013	11.4885	11.9113
Acot11	96.6833	88.8432	0.918909	0.723203	1	acyl-CoA thioesterase 11	3.704	5.888	2.72925	2.77725
Acot12	0.262483	0	0	0.982992	1	acyl-CoA thioesterase 12	0.26375	0.13775	0	0.014
Acot13	706.731	420.768	0.595373	0.602034	1	acyl-CoA thioesterase 13	74.3402	88.603	107.869	165.088
Acot2	279.949	355.615	1.27028	0.736826	1	acyl-CoA thioesterase 2	31.6025	15.97	25.5885	20.5398
Acot3	2.43928	0	0	0.751883	1	acyl-CoA thioesterase 3	0.0375	0.11125	0	0.15225
Acot4	0.524965	1.46746	2.79535	0.961225	1	acyl-CoA thioesterase 4	0.32525	1.638	0.113	0.037
Acot5	0	0	NA	NA	NA	acyl-CoA thioesterase 5	0	0	0	0
Acot6	5.95533	12.6624	2.12623	0.696894	1	acyl-CoA thioesterase 6	4.19575	1.9005	1.261	0.5275
Acot7	2818.39	1962.23	0.696224	0.658312	1	acyl-CoA thioesterase 7	142.576	335.513	182.317	243.849
Acot8	253.669	223.443	0.880844	0.918792	1	acyl-CoA thioesterase 8	24.848	28.5368	29.685	35.389
Acot9	198.58	186.262	0.937966	0.819591	1	acyl-CoA thioesterase 9	22.4202	26.6227	21.724	20.7583
Acox1	275.121	661.627	2.40486	0.239448	1	acyl-Coenzyme A oxidase 1, palmitoyl	34.991	41.5025	28.8083	10.6675
Acox2	0	0	NA	NA	NA	acyl-Coenzyme A oxidase 2, branched chain	0	0.06	0	0
Acox3	52.5286	134.533	2.56114	0.256794	1	acyl-Coenzyme A oxidase 3, pristanoyl	6.70275	10.5165	5.85675	2.1185
Acoxl	0	0.18861	Inf	1	1	acyl-Coenzyme A oxidase-like	0.01325	0.2385	0.012	0
Acp1	94.2445	102.536	1.08798	0.908827	1	acid phosphatase 1, soluble	4.6375	6.244	5.2945	4.729
Acp2	309.001	753.929	2.43989	0.263478	1	acid phosphatase 2, lysosomal	21.776	15.817	26.0745	10.8057
Acp5	1.31241	0	0	0.875396	1	acid phosphatase 5, tartrate resistant	2.45475	1.77675	0	0.13225
Acp6	136.236	234.253	1.71946	0.431703	1	acid phosphatase 6, lysophosphatidic	18.5135	14.7033	21.57	12.3707
Acpl2	83.2511	319.009	3.83189	0.294748	1	NA	7.64275	3.041	17.5068	4.15425
Acpp	125.621	104.48	0.831709	0.978563	1	acid phosphatase, prostate	25.9638	85.5998	3.1645	3.36775
Acpt	1.08413	0.18861	0.173974	0.934146	1	NA	0.13275	0.5415	0.027	0.13625
Acr	0	0	NA	NA	NA	acrosin prepropeptide	0.02625	0.8675	0	0
Acrbp	45.9342	89.1208	1.94018	0.582782	1	proacrosin binding protein	2.55875	2.47475	6.2895	3.45575
Acrv1	0	0	NA	NA	NA	acrosomal vesicle protein 1	0.0865	0.144	0	0
Acsbg1	760.938	5110.26	6.71574	0.00962833	0.471253	acyl-CoA synthetase bubblegum family member 1	147.597	136	318.082	44.2118
Acsbg2	0	0.191665	Inf	1	1	acyl-CoA synthetase bubblegum family member 2	0.0145	0.50325	0.01325	0
Acsf2	68.8255	34.1458	0.496121	0.448788	1	acyl-CoA synthetase family member 2	2.512	1.31775	2.0155	3.6135
Acsf3	42.4954	73.0613	1.71927	0.539935	1	acyl-CoA synthetase family member 3	5.25425	9.10375	5.7985	3.08275
Acsl1	275.667	315.107	1.14307	0.881754	1	acyl-CoA synthetase long-chain family member 1	6.13275	10.5508	13.377	11.5542
Acsl3	396.067	661.047	1.66903	0.609565	1	acyl-CoA synthetase long-chain family member 3	25.5885	21.7742	27.4905	16.2752
Acsl4	198.363	405.31	2.04328	0.343858	1	acyl-CoA synthetase long-chain family member 4	14.1527	14.665	13.2788	6.07825
Acsl5	118.739	160.817	1.35437	0.835059	1	acyl-CoA synthetase long-chain family member 5	26.8935	25.8223	9.2345	6.107
Acsl6	83.727	125.925	1.504	0.613304	1	acyl-CoA synthetase long-chain family member 6	7.6395	11.2882	7.40325	4.37175
Acsm1	0	0.17872	Inf	1	1	acyl-CoA synthetase medium-chain family member 1	0	0.59225	0.0125	0
Acsm2	0.6296	13.9402	22.1413	0.277358	1	acyl-CoA synthetase medium-chain family member 2	0.00575	0.125	0.2985	0.0145
Acsm3	0	0	NA	NA	NA	acyl-CoA synthetase medium-chain family member 3	0.026	0.01825	0	0
Acsm4	0	0	NA	NA	NA	acyl-CoA synthetase medium-chain family member 4	0.00875	0.48725	0	0
Acsm5	0	0	NA	NA	NA	acyl-CoA synthetase medium-chain family member 5	0.0915	0.04225	0	0
Acss1	218.811	361.898	1.65393	0.674764	1	acyl-CoA synthetase short-chain family member 1	18.0955	12.086	18.1765	9.9085
Acss2	391.975	1098.46	2.80238	0.219218	1	acyl-CoA synthetase short-chain family member 2	55.914	46.5868	67.5998	22.5045
Acss3	41.4544	29.1554	0.703312	0.657405	1	acyl-CoA synthetase short-chain family member 3	1.35825	0.7225	1.7045	2.163
Acta1	22.9992	37.3605	1.62443	0.665526	1	actin, alpha 1, skeletal muscle	1.1405	0.48825	4.2855	2.35575
Acta2	730.288	2.19199	0.00300153	2.29303e-06	0.00269355	actin, alpha 2, smooth muscle, aorta	99.0793	53.034	0.14575	45.1517
Actb	69896	30365.6	0.434439	0.252306	1	actin, beta	4035.51	2798.99	2719.99	5944.7
Actbl2	0	0	NA	NA	NA	actin, beta-like 2	0	0.42425	0	0
Actc1	0	0	NA	NA	NA	actin, alpha, cardiac muscle 1	0.01475	0.03775	0	0
Actg1	104.913	143.741	1.3701	0.760521	1	actin, gamma, cytoplasmic 1	14.8095	14.81	12.9095	8.97675
Actg2	11.1108	23.9534	2.15587	0.668237	1	actin, gamma 2, smooth muscle, enteric	0.665	1.764	3.33625	1.37025
Actl6a	200.905	133.903	0.6665	0.544678	1	actin-like 6A	18.134	19.7505	12.247	16.618
Actl6b	108.884	115.78	1.06334	0.975946	1	actin-like 6B	8.995	31.976	12.6538	11.3558
Actl7a	0	0	NA	NA	NA	actin-like 7a	0.05075	0.10525	0	0
Actl7b	0	0	NA	NA	NA	actin-like 7b	0.01675	0	0	0
Actl9	0	0	NA	NA	NA	actin-like 9	0	0	0	0
Actn1	18.1994	15.4646	0.849727	0.942528	1	actinin, alpha 1	1.30475	0.8885	0.735	0.78425
Actn2	1.31241	20.1332	15.3406	0.236012	1	actinin alpha 2	0.12725	0.11625	1.2235	0.0715
Actn3	1.35516	0	0	0.872594	1	actinin alpha 3	1.21375	0.2705	0	0.0755
Actn4	1076.12	1630.46	1.51513	0.688724	1	actinin alpha 4	102.275	98.4218	75.339	45.7717
Actr10	511.885	681.636	1.33162	0.58925	1	ARP10 actin-related protein 10	24.512	38.2015	27.9413	20.4447
Actr1a	960.215	1092.84	1.13812	0.958096	1	ARP1 actin-related protein 1A, centractin alpha	109.626	129.034	69.9873	56.9535
Actr1b	367.614	801.202	2.17946	0.304059	1	ARP1 actin-related protein 1B, centractin beta	95.7395	166.869	62.1733	28.5903
Actr2	751.969	884.85	1.17671	0.76227	1	ARP2 actin-related protein 2	52.221	64.4595	42.4432	32.967
Actr3	400.89	571.827	1.42639	0.770312	1	ARP3 actin-related protein 3	55.4438	42.7035	36.3233	23.7228
Actr3b	19.6508	319.183	16.2427	0.0336112	0.741688	ARP3 actin-related protein 3B	13.0132	26.5018	29.3573	1.83875
Actr5	12.8981	1.91665	0.148599	0.507634	1	ARP5 actin-related protein 5	1.2075	0.5305	0.14475	0.8495
Actr6	93.9352	284.878	3.03271	0.122969	1	ARP6 actin-related protein 6	10.9992	7.686	27.5725	8.84225
Actr8	194.484	280.286	1.44117	0.701462	1	ARP8 actin-related protein 8	26.43	33.178	23.1845	14.76
Actrt1	0	0	NA	NA	NA	actin-related protein T1	0	0	0	0
Actrt2	0	0	NA	NA	NA	actin-related protein T2	0.0265	0	0	0
Acvr1	35.9967	46.2749	1.28553	0.78967	1	activin A receptor, type 1	5.0085	2.946	2.57625	1.73225
Acvr1b	17.8521	67.3348	3.77181	0.333989	1	activin A receptor, type 1B	1.90825	2.45425	3.26775	0.89325
Acvr1c	0	0	NA	NA	NA	activin A receptor, type IC	0.13075	0.2565	0	0
Acvr2a	57.2648	743.162	12.9776	0.00147148	0.166202	activin receptor IIA	16.4367	9.81725	22.1898	1.63025
Acvr2b	58.2071	57.0549	0.980206	0.965525	1	activin receptor IIB	2.82225	6.3265	6.1005	5.46225
Acvrl1	288.666	177.827	0.616032	0.456239	1	activin A receptor, type II-like 1	16.666	9.6465	8.1265	12.367
Acy1	212.377	130.232	0.613211	0.502569	1	aminoacylase 1	9.28225	5.156	13.945	23.4913
Acy3	121.258	0.17872	0.00147389	1.82679e-05	0.00894111	aspartoacylase (aminoacylase) 3	6.3345	6.824	0.017	12.931
Acyp1	188.976	24.2714	0.128436	0.024534	0.656492	acylphosphatase 1, erythrocyte (common) type	20.1958	23.8807	6.76375	46.962
Acyp2	356.689	322.925	0.90534	0.977268	1	acylphosphatase 2, muscle type	51.602	74.2447	82.196	85.2835
Ada	12.6615	25.9597	2.05028	0.604887	1	adenosine deaminase	3.15725	1.9925	2.771	1.1975
Adad1	0.3148	0	0	0.982993	1	adenosine deaminase domain containing 1 (testis specific)	0.17325	0.66525	0	0.02475
Adad2	0.542063	0	0	0.959588	1	adenosine deaminase domain containing 2	0	0.38125	0	0.04525
Adal	10.7132	88.8764	8.29601	0.0716386	0.907621	adenosine deaminase-like	9.5765	6.631	6.98175	0.74375
Adam10	1790.2	877.349	0.490085	0.266507	1	a disintegrin and metallopeptidase domain 10	61.243	57.479	34.7082	63.0033
Adam11	316.435	423.425	1.33811	0.615917	1	a disintegrin and metallopeptidase domain 11	17.6025	20.469	13.7073	9.9385
Adam12	1.35516	2.61415	1.92904	0.941522	1	a disintegrin and metallopeptidase domain 12 (meltrin alpha)	0.3045	0.05025	0.06125	0.0285
Adam15	518	366.046	0.706651	0.475644	1	a disintegrin and metallopeptidase domain 15 (metargidin)	50.0517	57.5968	22.1732	28.103
Adam17	711.728	617.417	0.867489	0.639335	1	a disintegrin and metallopeptidase domain 17	34.4768	20.3505	23.5278	25.762
Adam18	0	0	NA	NA	NA	a disintegrin and metallopeptidase domain 18	0.016	0.08875	0	0
Adam19	239.385	238.382	0.995809	0.887547	1	a disintegrin and metallopeptidase domain 19 (meltrin beta)	4.117	4.90375	6.631	6.0965
Adam1a	10.947	0	0	0.208653	1	a disintegrin and metallopeptidase domain 1a	0.08975	1.7115	0	0.56825
Adam1b	0	0	NA	NA	NA	a disintegrin and metallopeptidase domain 1b	0	0.055	0	0
Adam2	0	2.32336	Inf	0.805863	1	a disintegrin and metallopeptidase domain 2	0.02975	0.041	0.1305	0
Adam21	0	0	NA	NA	NA	a disintegrin and metallopeptidase domain 21	0.0525	0.80075	0	0
Adam22	126.315	114.944	0.909979	0.988312	1	a disintegrin and metallopeptidase domain 22	6.1265	14.7835	2.2295	2.193
Adam23	326.006	313.295	0.961012	0.881483	1	a disintegrin and metallopeptidase domain 23	11.399	4.90275	8.04425	7.60175
Adam24	0.813094	0	0	0.932194	1	a disintegrin and metallopeptidase domain 24 (testase 1)	0	0.27575	0	0.04575
Adam25	0	0	NA	NA	NA	a disintegrin and metallopeptidase domain 25 (testase 2)	0	0.04025	0	0
Adam26a	0	0	NA	NA	NA	a disintegrin and metallopeptidase domain 26A (testase 3)	0	0	0	0
Adam26b	0	0.377219	Inf	1	1	a disintegrin and metallopeptidase domain 26B	0	0	0.029	0
Adam28	0	0	NA	NA	NA	a disintegrin and metallopeptidase domain 28	0.09325	0.417	0	0
Adam29	0	0.377219	Inf	1	1	a disintegrin and metallopeptidase domain 29	0.07725	0.58475	0.02525	0
Adam3	3.52341	0	0	0.640973	1	a disintegrin and metallopeptidase domain 3 (cyritestin)	0.03425	0.34825	0	0.20925
Adam30	0	0	NA	NA	NA	a disintegrin and metallopeptidase domain 30	0	0	0	0
Adam32	9.26893	2.14464	0.23138	0.687564	1	a disintegrin and metallopeptidase domain 32	0.3015	0.08	0.1255	0.589
Adam33	30.0451	4.7794	0.159074	0.267836	1	a disintegrin and metallopeptidase domain 33	4.42575	2.42125	0.2715	1.52675
Adam34	0.524965	0	0	0.960212	1	a disintegrin and metallopeptidase domain 34	0.01525	0	0	0.03425
Adam39	0	0	NA	NA	NA	a disintegrin and metallopeptidase domain 39	0.047	0	0	0
Adam4	7.53797	3.25525	0.431847	0.824262	1	a disintegrin and metallopeptidase domain 4	1.2745	0.87425	0.25225	0.51025
Adam5	0.577283	0	0	0.958308	1	a disintegrin and metallopeptidase domain 5	0.10525	0.16725	0	0.02925
Adam6a	0	0	NA	NA	NA	a disintegrin and metallopeptidase domain 6A	0	0	0	0
Adam6b	0	0	NA	NA	NA	a disintegrin and metallopeptidase domain 6B	0.0505	0.06975	0	0
Adam7	0.787448	0	0	0.933532	1	a disintegrin and metallopeptidase domain 7	0	0.21175	0	0.037
Adam8	6.45448	33.6493	5.21333	0.331179	1	a disintegrin and metallopeptidase domain 8	2.653	3.44825	1.97275	0.34275
Adam9	157.415	219.939	1.39719	0.791628	1	a disintegrin and metallopeptidase domain 9 (meltrin gamma)	21.8583	28.4045	9.2065	6.312
Adamdec1	0	0	NA	NA	NA	ADAM-like, decysin 1	0	0.34825	0	0
Adamts1	259.871	2613.95	10.0586	0.0173761	0.599168	a disintegrin-like and metallopeptidase (reprolysin type) with thrombospondin type 1 motif, 1	109.049	29.23	85.5907	8.5725
Adamts10	51.8056	78.1281	1.5081	0.643277	1	a disintegrin-like and metallopeptidase (reprolysin type) with thrombospondin type 1 motif, 10	5.3145	5.78075	3.34775	2.03675
Adamts12	19.7265	0	0	0.0522527	0.845933	a disintegrin-like and metallopeptidase (reprolysin type) with thrombospondin type 1 motif, 12	0.78675	1.05075	0	0.51075
Adamts13	1.35516	0	0	0.872594	1	a disintegrin-like and metallopeptidase (reprolysin type) with thrombospondin type 1 motif, 13	0.02	0.30925	0	0.0475
Adamts14	38.5902	27.2219	0.705409	0.620888	1	a disintegrin-like and metallopeptidase (reprolysin type) with thrombospondin type 1 motif, 14	0.259	0.078	0.888	1.22275
Adamts15	64.6787	156.792	2.42417	0.265215	1	a disintegrin-like and metallopeptidase (reprolysin type) with thrombospondin type 1 motif, 15	5.4835	3.079	4.8245	1.74625
Adamts16	6.17414	0	0	0.43765	1	a disintegrin-like and metallopeptidase (reprolysin type) with thrombospondin type 1 motif, 16	0.115	0.09975	0	0.19625
Adamts17	86.7844	171.642	1.9778	0.520528	1	a disintegrin-like and metallopeptidase (reprolysin type) with thrombospondin type 1 motif, 17	4.47225	2.94825	5.125	2.34325
Adamts18	4.3635	0.380275	0.087149	0.698027	1	a disintegrin-like and metallopeptidase (reprolysin type) with thrombospondin type 1 motif, 18	0.005	0.54925	0.01425	0.14375
Adamts19	1.84503	0.974032	0.527922	0.97373	1	a disintegrin-like and metallopeptidase (reprolysin type) with thrombospondin type 1 motif, 19	0.325	0.09	0.03775	0.06175
Adamts2	71.8513	26.398	0.367397	0.287209	1	a disintegrin-like and metallopeptidase (reprolysin type) with thrombospondin type 1 motif, 2	3.4625	0.91175	0.51975	1.28275
Adamts20	149.571	157.275	1.05151	0.979112	1	a disintegrin-like and metallopeptidase (reprolysin type) with thrombospondin type 1 motif, 20	2.88175	2.89625	3.26125	2.76125
Adamts3	9.8813	66.2067	6.7002	0.120051	1	a disintegrin-like and metallopeptidase (reprolysin type) with thrombospondin type 1 motif, 3	0.3375	1.02575	1.57575	0.20325
Adamts4	235.763	257.16	1.09076	0.879089	1	a disintegrin-like and metallopeptidase (reprolysin type) with thrombospondin type 1 motif, 4	12.5165	3.40425	12.4637	10.494
Adamts5	866.823	864.238	0.997018	0.907667	1	a disintegrin-like and metallopeptidase (reprolysin type) with thrombospondin type 1 motif, 5 (aggrecanase-2)	22.5985	15.0482	19.2067	17.3425
Adamts6	0.848314	10.3676	12.2214	0.432938	1	a disintegrin-like and metallopeptidase (reprolysin type) with thrombospondin type 1 motif, 6	0.28875	0.511	0.3875	0.028
Adamts7	62.7354	178.019	2.83761	0.231036	1	a disintegrin-like and metallopeptidase (reprolysin type) with thrombospondin type 1 motif, 7	5.31625	4.242	5.892	1.89225
Adamts8	8.77024	0.377219	0.0430113	0.436679	1	a disintegrin-like and metallopeptidase (reprolysin type) with thrombospondin type 1 motif, 8	3.19925	2.523	0.019	0.386
Adamts9	8.33563	38.5556	4.6254	0.363256	1	a disintegrin-like and metallopeptidase (reprolysin type) with thrombospondin type 1 motif, 9	0.802	1.62625	1.1695	0.22325
Adamtsl1	109.334	0.357441	0.00326925	4.94936e-05	0.0158559	ADAMTS-like 1	2.236	2.35325	0.0065	2.2545
Adamtsl2	24.1465	0	0	0.0317465	0.730863	ADAMTS-like 2	1.79925	0.703	0	1.19225
Adamtsl3	16.8572	70.8914	4.20542	0.25823	1	ADAMTS-like 3	0.5845	1.37225	1.77475	0.3755
Adamtsl4	149.908	276.701	1.8458	0.596315	1	ADAMTS-like 4	11.505	6.4535	10.9612	6.30275
Adamtsl5	238.332	229.047	0.961039	0.930998	1	ADAMTS-like 5	11.0727	11.806	11.7105	10.8027
Adap1	267.279	149.341	0.558745	0.41002	1	ArfGAP with dual PH domains 1	11.6133	20.4417	11.2637	17.977
Adap2	98.4069	46.1375	0.468844	0.46342	1	ArfGAP with dual PH domains 2	20.6573	12.221	5.255	9.825
Adar	250.639	147.719	0.589368	0.420546	1	adenosine deaminase, RNA-specific	7.843	13.4157	4.38	6.72325
Adarb1	66.925	14.7076	0.219762	0.239254	1	adenosine deaminase, RNA-specific, B1	2.576	1.20175	0.402	1.63225
Adarb2	0	8.32548	Inf	0.337761	1	adenosine deaminase, RNA-specific, B2	0.0085	0.13625	0.20475	0
Adat1	60.2379	1.60237	0.0266007	0.0110546	0.496894	adenosine deaminase, tRNA-specific 1	1.24525	1.70475	0.09175	3.098
Adat2	39.3706	3.39497	0.0862311	0.117633	1	adenosine deaminase, tRNA-specific 2	0.6555	2.37475	0.429	4.36675
Adat3	12.3358	0	0	0.16514	1	adenosine deaminase, tRNA-specific 3	2.736	2.35475	0	1.42025
Adc	46.0365	85.4865	1.85693	0.450167	1	NA	3.223	11.2453	8.008	3.8275
Adck1	180.191	209.485	1.16257	0.917493	1	aarF domain containing kinase 1	8.25725	9.548	14.5877	11.3963
Adck2	45.4799	335.803	7.38355	0.0159744	0.577967	aarF domain containing kinase 2	9.37725	10.0352	15.4032	2.06325
Adck3	167.251	122.664	0.733413	0.591981	1	NA	6.5095	8.2225	5.4185	6.6915
Adck4	104.86	241.972	2.30757	0.242095	1	NA	17.408	17.563	18.64	7.6275
Adck5	114.331	113.52	0.992906	0.80236	1	aarF domain containing kinase 5	4.61425	3.593	9.88875	9.11825
Adcy1	183.464	112.546	0.61345	0.641786	1	adenylate cyclase 1	1.427	2.08725	1.67825	2.406
Adcy10	1.5749	3.83025	2.43206	0.889466	1	adenylate cyclase 10	0.03775	0.1265	0.132	0.04925
Adcy2	59.7224	136.351	2.28308	0.629993	1	adenylate cyclase 2	2.56425	3.32575	5.8055	2.29525
Adcy3	15.0557	31.62	2.10021	0.590845	1	adenylate cyclase 3	2.78075	3.28	1.22025	0.515
Adcy4	4.06666	8.44602	2.07689	0.802593	1	adenylate cyclase 4	2.75125	2.708	0.453	0.192
Adcy5	33.7865	135.82	4.01995	0.122927	1	adenylate cyclase 5	2.1965	2.226	4.346	1.08275
Adcy6	80.7575	20.3691	0.252226	0.252031	1	adenylate cyclase 6	2.15575	2.514	0.618	2.1315
Adcy7	176.511	258.382	1.46383	0.867231	1	adenylate cyclase 7	3.22925	1.41975	6.28125	4.5455
Adcy8	6.192	54.6871	8.83189	0.33925	1	adenylate cyclase 8	1.40125	2.35975	1.95725	0.199
Adcy9	73.8287	115.563	1.56528	0.530544	1	adenylate cyclase 9	1.94075	2.163	4.717	2.65525
Adcyap1	102.09	704.76	6.90329	0.0250118	0.663737	adenylate cyclase activating polypeptide 1	19.5175	94.1128	59.7507	7.83675
Adcyap1r1	18.3072	0.377219	0.020605	0.144572	1	adenylate cyclase activating polypeptide 1 receptor 1	1.81225	2.33675	0.011	0.4745
Add1	1756.32	2350.89	1.33853	0.761721	1	adducin 1 (alpha)	101.901	104.159	97.7995	70.1753
[truncated: 20,610 more rows]
